# Supplementary material for: Recovery of mitogenomes from whole genome sequences to infer maternal diversity in 1883 modern taurine and indicine cattle
Source: Sci Rep. 2022 Apr 4;12:5582. doi: 10.1038/s41598-022-09427-y (PMC8980051; doi:10.1038/s41598-022-09427-y)
Supplement: Supplementary file 2 — Supplementary Information 1. [file 41598_2022_9427_MOESM2_ESM.fasta]

>SAMEA5064546    
NNNNNNNNNNNNNNNNNNNNNNNTNNNNNNNNNNNNNNCNNNNNNNNNNNNNNNNNTNNN
NNNNNNNNNNNNNNNNNNNNNNNNNNNNNNNNNNGNNAANNNNNNTNNNNNNNANNNNCT
NTNNNNNNNNNNNNNNNNNNNNTCNNNNNNNCNNGNNNNNNGANNANNATNGANNNTACN
NNCNNNNNNCNNNNNNNNNNAATNNTNNNNNNNNNNNNNNNNTNNANANNNNTNNNNNNN
NNNANNNTCTNNNNNCNCNNNNNNNNNNNNNNNNNNNNNNNNCNNNNNNANNTNNNTNNN
GCNNNNNNNNNNNNNTNNANNNNNNNNANCNNNNNCNNNNNNNNNNNNNNNNNNNNNNNN
NNNGNNNNNNNNNNNNNNNNCCNNNNNNNNNNNNNNANANNNCNNNNNNNNNNNNNNNNN
NNNNNNNNNNNNNNNNNNNNNNNNNCNNNNNNNCNNNNNNNNNNNNANNNNNNNNNNNNN
NNNNNNNNNNNNANCNNANNNNNNNNNNNNNNNNGGNNANNNNNNNTNNNNNNNNCNNNC
NNNNNNNANNNNNCCNNNNNNNNACGNNNNNNNNNNNNANNNNNNNNNNNNNNNNNNNNN
NNNNNNNNNNNNNNNNNNNNNNNNNGNNNNNNNNNNNNNGTNNNNTNNNNNANGNNNNNN
NNNNNNNNNNNNNNNNNNCNNGNTNNNNNNNNNNNNNNANNCNNNNNNNNNNNNNNCNNN
NNNCNNNNNNNNNNNNNNNANNNNNNNGGGNNNNNNNCNNNCTNNGNTNNNNNNNNCNNN
NANNNNNANNNNNNNNNNNNNNNNNNNNNNCCCNNNAANNNNNNNCGNNNNNNNGNNNNN
NCNNNNNNNNNNNNNNNNNNNNNNNNNNNNNNNNNNNCNNNNNNNNNNNNNNTNNNNNNN
NNNNNNTATNCNNNNNNGTNNNNCTANNANCNNNTNNNNNNNNNNNNNNNTNNGNNNNNN
TTTNTNTNNTTNNNNNNNNNNNNNNNNNANNNNNGNNNNNNNCCNANAANNNTCNNNNAT
TNNNNNNNNNANNNTNNNNNNNNNNNNNNNNNNNNCNNNNNNNNNNNNNNNANNNNNNNN
NNNGTNNNNNNGNNNNANNNNANNNNNNNNNNNNNNNNNNANNNNNNNAANGNGNNNNNN
NNNNNNNNNTNCTNNNNNNNNNGNGNNNCNNGCNNGNNNNNNNTNNNNNNNNNNATNNNN
NNNNGANNNNTNNNCNNNNNNCNANNNANNGNNNNNNNNGNNNNNTTNNNNNANNNANNA
NNCNNNNNNNGNNNNNNNNNNNNNNNNNNNNNNNNNNGNGNNTNNNNNNCNNNNNNNNNG
CNNNNNNTNNNNNNNNGNNNNCNNNNNGNNNNNNNNNNNNCNNNNNNNNNNNNNNNCNNN
NNNNNNNNNNNNNNNNNNNNNNNNNNNNNNNNNNNNNNNNNNNNNNNNNNNNNNNNNNNN
NNNNNNNNNNNNNNNNNNGNCNNNNNNNNNNNNNACCCTNNCGNNNANNCNNCCNNGNNA
GNNNNNNNNNNNNNNNNTNANNNNNNNNNNNNNNNNNNNNNNNNNNNNNNNNNGTNNNNN
NNNNNNNNGNNNNNNNNNNNNNNNNNCNNNNNNNNNNNNNNANTNNNNNTNTNNNNNNNN
NNNNNNNNCNNCNNGNNNNNNNNNNNNNNNNNNNNNNNTNNNNTNNNNNNNNNNANNNTN
NNTNNNNNNNNNNCNNNNNNNNNNNNNNNNNNNNNNNNNNNNNNNNNNNNCNNNNNNNNN
NNNNNNNNNNNNNNNNNNNNNNNNNNNNNNNNNNNNNNNNNNNNNNNCNTNNNNNNNNNN
NNNNNNNNNNNNNNNNNNNNNNNANNNNNNANCNNNNNNNNGNNNNNNNGANNNNNNNNN
NNNNANTNNNCCNNNCNNNNGCNNNNNNNNNNNNNNNNNNNANNNNNNNNCTNNNNNNNN
NNNNNNNNNNNNNNNNNNNNNNNNNNNNNNNNACNNNNCNNNNNNNNNNNNNNNNNNNNN
NNTNNNNNANNNNNNNNNNNNNNNNNNNNNNNNNNNNTNNNNNNNNNNNNNNCNNNNNNN
GNTNNNNNNNNNNNNNNNNTNNNNNNNNNNNNNNNNNNNNNNNNNNANCNNNNNNNNNNN
TNNNNNNNNNNNNNNNNNTNNNNNNNTNNNNNANNNCNNNNNNNNNGCNNNNNNNNNCTN
NNNNCNCNNNNNGTCNNNNNNNNNNNNNCNNCNANNNNCNNNNNNNNGNNNNTNCNNNNN
NCNNNNNNNNNNNGNNNNNNTANNNNNNNNNNNNNNNNNNNNNNNNNNNNNNNNNNNNNN
NNNANNNNGCNNNNNNNCNNNNNNNNTCNNNNNCNNNNNTNNCNNNNNNNNNNNNNTNNN
NNNNNNNNNNNNNNNNNNNNNNNNNNNNNNNNNTCCNGNNCNNNNNNNNNNNNNNNNNNN
NTNNNNNNTNNNNNNNNNNNNTNNTNNNNNTNNCCGCNCNNNGGNTTTANNNNNNNNNNN
NNNNNNNNNNNGNNNNNNNNNNNCCNGNNNNNNNGNGGNANNNNNNNNNNNNNNNNNNNN
NNNNNNNNNNNGNNNNNNNNNNCCNNNNNNANNNNANNNGNNNNNNNNNTNNNNNNATAN
NNANNNNNNCCNNNNNNNGNNNNNNNNNNNNNNNNTNNNNNNGNNNNNTNNNNNNTNNNN
NNNGNNNNNNNNNNNNNNNNNNNNNNNNNNNNNNNNNNNCNNNNGNNNNNNNNTNNNNNN
NNNNNNNNNNCGNNACNNNTNNNNNTNNNNNNNNNNNNNNNNNNNNNNTCANNNNTCNNN
NNNGNNNNTNNNNNNNNNNNNNNNNNNNNNNNNNNNNNNCNTNNTGNNNNNNCNNNCNNN
NNCNNANNNNNNNNNNNNNNNNNNNNNNNNNNNNNCGNNNNNNNNNNNNNNNNCNNNNTN
NNNNNNNNNGNNNNNNNNNNNNTNNNNATNTNNNNCANNNNNNNNGNNNNNNNNNNNNNA
GNNCNANTNTNNNNNNNNCNNNNNNNNNNNNNNNNNNNTNNNNNNNCNNNNNNNNNNNNN
NNNNNNNNNNNTNNNNCNNNNNNNNNNNNNNGNNNNNNNNNNCNNNNNNNNNANNNNNNN
NNNNNTNNNNNATCNNNNNANNNNNNNNNNNNCNNNNNNNNNNNNNNCNNNNNNNNCANN
TNNANACNANTTANTNNCANCCNNNNGNNCGNANNNNNCNNTNCNNNNNNNNNNNNNNNN
GNNCNNNGCTATNNANNNNNCNNANNNNNTNNANNTNNCGNNNNTNNANNTGNCNNNCNT
NNANNCANNNNCNNNNCNNNNNNNNNTNNNNTTNNNNNANNNNNNNNNNNNNNTNNANNN
NNNGNNNNNNNNNNTNNCNNNNCANNTNNCANNNNTTNNNGNCNANNNTNNNNCNNGNNN
ANTNNNNNANNANNANNCTNNNNNNNTNNCNNCANANNNNNNNNAGNCCNNNNNANACNN
NNCNTNNNNNNNNNNGNCNNANNNNNCANTNNNNNNNNANNCNNNNNTNNCNNNNNANNA
NNCNNANNNNNCNNNNNCNNANGNNNANNANNANNNNNNNNCNNANNCNNNNNANNGCNN
GNANNTNNNNNGTNNNNNNTANNCCNANNANNTNNGNNNNNNNNCNNCNNCNNANNNNNN
NCTANNNNNNNNNNNNTNNNGTNNNNCNNNNNNNNNNNGNNNNNNNNNNNNNNNNNNNNN
NNNNNNNNACNNNNNNNNNNNNNCNNNNNTNNNNNTNNNNNNNCTNNNNNNNNNNNNNNG
NNNNNNNNNNNCNNCNNNNNNNNANNNNNNNNNNNANNNNNTNNNNNCNNCNNNNNNNNN
NNGNNCNNNNNTNNTNNCNNNNNNNNTNNCTNTNNNGNNNNNNNNNNNNNANNNNNNNNC
NNCNNNNNANNCNNNNNNNNNNNNNNCNNANNCNNTTNNNNNNNNNNNNNNNNANNGNNC
NNNNNNNNCNNNNNNNNNNNNNGNNNNNNCNACNNTNGNNNTNGCNNTNNNNNNCNNNNN
NNCTNACNNNNNNNNNNTNNNCNANNNNNGNNANNNNNNNNGNNNNNGNNNNNCNNNNNC
CNANNCNNNNNTACNNNNNNNNNNNNANNNNNNACNNNNNNNNNNNNNNNNNNNNNNNNN
NNNNNNNNNNNNNNNNNNNNNNNNNNNNTNNNNNNNNNNNNNNNNNNNNNCNNNNNNNNN
CNNNNNNNCTNCTANNNNTNNNNNNCTNNTNGNNNNCNNANNTNCNNNAANTTNNNTNNN
NNNNNNNNNNNNNTNNNNNNNNNGNNNNNNNNNNNNNNNNNNNTNNNNNTNTNTNNTNNN
NGNNNNNNNNNNCNNNNNTNNNNNTNTTNNTNNTCNNNTNNNCANTNTNNNNNNANNTNN
NNNNGNNNNNNNCNNTNNTNNNNNACNNCNNGNNNNNANNNNGNNTNNANNNNNTNNANN
CNNCNNCNNCNNCNNCNNNNNNNNNNNNNNCNACCNNNNNNNTNNNNNNNNNNNNNNNNN
NNNTNNNTNGNNTNNNNNNNNNNNNNNNNNNNNNNNANNNNNNNNNGNNNNNNNTNNNNN
NNNNNNNNNNNNNNNNNNNNNNNNNNNNNNNNNNNNTNNCNNNANNNNCNNANNNNNTNN
NNNGNNANNNCNANNTNNNNNNNNANNANNNNNCNNNNNNNNNNNCNNNGNNNNNNNNNN
ANNNNNGNNCNNCNNNNNNNNNNNNNNNCNTNNNCNNNNGNNNNNNNNNNNNNNNNNANN
NNNNNNTNNNNNTNNNNNNNTNNTNNNNNNNNNTNNNNNNNNCNNNNNNNNANNCCNNNN
NGTTTNNNNNNNNNNNNNNNNANNNNNNNNGNNNNNANNCNNANNNNNNNNNNNANNNNN
CNNANNNNNNNNANNNNNCGNTCNTNTNNNNNNANNNNNNNNNNNANNANNNNNTNNCNN
CNNNNNNNNNTNGCNNNNNTNNNTTNNNNNTNTCNTNNNNNNTNNCANCNNANNTNCCNN
NNNNNNNNNNNNTNNNNNCNNNNNNNCNCNGNNNNNNNNNNNCNNNNNNNNNNNANCNNN
NANTNNNNNCGNNNNNNNNNNTNNNNNTNNNCNANNNNNANNNNNNNNNNNTNNCNNNNN
TNNGNNTNTNNNNNNNNNNNNNNTCNNNNNANNGNNNNNNNNNNNTNNCNGNNNCNNTCN
NNNCNNTNNNNNNNNNNNNNNNGNTNNANNNNNCNNNNNTTNNNNNATNNNNNNNNNGNN
TNNNNNNNNNCNNNNANNNNNTNNNTNCNNNNNCNNNNNNNNNNNNNNNNNNNANNNTCN
CNNTNTNNNNNNNNTNNNTTNTNNNNNNNNNNNNNTCNNNTNNNNTNNCNNNATACNNNN
NNNNNNNNNNNNNNNNNNNNNGTNNNNNNNGGNNNNNNNNNNNNNNNNNNNNNNNNNNNN
NNNNNNNNNNNNNNNNNNNNNNNTNNNNNNNNNNNNNTNNNNNNNNNNNNNNNNCNNNNN
NNNNNNNNNNNNNNNNNNNNNNNNNNNNNANNNNNNNNNNNNNNNNNCNNNNNNNNNNNN
NNNNANNNNNNNNNNNCNNNNNNNNNNNNNNNNACNNNNNNGCNNNNTNNNNNNNNNNNN
NNNNTNNCNNNNNANNNNNNNNNNNNCNNNNNNNNNNNNNNNNNNNNNNNNNNNNNNNNN
NTNNNNNNNNNNNNNNNNGNNNAANTTNNNNNNNNGGNNNNNNNNNNNNNNNNNNNNNNN
NNNNANNNNNNNNNNNNNNNNNNNNNNNNNTGNNNNNNNNNNTNNNNCNNNNNNNNNNNN
NNCNNNCNNNTCNNNNNCNNCNNTNNNNNTNNTNNTNNCNNNNNTCNNCNNNNNNNTNNT
NNGNNCNNTNNANNANNANNANNTCNNNNCCNTCNANNTNNCNNTNNATNANNCNNANNN
NNNNNNNNGNNCNGAGNNNNNNNNNNNNNCNNNNNNGNTNNNNNCGNANANNNNNNTNNN
NNNNNCNNNNNCNNNNTANNANNANNCNNNNNTNNNNNNNNCNNTNNCNNNNNTNNNNNC
NNNNNANNTGNTNNNNNCNNNNNANNNNNTNNCNGNNNANNTNNTNNNNNNNNNNNNNNC
CNCNNTNNNNNNTNCCNACNANNNNNCNNNNNCTNNNTNGNTNNANNNNNNGNANNNNNN
NNNNNANNCGNNNNCNNTNNCNNNNNANNNNNNNNNNNNNNTNNANNANNTNNNNNANNT
CNAANNNNTNNCNNTTNNNNCNNNNNNNNANNTNNNNNNNNTTNNNNANNNNNCNNCNNC
NNNNNNNNNNNTNNCNNNNNNNNGNNCNNNGNNNNGNNNNNANNNNNNANCNNTCNGNNC
NNNNNANNCGNNNNNNNTNNCNNNGNACNNNNNCNANNCNNGNNCNNNNNANNNNNNNNC
NNCNNCNNNNNGCNATNNNNNNNCNGNNNNNNNNNNNNANNCNNNNNCNNNNNGNNNNNN
NNNNNANNCNNTNNTCNNNNTNNNNNNTNNNNNNNNNNCNNNNNNNNNNNCGNNNNNNNN
NNNNNNNNCTNANNTNNGNNTNNNNNNNNNNNTNNNANNNNGNNCNNNNNCTNNNNANAN
NNNNNNNNNNNNNNANNTNNGNNANNNNNTNNGNNNNNNANGNNNNNCNNNNNTCNANNT
NNCNNCNNNNNNNNCNNNNNTNNNNNCNNTNNCNNNNNANNCGNCNNNNNANNANNNNNN
NNCNNNNNNNNNNNTNNNNNTNNNNNTNNTNNNNNNNGGNNNNNANNNNNCNNCNNNTNG
NNNNNNNNNNNTNNNNNNNANNNNNNNNNGNNNNNNNNNNNNNNGNNNNNNCNNNNNNNT
NNTNNNTNANNNNNANNANGGNNTNNNNNTGNANNNNNNTNNGNCNNNNNTNNCNNCNNT
NNTNNNNNNNNCGNCNNNNNCNNCNNNNNNNNNNNNNNNNNCNNNNNNTNNNNNNNNNNA
NNNNNNNNNNNTNNTNNNNGGNNANNTGNTNNNNNNNNCNNACNNNNCTNNNNNNNNNNN
NNCNNNNNNANNNNNNNCNNANNCNNCNNNGCNATNNNANNTGNNNNCNNCNNTNNANNC
NNNNNCNNANNANNCNNNNNNNNACNANNTNNCNNGNNTNNNCNNNNCNNCNNCNNCNNN
NNNNNANNCNNAATNNNNNNTNNNNNCNNNNNNNNNNNNNCNNNCNNTNNCNNNNNNNNN
NNNNNNNNNNNNGNNNNCNNCNNCNNNNNNNNNNNTGNNNNNNNNNNNNNNNNNNNNNNN
NNNNNNNNNNNNNNNNNNNNTNNNNNNNNNNNNNNCNNANNNNNTNNNNNNNNTNNCNNN
NNTNNANNNNNCNNNNNNNNTNNCNNNNNNNNNNNNNNNNANNNNNNGNNNNNCNNNCTN
NTNNNNNNNNGNNNNCATNNNNANNTCNNNNTNNCNNNNANNNNNNNNGNNNNNNNNNNN
NCNNNNTNNNNTNNTNNCANAGNNNNNNNNNNANNNNANGTNCNNNNCNCNNNNNNNNNN
ANATNNNNNANNNNNNNNNTNCNNNNNNNNNNNANNNNNNNNNNNNNNNNNNCNNNNNNN
NNNNNNNNNCNNNNNNNNNNNANNTNNNNNCTNNANNNNNNNANNNNNNNNTNNCNNNNN
TNNNNNNNNNCNNNNGNNNNNGCNGNNCNNNNCNNGNNNGNNNGNTGNNNNNNNNNNNNN
NNCNNNNNNNNNCNTNNNNNNNNNNNNCNNNTNNNNNCNNNNNNNTCNNNNTNNNTNNNN
NNNTCNNNNNNNNNNNNNNNNANNNNNTNNCNNNNCNNNNNNNNNNNNNANCNNNNNNNN
NNNGNNNNNNNNNNGNNNTNNGNNTNNNNNNNNNGNNNNNTNNNGNNNNNNNNNNNNNNN
NNNTNNNNNNNNNNNNTNANNGNNANNNNNGNNACNACNNTNNNNNNNNNNNNNTNNNNT
NNNACNANNNNNNNNANTNNNNNNCNNNNNGTNNNNNNNCNNNNNNNNNNNATNNNNCNN
ANNNNNTGNGNNCNNNNNNNNACNANNANNNNNCNNNNNNNNNNNCNNTNNNNNNNNNNN
NNNNNNNNNNNNNTNNCNTNNNNNCTNANNTNNCNNTNNANNNNNNNNNNNTNNNNNGNN
NNNNNNCNNNNNNNNANNNNNNNNNNNNNNGNNNNTNNNANNNNNGNNNNNTNNNNNNNN
NNNNNNGNNNNNNNNNNNNNNNNNNNNNNNNNNNNNNNNNNANNNNNNNNNNNNNNNNNN
NNNNNNNNGCNNNNNANNNNNNNNGNNNNCNNNNNGNNANNNNNCNNNNNNNNNNNNNTN
NNNANGANNTTNNNANNNTNNTNGNNNNNNNNTNNCNNCNNNNNNCNNNNNGNNNNNNNN
NNCNNNNNTTNTCNCNNTNNNGNNCNGNCNCNNNCNNNNNTNNTNNNNNNNNNNNCCNCT
NNNGNNANNNNNNNNNNNNNNANTNANNTANNNNNNNTNTTANCNNNGNNNTNNTNNGTN
NCNNNNNCGNANCNNNNNTCNNNNNANNNNNANNNNNNNNNTNNNNNNNNNNNNNCNNNN
NNNNNNGCNNNNNNNNNNNNNNNNNNNNNNNNTNNATANNNNNNNNTGNNNNNNNNNNNN
NNNNNNGTNTNNNCNNNNNNNNNNNNNNNNNNNNAANNNNNNNNTNNNNNNNTNNGNNCN
NANNTNNTNNANNNNNNNNCNNNNNNNNNNNNTNNNNNCNNNNNNNCNNNNNNNNANNNN
NNCNNNNNNNNNNCNNNNNCNNNNNNNNCNNNNNGNNNGNNNNAGNCGNNNNTNNNNNNT
NNNNNNNTNNNNNNNNNGNNNNNNNNGNCNNNNNCNNNNNNNNANNANNNNNCANTCNNN
NNANCNNNNNNNNNNNNNNNNNTNNNNNTNNCNNCNNTNNNNNTNNNNNTANNNNNNNNN
NCGNGNNGTNNNNNNNNNNNNNNNNNNNNNNNNNNNTNNNNNNTNNNNNNNNCNNANNNG
NNNNNNNNNNNNNNNTNNGCNNNNNNNNNNNNNNNNNNNNNNNNACNNNCNCCNNNNNNN
TNNTNNNNNNANNTNNNNNGNNTNNNNNANNNNTNANCNNNNNNNNTNNANNCNNTNNCN
NAGNCNNNNNNNNNNNGNNTGNNNNNNNNNNNNNNNNNNNNNNNNTNNNNNTNNNNNTNN
NNNANNCNNNNNNNNTNNNNNTNNNNNNNNNNNNNNGNNTGNCNNCTNNANNANNNNNNN
NNNNNNNNNGNNNNNTNNNNTNNNNNNNNTNNCNNNNNNANNNNNNNNNNNNNNNNNNNN
TNTNNNNNNNNNNTNCNNNNNNNNANNANNTNNTANCNNNNNANNNNNCNNNNNANNGNN
NNNTNNCNNNGNNNNNNNNNNANNNNNCNNTNNTNNANNNNNTNNTNNNNNTNTCNNCNN
NGNACNANNNNNTANCNNANNTNNCNNNNNTNNCNNCNNCNNNNNCNNCNNNNNNNNCNN
NGNACNNNNCNNNNNNNNANNCNNNNNNNNCNNNNNCNNANNNNNNNNNNNNNNNNNCNN
ANNGNNNNNNNNNNNNNNNCNATNGNNTNNCNNNNNTNNTNNNNNCNNNNNNNNNNNNNN
NTNANNNNAANNGNNNNNNNNGNNNNTNTNNCNNNNCNNATNNNNCNNCNNNNNATNNNN
AGNCNNNNNCNNANNACNANNNNNNNNNNNNNNCNNTNNNNNNNNTNNNNNNNNCNNNNN
CNNAGNNNNCNNCNNANNTNNTNNNGNNGNCNNNNNCNNNNNCGNCNNCNNCNNNNNCNN
NNNGNNCNNCNNNTNNNTTGNNNNNNNCTNNNNNNNNTNNNANNNTNNTNNNNNNNNTNA
CNNCNNNNNCNNNNNNGNNNNNNNTGCNNNANNCNNNNNTNNCGNNNNCNNAGNCNNNNN
TTNCNNNNNTGNTNNTNNCNNNNNNNNNNNCNNCNANNNNNNNNNNNNTNNCTNNNNNNG
NTGNNNNNNNNNCNNNNNNNNNNNNNCTNGTNNNNANNNNNNNNNNNNNNTNNNNNNNNN
NNNNCNNGNNCNNTNNTNNNCNNNNCNNCCNNNNCNNNNNCNNCNNNNNCNNANNTNNNN
NNNNANNTNTANNNNNNNNGNNNNNNNNNNNANNCNNNNNNNNNNNNNNNNNCANNNNAN
NANNCNNCNNTNNCNNCNNNNNANNANNCNNTNNGNNNNNCNTNNNNNNNNNNNNANNTN
NCNNNNNNANNNNNNNNNNCCNNNNANNGNNNNGNNNNNCNNNANNNGNNNNTNNNNNNN
NNNNGNNNNNNNNNNNNNNCNTNNNNNNNNNNNNCCTNNNNGTNNNCCNNNNNNNTNNGN
NNNNNNNNNNANNNCNNNNANNNANCNNNNNNNNNNNNNNNNNNNNNNNNNNNNNNNNNN
NNNCNNNNNNNNNNNNNNNNNTNNNNNNNNNNNTNNNNNNNNNNNNNNNNNNNNCNNNNN
CNNTNNNNNANNNNNCANNNNNNNTNNNNTNNNNNNNNNNNNNNNCCNNNNNNNNNNNNN
ANNCNNNNNNNNANNNNNNNNNNNNNNNNNGCNNNNNNNNTNNNNTNNNNNANNNCNNNN
NNNNNNCNNCNNNNNNNNNNNATNNNNNNGNNNNANNNNTNNTNNCCNACNNNTCNNCNN
NNNNNNTNNNGNNNNCCNNNNTNNNNNTNNNNNNNTNNNANNNNNNNNNNNNNNTNNNNN
NNNNNNNNNNNNNNNNNNCNNNTNNNNCCNNNNCNNNNANNCNNTNNNNNNNNNNNTNNN
NNNNNANNNNNNNNNNNGTNNNNNNNNNNTNATNNNNNTNNGGNTNNNNNNNNNGNNNNC
NNCNNTCNNNNNNNNTNTNNNNNNNNCNNCNNCNNANNCNNGTNNGNCNNCNNCNNNNNN
NNTNNNNNNNNNCNNNNTNNNNNCNNNNNCNNNTNCANTNNNNNACNNNNTNNNNNNNNN
NNGNNNNNNNNNNNNNNNCNNNNNNNTNNNNNNCNTNNTNNNNNNNNNNNNNNNNNAANC
NNNNNNNNACNNNNNNNNNNNNTGCNGNNCNCNNNANNNCNNNNCNNNNNTNNNANCNNT
NNCNNNNTGNNANNNNNCTNANNTNNTNNTCNNNNNNNNNNANNNNNNGNCNNNNNNNNC
NNNNNNNNTNNCNNANNNNNANNNNNNNCNNNNNNCNNNNNCNNNGNNNNCNNTNNCNNN
NNCNNTNNANNNGCNNNNNNCCNNNNNNNATNANNCNNANNAANNNNTNNNNNANNNNCN
NNNNNNNNNNNNNNTNNNNNNNNNTNNNNGNNNNNNNTNNANNNNNNNNNTNANNNNNNN
NNTNNTGNNNNNNNNNNNNNNNNNNGTANANNNNNTNNCNNANNNNNNNNNCNANNNNNT
NNCNNNNNCNNNNNNCNANNTNNANNTNNCGNNNNNNNNNNCNNNNNNNNNNNNANANNN
NNNNCNNNNGNTCNNNNANNNNNNNNGGNGNNCNGTNNGNNANNNNNCNNNCNNNNNNNN
NNCNNTNNNNNNNNNNNNNNNNNNNNCNNNNNCNNTNNANNCNNCCNANNANNNNNNNNT
NNNNNCNNCNNANNCNNNNNCNGTNNANCGNNNNNNNNNNNANNCNNCNNNNNCNNCNNT
GNNNNNNNCNNNNNNNNCNNTNNNNNNNNCNNNNNNNNNNNGNNANNTNNNNNCNACNTA
NNANNNNNNGCNNNNNNGNNTNNNNNCNNCCNCNNNNNCNNCANNNNTNNNNNTNNNNNN
NNNNNANNCNNCNNANNANTCNNCNNCCNANCCNNANNTNNNNNNNGNNNCCNANNNNNG
NNCNNTNNANNANNNNNCNNNNNNNNNNNNCNNNNNNNNNNNNNNNNNTNNNNTNNNNNC
NNNNNNNNNNNCTNNNNNNNNNNACNNNNNNNNGNNNTGNNNNNNNNTNNNNNNNNTNAC
NNNNNNANNNNTNNANNNNNNGTANNTNNNNNNNNCNNCGNCCNANNNNNTNNANNCNNN
NNANNNNTNNNNNNNNNNNNNNNNTNNNNCTNNNNNNNTNNTNNTNNNNNGNNNNNCNNN
NNNNNGNNNNNNNNNNNNANNNNATNNNNCNNCCNANNCCNACNNNNNCNNANCNNNNNN
NNNNNNNNNNNNCNNNNANNTNNNNNNNGNNNNTNNNNNNNNNCNNNNNNNNNNNNNNNN
GNNNNNNNNNNNNNNNNCTCNNNNNNNNNNNNNNNNNNGNNNNNNNNTGNNNNNNNNNNN
NNNNNNNTNNTCNNNNNTNNNNTNGNNNNNNNNNNNNGNNNNNNNNANNNNNANNNNNNT
NNNNGNNNNNNNNNNNNANNNNNNNNNNNNNNNNNNNNNNNNNNANNNNNNNNNNNNNNT
TCNNCNNNCNCTNNNNNGNNNNTNNNNNNTNNCNNNCTATANNNNNNNNNNTNNTNNGNT
TTANCNCNNNCNNNCNNNNNNNNTNNNNANNNNNNGNNNNNNNNGNNNTCNNNNACNNNN
NNNNNNNNNNNNNNANTNNNNNNNNANNNNNTNNCCNCNNNNNNNNNNNACNNATTNNTN
NNNNNNNANNCNNNCNNNNCNNNNNNNNTNNTNNATNNNNCNNNNNNNNTNNNNNNNNNN
NTNNNNNANTNNNNNNTATCCNNNNNGNNNNNNNCGNNNNNNNANCTNNNNTNNNANNCN
NNNNNNNANNTNNNTNNNNNNNNNNNNNNNNNNNCNNNNNNNNNNNNNNTCNNNNNNNNN
NCNNNANTNNTNNGNNCNTNNNNNNNNNNNNNNNCNNNNNCTNCNNGNNANNCNNTNNNN
NNNNNGGNGNNNNNNNNNNNNNNNNTNNNNNNNNNNNNNNANNANNNNNNNNNGNNNNTN
NANNNNNNNNNNNNNNNNNNNNNANNCNANNTNNNNNCNNCNNCNNCNNNNNTNNCANTT
NNGNNNNNNNNNNGNNCNNNNCNNNTNNNNNTNNNNNNNNCNNNNNNNNNNNCNNNNNNN
NNNANNNNNGNGNCNNANNCNTNNNNNNGANTNNANNAGNNNNANNNNNNANNNNNNNNN
NNNNNNNNNNNNNNNNNNNNNNNNNNNNNNNNNNTNNNNNNNNNNNCNNANNNNNCNNNN
NNGNNCNNNNNNNTNNNNNNNNNNNANNNGTNNNNNNNNNCNNNNNACNNNNNNNTNNNN
NTNNCNNNNCNNNNNNNNANNNNNACNNCNNNNNTNNNACNTNANNNTNNNNNNNCNTNN
NCNNNCNNNNTNCNNCANNNNNCGNCNNNNNNNNNNNNNNCNNTNNANNANNNANNNNNN
NNNNCNNANNCNNTNNNNNNNNCNNTNNANNANNNNNTNNNNNCNNTNNNNNANNNNNCC
NNNNTNNCNNNNNCNNCNNTNNCNNCNNNNNTNNCANANNTNNACNNNNCNNNNNNNNCN
NTNNCNNTNTTNNCNGCNNNNNCGNNGNANNNNNNNNNNNNNNANNNNNANNCNTNTNTN
NNGNCNNGNNNTNCNNCANNNNANNCNNCNNNGNTGNNNGTNNCNNNNNNNNNNNNANNN
NCNNCNNNANNNNNTNCNNCNNCNNNNNNNNANNCNNCGNNGNCGNNNNNNNNNNTNNNN
NNNNNNNNNNNNNNNNNCNNNNNNNNNNNNNNNNNNNNNNTNNCNNNNNNNNTNNCNNCN
NCNNNNNNNNTNNTNNCGNNNNTCNNNNANNNNNNNNNNNNCNNANCNNNGNTNATNNTN
NNNNNNNCNNNNNCCNNNNGNNCNNCNNTNTNNNNNNNNNNNNNNNNNNNNNNNNNNNCN
NNNNANNCNNCNNTNNNNNCNNTNNTNNTNNNNNANNNNNTNNNNNNNNNNNTNNGNNCT
NNNNNCNNNNNNCNNCNNNNNNNNTTGTNNCNNNCNNNNNNNNCNTCNNNNNNNNNNNNN
NCNNTNNTNTNNNTANNNATNNNNNNTATCNCTNCNNCNNNNNNNCNNNCNNGNNNNNAA
CNNNGNNNNNGNNTNNCNNNNNNNNTNNNNNNNNCNNNGNTNNANNNNNNNNNNNNTNNN
NANNNNNNNNNNCNNNNNCCNNNNNNNNNNNNNNNANCNNNNNANNNGNCANCCNNNNNN
NNNNNNTNNNNNNNGCCNNNNNNNNNNNNNNTNCCCNGNNNNNNNNNNNNNNNNNCNNGN
NNNNANNNNNTNNNNNNNNCNNNTNNATCNNNNNCNNTNNCNNNNNANNCTNATNNNNNN
NNNNNNNNNNNNNNNTNNANTNNNNNNNNNNNNNNNNNNNNNNNNCNNNNNNNTTNNNNN
NNNNNNTNNGNTNNNANNNNNGNNNNNNNNCGNNNNNNNTNNGNNNNNTNNNNNNNNGNN
CNNNGNNNNCNNTNNNNNNNNNNNCNNCNNNNNNNCNNANNNNNNNNNNNNNNNNNNNNC
NTCANNTNNTNNNNNNNNTNNTNCNNNANNGNNNNNNNNGNACNNCNNNNNCNNGNNNNN
NNCNNNTGNNNNNNNNNCNGCCNNNNNNNNANNCNNANNTNNNNNANNNNNNNCTNNANN
CNNNNNCNNNNNANNANNNNNNANNNNCNNCNNNNNTNNCNANNNNNNNANNNNNNNCNN
CNNCNNNNANNNGNNTNNNNNNNNNNNNNNNNNNNNTNNNNNGNNNANNNNNNNNNNCNN
NNNTNNNCNTNANNNCNNANNNNNNNNNNNANNTNNNNNNNAANNCNCCNNANNNNNTNN
NNNNNNNNNNNNGNNTNGNNNNNNNNNNANGNNNNNNNNNNNTNNNNNTANNNNNNNNCN
ANNNNTNNNTNNNNNNNNNNNNNNNNNNNNNNNNCANNNNNNNNCNNNNNCANNNNNNNC
NNNCANTCNNNNGNNCNNNNNNCNNNNNNNNNNNNNNNNCNNTNNNTNNNNCNNNNNNNN
AGNCNNNNNNNNCNNNNNNTNNNNANNANNTNTCNNTNNCNNCNNGNNNANNNNNCNNNN
CCNNNNNNNCNNCNNNNNNNNANNNNNNNNNNNNNNNNNCNCNTNNNNNNNNNNNNNANN
NNNNNNNNNNNNTACCNNTNNNNNNNNNNNCNNGNNNNNCNGNNNNNNCANCCNNNACAN
NNNNNNNNNCNNAGNTNNAANGNNTNNTNNNNNNNNNNNTNNGNNCGNNNNNNNANNNTN
ANNNNNCNNGNNTNNCNNTTNTCNNGNNANNNNNNATNNTNNNGNNNNNNNNNNNCNNNN
NGNNNNNNNNNNNNNNNNTNNNNGANNCGNCNNNNNANNNNNNNNNNNNTNNNNCNNNNN
ANNNNNANNCNNCNNCNNNNNCNNANNNNNNNNNNNNNNNNNNNNNNNNNNTNNNNNCNN
NNNANNNNNNNNCNNNNNCNNNNNNNNNNNNGNNNNNNNTNNNNNNNNCNNCNNTTNCNN
TNNTNNNNNNNNANNNANNNNCNTNGNNANTGNCANNGNNNNNCNANNANNNNNCNNCNN
NNNNGNCNNCNNCNNCNNNNNNNNNNNTNNCTNNGNCGTNNNCNNNNNCNNNNNCNNCNN
CNNNTNTNNCNTNNNGNNNNTCTNNGNGGNNCNCNNNCNNNNTNNNNNTCNNNNNNNNNT
NNNNNNNNNCNNANNNGNNNNCNNNGGNNNNCNNGNTNNNNNNANCNNANNCNNTNNNNN
CNNNNNNNNCNNTNNNNNNNNNNNNNNGNNANNNNNNTNNNNNNNNNNCNNNNNCTNNNN
ANNNNNCNNCNNCNNNNNNNNNNNANNANNNNNNNNAGCNTNNNNTNNNNNNNNNCNNNC
TNNNNNCNNNCNNNNNNNCNNCNNNNNNNNNNNNNNNNNNNTNNNNNNNNCNNNNNNNNN
NNNNNNANNNNNNNNNNNANNNNNNNNNNNNCNGNNNNNNNNNNNNNNTNNNNNNNNANN
NGNCNNNNNCNNNNNTNNNNCCNNCNNNNNNNNNNNNNNTNNCCNNNNCNNTNNCNNCNN
CNNNNNGCNNNNNNNNNCGNNCGNNACNANCNNNNNCNNNTNNCNNNNNNNNNNNCNGNN
NNNNNNNNNNCNNNTNNNNTNNNNNNNNNNNNNNNNNNNGNNNNNNNACNACTNNCNNNN
NNNNNNNNNNNNNNNNNNNNNGCNNNNNNNNNANNNNNNNNNNNNNNNNNNNNNNNNTNN
NNNNNNNNNNNNNNNCNCNNNNNNNNNNNNTNNNNANNNANNNNNNNNCNTATNNNTNTN
ANNNNTNTNNNNNNTCNNNNTNNNTCANNNNNNNANTNGCNNCNTNNNNNNNNNNNNCNN
NCNNNNNNNNCTNNNNNNNNNCNNNNNTANNNNGNCNNNNGNNNNNNTTANNTACNNNNN
GGNTNANGNNNNNNACNNNNNNGNNATANANNNNNNNNNNNTNNNTNNNANNNNNAATNN
TNNGCNNCNNNNNNNTNANNANNTNNNNGNCCTCTNTNNNNNTANNNNATACNNATNANN
NNNGACTGNNNNNAGTNNNNNNTGNCNNNTTCATTNNTNANNNTNTANNTNTTNTNTNTT
CCTNNNNNTTNNNNNANNNNNNNAATTNCNNNNNNGCNNNNNNNNNGNNNNNNNNNAGGN
NNNGNTCNNNCNNNNNNNNNCGNNNNNNNAANCCNNNNNNNNCGNNNNNNNANNNNTNNN
NCNNNGNNNNNNNNNNNNNNNNNNNNNNNNNNTNNTCNNNNNCNGTNCNNNNNNNNNTNN
NNNNNNNNNNNNNNNNNNNN
>SAMEA5064547    
NNNNNNNNNNNNNNNNNNNNNNNTNNNNNNNNNNNNNNCNNNNNNNNNNNNNNNNNTNNN
NNNNNNNNNNNNNNNNNNNNNNNNNNNNNNNNNNGNNAANNNNNNTNNNNNNNANNNNCT
NTNNNNNNNNNNNNNNNNNNNNTCNNNNNNNCNNGNNNNNNGANNANNGTNGANNNTACN
NNCNNNNNNCNNNNNNNNNNAATNNTNNNNNNNNNNNNNNNNTNNANANNNNTNNNNNNN
NNNANNNTCTNNNNNCNCNNNNNNNNNNNNNNNNNNNNNNNNCNNNNNNANNTNNNTNNN
GCNNNNNNNNNNNNNTNNANNNNNNNNANCNNNNNCNNNNNNNNNNNNNNNNNNNNNNNN
NNNCNNNNNNNNNNNNNNNNCCNNNNNNNNNNNNNNANANNNCNNNNNNNNNNNNNNNNN
NNNNNNNNNNNNNNNNNNNNNNNNNCNNNNNNNCNNNNNNNNNNNNANNNNNNNNNNNNN
NNNNNNNNNNNNANCNNANNNNNNNNNNNNNNNNGGNNANNNNNNNTNNNNNNNNCNNNC
NNNNNNNANNNNNCCNNNNNNNNACGNNNNNNNNNNNNANNNNNNNNNNNNNNNNNNNNN
NNNNNNNNNNNNNNNNNNNNNNNNNGNNNNNNNNNNNNNGTNNNNTNNNNNANGNNNNNN
NNNNNNNNNNNNNNNNNNCNNGNTNNNNNNNNNNNNNNANNCNNNNNNNNNNNNNNCNNN
NNNCNNNNNNNNNNNNNNNANNNNNNNGGGNNNNNNNCNNNCTNNGNTNNNNNNNNCNNN
NANNNNNANNNNNNNNNNNNNNNNNNNNNNCCCNNNAANNNNNNNCGNNNNNNNGNNNNN
NCNNNNNNNNNNNNNNNNNNNNNNNNNNNNNNNNNNNCNNNNNNNNNNNNNNTNNNNNNN
NNNNNNTATNCNNNNNNGTNNNNCTANNANCNNNTNNNNNNNNNNNNNNNTNNGNNNNNN
TTTNTNTNNTTNNNNNNNNNNNNNNNNNANNNNNGNNNNNNNCCNANAANNNTCNNNNAT
TNNNNNNNNNANNNTNNNNNNNNNNNNNNNNNNNNCNNNNNNNNNNNNNNNANNNNNNNN
NNNGTNNNNNNGNNNNANNNNANNNNNNNNNNNNNNNNNNANNNNNNNAANGNGNNNNNN
NNNNNNNNNTNCTNNNNNNNNNGNGNNNCNNGCNNGNNNNNNNTNNNNNNNNNNATNNNN
NNNNGANNNNTNNNCNNNNNNCNANNNANNGNNNNNNNNGNNNNNTTNNNNNANNNANNA
NNCNNNNNNNGNNNNNNNNNNNNNNNNNNNNNNNNNNGNGNNTNNNNNNCNNNNNNNNNG
CNNNNNNTNNNNNNNNGNNNNCNNNNNGNNNNNNNNNNNNCNNNNNNNNNNNNNNNCNNN
NNNNNNNNNNNNNNNNNNNNNNNNNNNNNNNNNNNNNNNNNNNNNNNNNNNNNNNNNNNN
NNNNNNNNNNNNNNNNNNGNCNNNNNNNNNNNNNACCCTNNCGNNNANNCNNCCNNGNNA
GNNNNNNNNNNNNNNNNTNANNNNNNNNNNNNNNNNNNNNNNNNNNNNNNNNNGTNNNNN
NNNNNNNNGNNNNNNNNNNNNNNNNNCNNNNNNNNNNNNNNANTNNNNNTNTNNNNNNNN
NNNNNNNNCNNCNNGNNNNNNNNNNNNNNNNNNNNNNNTNNNNTNNNNNNNNNNANNNTN
NNTNNNNNNNNNNCNNNNNNNNNNNNNNNNNNNNNNNNNNNNNNNNNNNNCNNNNNNNNN
NNNNNNNNNNNNNNNNNNNNNNNNNNNNNNNNNNNNNNNNNNNNNNNCNTNNNNNNNNNN
NNNNNNNNNNNNNNNNNNNNNNNANNNNNNANCNNNNNNNNGNNNNNNNGANNNNNNNNN
NNNNANTNNNCCNNNCNNNNGCNNNNNNNNNNNNNNNNNNNANNNNNNNNCTNNNNNNNN
NNNNNNNNNNNNNNNNNNNNNNNNNNNNNNNNACNNNNCNNNNNNNNNNNNNNNNNNNNN
NNTNNNNNANNNNNNNNNNNNNNNNNNNNNNNNNNNNTNNNNNNNNNNNNNNCNNNNNNN
GNTNNNNNNNNNNNNNNNNTNNNNNNNNNNNNNNNNNNNNNNNNNNANCNNNNNNNNNNN
TNNNNNNNNNNNNNNNNNTNNNNNNNTNNNNNANNNCNNNNNNNNNGCNNNNNNNNNCTN
NNNNCNCNNNNNGTCNNNNNNNNNNNNNCNNCNANNNNCNNNNNNNNGNNNNTNCNNNNN
NCNNNNNNNNNNNGNNNNNNTANNNNNNNNNNNNNNNNNNNNNNNNNNNNNNNNNNNNNN
NNNANNNNGCNNNNNNNCNNNNNNNNTCNNNNNCNNNNNTNNCNNNNNNNNNNNNNTNNN
NNNNNNNNNNNNNNNNNNNNNNNNNNNNNNNNNTCCNGNNCNNNNNNNNNNNNNNNNNNN
NTNNNNNNTNNNNNNNNNNNNTNNTNNNNNTNNCCGCNCNNNGGNTTTANNNNNNNNNNN
NNNNNNNNNNNGNNNNNNNNNNNCCNGNNNNNNNGNGGNANNNNNNNNNNNNNNNNNNNN
NNNNNNNNNNNGNNNNNNNNNNCCNNNNNNANNNNANNNGNNNNNNNNNTNNNNNNATAN
NNANNNNNNCCNNNNNNNGNNNNNNNNNNNNNNNNTNNNNNNGNNNNNTNNNNNNTNNNN
NNNGNNNNNNNNNNNNNNNNNNNNNNNNNNNNNNNNNNNCNNNNGNNNNNNNNTNNNNNN
NNNNNNNNNNCGNNACNNNTNNNNNTNNNNNNNNNNNNNNNNNNNNNNTCANNNNTCNNN
NNNGNNNNTNNNNNNNNNNNNNNNNNNNNNNNNNNNNNNCNTNNTGNNNNNNCNNNCNNN
NNCNNANNNNNNNNNNNNNNNNNNNNNNNNNNNNNCGNNNNNNNNNNNNNNNNCNNNNTN
NNNNNNNNNGNNNNNNNNNNNNTNNNNATNTNNNNCANNNNNNNNGNNNNNNNNNNNNNA
GNNCNANTNTNNNNNNNNCNNNNNNNNNNNNNNNNNNNTNNNNNNNCNNNNNNNNNNNNN
NNNNNNNNNNNTNNNNCNNNNNNNNNNNNNNGNNNNNNNNNNCNNNNNNNNNANNNNNNN
NNNNNTNNNNNATCNNNNNANNNNNNNNNNNNCNNNNNNNNNNNNNNCNNNNNNNNCANN
TNNANACNANTTANTNNCANCCNNNNGNNCGNANNNNNCNNTNCNNNNNNNNNNNNNNNN
GNNCNNNGCTATNNANNNNNCNNANNNNNTNNANNTNNCGNNNNTNNANNTGNCNNNCNT
NNANNCANNNNCNNNNCNNNNNNNNNTNNNNTTNNNNNANNNNNNNNNNNNNNTNNANNN
NNNGNNNNNNNNNNTNNCNNNNCANNTNNCANNNNTTNNNGNCNANNNTNNNNCNNGNNN
ANTNNNNNANNANNANNCTNNNNNNNTNNCNNCANANNNNNNNNAGNCCNNNNNANACNN
NNCNTNNNNNNNNNNGNCNNANNNNNCANTNNNNNNNNANNCNNNNNTNNCNNNNNANNA
NNCNNANNNNNCNNNNNCNNANGNNNANNANNANNNNNNNNCNNANNCNNNNNANNGCNN
GNANNTNNNNNGTNNNNNNTANNCCNANNANNTNNGNNNNNNNNCNNCNNCNNANNNNNN
NCTANNNNNNNNNNNNTNNNGTNNNNCNNNNNNNNNNNGNNNNNNNNNNNNNNNNNNNNN
NNNNNNNNACNNNNNNNNNNNNNCNNNNNTNNNNNTNNNNNNNCTNNNNNNNNNNNNNNG
NNNNNNNNNNNCNNCNNNNNNNNANNNNNNNNNNNANNNNNTNNNNNCNNCNNNNNNNNN
NNGNNCNNNNNTNNTNNCNNNNNNNNTNNCTNTNNNGNNNNNNNNNNNNNANNNNNNNNC
NNCNNNNNANNCNNNNNNNNNNNNNNCNNANNCNNTTNNNNNNNNNNNNNNNNANNGNNC
NNNNNNNNCNNNNNNNNNNNNNGNNNNNNCNACNNTNGNNNTNGCNNTNNNNNNCNNNNN
NNCTNACNNNNNNNNNNTNNNCNANNNNNGNNANNNNNNNNGNNNNNGNNNNNCNNNNNC
CNANNCNNNNNTACNNNNNNNNNNNNANNNNNNACNNNNNNNNNNNNNNNNNNNNNNNNN
NNNNNNNNNNNNNNNNNNNNNNNNNNNNTNNNNNNNNNNNNNNNNNNNNNCNNNNNNNNN
CNNNNNNNCTNCTANNNNTNNNNNNCTNNTNGNNNNCNNANNTNCNNNAANTTNNNTNNN
NNNNNNNNNNNNNTNNNNNNNNNGNNNNNNNNNNNNNNNNNNNTNNNNNTNTNTNNTNNN
NGNNNNNNNNNNCNNNNNTNNNNNTNTTNNTNNTCNNNTNNNCANTNTNNNNNNANNTNN
NNNNGNNNNNNNCNNTNNTNNNNNACNNCNNGNNNNNANNNNGNNTNNANNNNNTNNANN
CNNCNNCNNCNNCNNCNNNNNNNNNNNNNNCNACCNNNNNNNTNNNNNNNNNNNNNNNNN
NNNTNNNTNGNNTNNNNNNNNNNNNNNNNNNNNNNNANNNNNNNNNGNNNNNNNTNNNNN
NNNNNNNNNNNNNNNNNNNNNNNNNNNNNNNNNNNNTNNCNNNANNNNCNNANNNNNTNN
NNNGNNANNNCNANNTNNNNNNNNANNANNNNNCNNNNNNNNNNNCNNNGNNNNNNNNNN
ANNNNNGNNCNNCNNNNNNNNNNNNNNNCNTNNNCNNNNGNNNNNNNNNNNNNNNNNANN
NNNNNNTNNNNNTNNNNNNNTNNTNNNNNNNNNTNNNNNNNNCNNNNNNNNANNCCNNNN
NGTTTNNNNNNNNNNNNNNNNANNNNNNNNGNNNNNANNCNNANNNNNNNNNNNANNNNN
CNNANNNNNNNNANNNNNCGNTCNTNTNNNNNNANNNNNNNNNNNANNANNNNNTNNCNN
CNNNNNNNNNTNGCNNNNNTNNNTTNNNNNTNTCNTNNNNNNTNNCANCNNANNTNCCNN
NNNNNNNNNNNNTNNNNNCNNNNNNNCNCNGNNNNNNNNNNNCNNNNNNNNNNNANCNNN
NANTNNNNNCGNNNNNNNNNNTNNNNNTNNNCNANNNNNANNNNNNNNNNNTNNCNNNNN
TNNGNNTNTNNNNNNNNNNNNNNTCNNNNNANNGNNNNNNNNNNNTNNCNGNNNCNNTCN
NNNCNNTNNNNNNNNNNNNNNNGNTNNANNNNNCNNNNNTTNNNNNATNNNNNNNNNGNN
TNNNNNNNNNCNNNNANNNNNTNNNTNCNNNNNCNNNNNNNNNNNNNNNNNNNANNNTCN
CNNTNTNNNNNNNNTNNNTTNTNNNNNNNNNNNNNTCNNNTNNNNTNNCNNNATACNNNN
NNNNNNNNNNNNNNNNNNNNNGTNNNNNNNGGNNNNNNNNNNNNNNNNNNNNNNNNNNNN
NNNNNNNNNNNNNNNNNNNNNNNTNNNNNNNNNNNNNTNNNNNNNNNNNNNNNNCNNNNN
NNNNNNNNNNNNNNNNNNNNNNNNNNNNNANNNNNNNNNNNNNNNNNCNNNNNNNNNNNN
NNNNANNNNNNNNNNNCNNNNNNNNNNNNNNNNACNNNNNNGCNNNNTNNNNNNNNNNNN
NNNNTNNCNNNNNANNNNNNNNNNNNCNNNNNNNNNNNNNNNNNNNNNNNNNNNNNNNNN
NTNNNNNNNNNNNNNNNNGNNNAANTTNNNNNNNNGGNNNNNNNNNNNNNNNNNNNNNNN
NNNNANNNNNNNNNNNNNNNNNNNNNNNNNTGNNNNNNNNNNTNNNNCNNNNNNNNNNNN
NNCNNNCNNNTCNNNNNCNNCNNTNNNNNTNNTNNTNNCNNNNNTCNNCNNNNNNNTNNT
NNGNNCNNTNNANNANNANNANNTCNNNNCCNTCNANNTNNCNNTNNATNANNCNNANNN
NNNNNNNNGNNCNGAGNNNNNNNNNNNNNCNNNNNNGNTNNNNNCGNANANNNNNNTNNN
NNNNNCNNNNNCNNNNTANNANNANNCNNNNNTNNNNNNNNCNNTNNCNNNNNTNNNNNC
NNNNNANNTGNTNNNNNCNNNNNANNNNNTNNCNGNNNANNTNNTNNNNNNNNNNNNNNC
CNCNNTNNNNNNTNCCNACNANNNNNCNNNNNCTNNNTNGNTNNANNNNNNGNANNNNNN
NNNNNANNCGNNNNCNNTNNCNNNNNANNNNNNNNNNNNNNTNNANNANNTNNNNNANNT
CNAANNNNTNNCNNTTNNNNCNNNNNNNNANNTNNNNNNNNTTNNNNANNNNNCNNCNNC
NNNNNNNNNNNTNNCNNNNNNNNGNNCNNNGNNNNGNNNNNANNNNNNANCNNTCNGNNC
NNNNNANNCGNNNNNNNTNNCNNNGNACNNNNNCNANNCNNGNNCNNNNNANNNNNNNNC
NNCNNCNNNNNGCNATNNNNNNNCNGNNNNNNNNNNNNANNCNNNNNCNNNNNGNNNNNN
NNNNNANNCNNTNNTCNNNNTNNNNNNTNNNNNNNNNNCNNNNNNNNNNNCGNNNNNNNN
NNNNNNNNCTNANNTNNGNNTNNNNNNNNNNNTNNNANNNNGNNCNNNNNCTNNNNANAN
NNNNNNNNNNNNNNANNTNNGNNANNNNNTNNGNNNNNNANGNNNNNCNNNNNTCNANNT
NNCNNCNNNNNNNNCNNNNNTNNNNNCNNTNNCNNNNNANNCGNCNNNNNANNANNNNNN
NNCNNNNNNNNNNNTNNNNNTNNNNNTNNTNNNNNNNGGNNNNNANNNNNCNNCNNNTNG
NNNNNNNNNNNTNNNNNNNANNNNNNNNNGNNNNNNNNNNNNNNGNNNNNNCNNNNNNNT
NNTNNNTNANNNNNANNANGGNNTNNNNNTGNANNNNNNTNNGNCNNNNNTNNCNNCNNT
NNTNNNNNNNNCGNCNNNNNCNNCNNNNNNNNNNNNNNNNNCNNNNNNTNNNNNNNNNNA
NNNNNNNNNNNTNNTNNNNGGNNANNTGNTNNNNNNNNCNNACNNNNCTNNNNNNNNNNN
NNCNNNNNNANNNNNNNCNNANNCNNCNNNGCNATNNNANNTGNNNNCNNCNNTNNANNC
NNNNNCNNANNANNCNNNNNNNNACNANNTNNCNNGNNTNNNCNNNNCNNCNNCNNCNNN
NNNNNANNCNNAATNNNNNNTNNNNNCNNNNNNNNNNNNNCNNNCNNTNNCNNNNNNNNN
NNNNNNNNNNNNGNNNNCNNCNNCNNNNNNNNNNNTGNNNNNNNNNNNNNNNNNNNNNNN
NNNNNNNNNNNNNNNNNNNNTNNNNNNNNNNNNNNCNNANNNNNTNNNNNNNNTNNCNNN
NNTNNANNNNNCNNNNNNNNTNNCNNNNNNNNNNNNNNNNANNNNNNGNNNNNCNNNCTN
NTNNNNNNNNGNNNNCATNNNNANNTCNNNNTNNCNNNNANNNNNNNNGNNNNNNNNNNN
NCNNNNTNNNNTNNTNNCANAGNNNNNNNNNNANNNNANGTNCNNNNCNCNNNNNNNNNN
ANATNNNNNANNNNNNNNNTNCNNNNNNNNNNNANNNNNNNNNNNNNNNNNNCNNNNNNN
NNNNNNNNNCNNNNNNNNNNNANNTNNNNNCTNNANNNNNNNANNNNNNNNTNNCNNNNN
TNNNNNNNNNCNNNNGNNNNNGCNGNNCNNNNCNNGNNNGNNNGNTGNNNNNNNNNNNNN
NNCNNNNNNNNNCNTNNNNNNNNNNNNCNNNTNNNNNCNNNNNNNTCNNNNTNNNTNNNN
NNNTCNNNNNNNNNNNNNNNNANNNNNTNNCNNNNCNNNNNNNNNNNNNANCNNNNNNNN
NNNGNNNNNNNNNNGNNNTNNGNNTNNNNNNNNNGNNNNNTNNNGNNNNNNNNNNNNNNN
NNNTNNNNNNNNNNNNTNANNGNNANNNNNGNNACNACNNTNNNNNNNNNNNNNTNNNNT
NNNACNANNNNNNNNANTNNNNNNCNNNNNGTNNNNNNNCNNNNNNNNNNNATNNNNCNN
ANNNNNTGNGNNCNNNNNNNNACNANNANNNNNCNNNNNNNNNNNCNNTNNNNNNNNNNN
NNNNNNNNNNNNNTNNCNTNNNNNCTNANNTNNCNNTNNANNNNNNNNNNNTNNNNNGNN
NNNNNNCNNNNNNNNANNNNNNNNNNNNNNGNNNNTNNNANNNNNGNNNNNTNNNNNNNN
NNNNNNGNNNNNNNNNNNNNNNNNNNNNNNNNNNNNNNNNNANNNNNNNNNNNNNNNNNN
NNNNNNNNGCNNNNNANNNNNNNNGNNNNCNNNNNGNNANNNNNCNNNNNNNNNNNNNTN
NNNANGANNTTNNNANNNTNNCNGNNNNNNNNTNNTNNCNNNNNNCNNNNNGNNNNNNNN
NNCNNNNNTTNTCNCNNTNNNGNNCNGNCNCNNNCNNNNNTNNTNNNNNNNNNNNCCNCT
NNNGNNANNNNNNNNNNNNNNANTNANNTANNNNNNNTNTTANCNNNGNNNTNNTNNGTN
NCNNNNNCGNANCNNNNNTCNNNNNANNNNNANNNNNNNNNTNNNNNNNNNNNNNCNNNN
NNNNNNGCNNNNNNNNNNNNNNNNNNNNNNNNTNNATANNNNNNNNTGNNNNNNNNNNNN
NNNNNNGTNTNNNCNNNNNNNNNNNNNNNNNNNNAANNNNNNNNTNNNNNNNTNNGNNCN
NANNTNNTNNANNNNNNNNCNNNNNNNNNNNNTNNNNNCNNNNNNNCNNNNNNNNANNNN
NNCNNNNNNNNNNCNNNNNCNNNNNNNNCNNNNNGNNNGNNNNAGNCGNNNNTNNNNNNT
NNNNNNNTNNNNNNNNNGNNNNNNNNGNCNNNNNCNNNNNNNNANNANNNNNCANTCNNN
NNANCNNNNNNNNNNNNNNNNNTNNNNNTNNCNNCNNTNNNNNTNNNNNTANNNNNNNNN
NCGNGNNGTNNNNNNNNNNNNNNNNNNNNNNNNNNNTNNNNNNTNNNNNNNNCNNANNNG
NNNNNNNNNNNNNNNTNNGCNNNNNNNNNNNNNNNNNNNNNNNNACNNNCNCCNNNNNNN
TNNTNNNNNNANNTNNNNNGNNTNNNNNANNNNTNANCNNNNNNNNTNNANNCNNTNNCN
NAGNCNNNNNNNNNNNGNNTGNNNNNNNNNNNNNNNNNNNNNNNNTNNNNNTNNNNNTNN
NNNANNCNNNNNNNNTNNNNNTNNNNNNNNNNNNNNGNNTGNCNNCTNNANNANNNNNNN
NNNNNNNNNGNNNNNTNNNNTNNNNNNNNTNNCNNNNNNANNNNNNNNNNNNNNNNNNNN
TNTNNNNNNNNNNTNCNNNNNNNNANNANNTNNTANCNNNNNANNNNNCNNNNNANNGNN
NNNTNNCNNNGNNNNNNNNNNANNNNNCNNTNNTNNANNNNNTNNTNNNNNTNTCNNCNN
NGNACNANNNNNTANCNNANNTNNCNNNNNTNNCNNCNNCNNNNNCNNCNNNNNNNNCNN
NGNACNNNNCNNNNNNNNANNCNNNNNNNNCNNNNNCNNANNNNNNNNNNNNNNNNNCNN
ANNGNNNNNNNNNNNNNNNCNATNGNNTNNCNNNNNTNNTNNNNNCNNNNNNNNNNNNNN
NTNANNNNAANNGNNNNNNNNGNNNNTNTNNCNNNNCNNATNNNNCNNCNNNNNATNNNN
AGNCNNNNNCNNANNACNANNNNNNNNNNNNNNCNNTNNNNNNNNTNNNNNNNNCNNNNN
CNNAGNNNNCNNCNNANNTNNTNNNGNNGNCNNNNNCNNNNNCGNCNNCNNCNNNNNCNN
NNNGNNCNNCNNNTNNNTTGNNNNNNNCTNNNNNNNNTNNNANNNTNNTNNNNNNNNTNA
CNNCNNNNNCNNNNNNGNNNNNNNTGCNNNANNCNNNNNTNNCGNNNNCNNAGNCNNNNN
TCNCNNNNNTGNTNNTNNCNNNNNNNNNNNCNNCNANNNNNNNNNNNNTNNCTNNNNNNG
NTGNNNNNNNNNCNNNNNNNNNNNNNCTNGTNNNNANNNNNNNNNNNNNNTNNNNNNNNN
NNNNCNNGNNCNNTNNTNNNCNNNNCNNCCNNNNCNNNNNCNNCNNNNNCNNANNTNNNN
NNNNANNTNTANNNNNNNNGNNNNNNNNNNNANNCNNNNNNNNNNNNNNNNNCANNNNAN
NANNCNNCNNTNNCNNCNNNNNANNANNCNNTNNGNNNNNCNTNNNNNNNNNNNNANNTN
NCNNNNNNANNNNNNNNNNCCNNNNANNGNNNNGNNNNNCNNNANNNGNNNNTNNNNNNN
NNNNGNNNNNNNNNNNNNNCNTNNNNNNNNNNNNCCTNNNNGTNNNCCNNNNNNNTNNGN
NNNNNNNNNNANNNCNNNNANNNANCNNNNNNNNNNNNNNNNNNNNNNNNNNNNNNNNNN
NNNCNNNNNNNNNNNNNNNNNTNNNNNNNNNNNCNNNNNNNNNNNNNNNNNNNNCNNNNN
CNNTNNNNNANNNNNCANNNNNNNTNNNNTNNNNNNNNNNNNNNNCCNNNNNNNNNNNNN
ANNCNNNNNNNNANNNNNNNNNNNNNNNNNGCNNNNNNNNTNNNNTNNNNNANNNCNNNN
NNNNNNCNNCNNNNNNNNNNNATNNNNNNGNNNNANNNNTNNTNNCCNACNNNTCNNCNN
NNNNNNTNNNGNNNNCCNNNNTNNNNNTNNNNNNNTNNNANNNNNNNNNNNNNNTNNNNN
NNNNNNNNNNNNNNNNNNCNNNTNNNNCCNNNNCNNNNANNCNNTNNNNNNNNNNNTNNN
NNNNNANNNNNNNNNNNGTNNNNNNNNNNTNATNNNNNTNNGGNTNNNNNNNNNGNNNNC
NNCNNTCNNNNNNNNTNTNNNNNNNNCNNCNNCNNANNCNNGTNNGNCNNCNNCNNNNNN
NNTNNNNNNNNNCNNNNTNNNNNCNNNNNCNNNTNCANTNNNNNACNNNNTNNNNNNNNN
NNGNNNNNNNNNNNNNNNCNNNNNNNTNNNNNNCNTNNTNNNNNNNNNNNNNNNNNAANC
NNNNNNNNACNNNNNNNNNNNNTGCNGNNCNCNNNANNNCNNNNCNNNNNTNNNANCNNT
NNCNNNNTGNNANNNNNCTNANNTNNTNNTCNNNNNNNNNNANNNNNNGNCNNNNNNNNC
NNNNNNNNTNNCNNANNNNNANNNNNNNCNNNNNNCNNNNNCNNNGNNNNCNNTNNCNNN
NNCNNTNNANNNGCNNNNNNCCNNNNNNNATNANNCNNANNAANNNNTNNNNNANNNNCN
NNNNNNNNNNNNNNTNNNNNNNNNTNNNNGNNNNNNNTNNANNNNNNNNNTNANNNNNNN
NNTNNTGNNNNNNNNNNNNNNNNNNGTANANNNNNTNNCNNANNNNNNNNNCNANNNNNT
NNCNNNNNCNNNNNNCNANNTNNANNTNNCGNNNNNNNNNNCNNNNNNNNNNNNANANNN
NNNNCNNNNGNTCNNNNANNNNNNNNGGNGNNCNGTNNGNNANNNNNCNNNCNNNNNNNN
NNCNNTNNNNNNNNNNNNNNNNNNNNCNNNNNCNNTNNANNCNNCCNANNANNNNNNNNT
NNNNNCNNCNNANNCNNNNNCNGTNNANCGNNNNNNNNNNNANNCNNCNNNNNCNNCNNT
GNNNNNNNCNNNNNNNNCNNTNNNNNNNNCNNNNNNNNNNNGNNANNTNNNNNCNACNTA
NNANNNNNNGCNNNNNNGNNTNNNNNCNNCCNCNNNNNCNNCANNNNTNNNNNTNNNNNN
NNNNNANNCNNCNNANNANTCNNCNNCCNANCCNNANNTNNNNNNNGNNNCCNANNNNNG
NNCNNTNNANNANNNNNCNNNNNNNNNNNNCNNNNNNNNNNNNNNNNNTNNNNTNNNNNC
NNNNNNNNNNNCTNNNNNNNNNNACNNNNNNNNGNNNTGNNNNNNNNCNNNNNNNNTNAC
NNNNNNANNNNTNNANNNNNNGTANNTNNNNNNNNCNNCGNCCNANNNNNTNNANNCNNN
NNANNNNTNNNNNNNNNNNNNNNNTNNNNCTNNNNNNNTNNTNNTNNNNNGNNNNNCNNN
NNNNNGNNNNNNNNNNNNANNNNATNNNNCNNCCNANNCCNACNNNNNCNNANCNNNNNN
NNNNNNNNNNNNCNNNNANNTNNNNNNNGNNNNTNNNNNNNNNCNNNNNNNNNNNNNNNN
GNNNNNNNNNNNNNNNNCTCNNNNNNNNNNNNNNNNNNGNNNNNNNNTGNNNNNNNNNNN
NNNNNNNTNNTCNNNNNTNNNNTNGNNNNNNNNNNNNGNNNNNNNNANNNNNANNNNNNT
NNNNGNNNNNNNNNNNNANNNNNNNNNNNNNNNNNNNNNNNNNNANNNNNNNNNNNNNNT
TCNNCNNNCNCTNNNNNGNNNNTNNNNNNTNNCNNNCTATANNNNNNNNNNTNNTNNGNT
TTANCNCNNNCNNNCNNNNNNNNTNNNNANNNNNNGNNNNNNNNGNNNTCNNNNACNNNN
NNNNNNNNNNNNNNANTNNNNNNNNANNNNNTNNCCNCNNNNNNNNNNNACNNATTNNTN
NNNNNNNANNCNNNCNNNNCNNNNNNNNTNNTNNATNNNNCNNNNNNNNTNNNNNNNNNN
NTNNNNNANTNNNNNNTATCCNNNNNGNNNNNNNCGNNNNNNNANCTNNNNTNNNANNCN
NNNNNNNANNTNNNTNNNNNNNNNNNNNNNNNNNCNNNNNNNNNNNNNNTCNNNNNNNNN
NCNNNANTNNTNNGNNCNTNNNNNNNNNNNNNNNCNNNNNCTNCNNGNNANNCNNTNNNN
NNNNNGGNGNNNNNNNNNNNNNNNNTNNNNNNNNNNNNNNANNANNNNNNNNNGNNNNTN
NANNNNNNNNNNNNNNNNNNNNNANNTNANNTNNNNNCNNCNNCNNCNNNNNTNNCANTT
NNGNNNNNNNNNNGNNCNNNNCNNNTNNNNNTNNNNNNNNCNNNNNNNNNNNCNNNNNNN
NNNANNNNNGNGNCNNANNCNTNNNNNNGANTNNANNAGNNNNANNNNNNANNNNNNNNN
NNNNNNNNNNNNNNNNNNNNNNNNNNNNNNNNNNTNNNNNNNNNNNCNNANNNNNCNNNN
NNGNNCNNNNNNNTNNNNNNNNNNNANNNGTNNNNNNNNNCNNNNNACNNNNNNNTNNNN
NTNNCNNNNCNNNNNNNNANNNNNACNNCNNNNNTNNNACNTNANNNTNNNNNNNCNTNN
NCNNNCNNNNTNCNNCANNNNNCGNCNNNNNNNNNNNNNNCNNTNNANNANNNANNNNNN
NNNNCNNANNCNNTNNNNNNNNCNNTNNANNANNNNNTNNNNNCNNTNNNNNANNNNNCC
NNNNTNNCNNNNNCNNCNNTNNCNNCNNNNNTNNCANANNTNNACNNNNCNNNNNNNNCN
NTNNCNNTNTTNNCNGCNNNNNCGNNGNANNNNNNNNNNNNNNANNNNNANNCNTNTNTN
NNGNCNNGNNNTNCNNCANNNNANNCNNCNNNGNTGNNNGTNNCNNNNNNNNNNNNANNN
NCNNCNNNANNNNNTNCNNCNNCNNNNNNNNANNCNNCGNNGNCGNNNNNNNNNNTNNNN
NNNNNNNNNNNNNNNNNCNNNNNNNNNNNNNNNNNNNNNNTNNCNNNNNNNNTNNCNNCN
NCNNNNNNNNTNNTNNCGNNNNTCNNNNANNNNNNNNNNNNCNNANCNNNGNTNATNNTN
NNNNNNNCNNNNNCCNNNNGNNCNNCNNTNTNNNNNNNNNNNNNNNNNNNNNNNNNNNCN
NNNNANNCNNCNNTNNNNNCNNTNNTNNTNNNNNANNNNNTNNNNNNNNNNNTNNGNNCT
NNNNNCNNNNNNCNNCNNNNNNNNTTGTNNCNNNCNNNNNNNNCNTCNNNNNNNNNNNNN
NCNNTNNTNTNNNTANNNATNNNNNNTATCNCTNCNNCNNNNNNNCNNNCNNGNNNNNAA
CNNNGNNNNNGNNTNNCNNNNNNNNTNNNNNNNNCNNNGNTNNANNNNNNNNNNNNTNNN
NANNNNNNNNNNCNNNNNCCNNNNNNNNNNNNNNNANCNNNNNANNNGNCANCCNNNNNN
NNNNNNTNNNNNNNGCCNNNNNNNNNNNNNNTNCCCNGNNNNNNNNNNNNNNNNNCNNGN
NNNNANNNNNTNNNNNNNNCNNNTNNATCNNNNNCNNTNNCNNNNNANNCTNATNNNNNN
NNNNNNNNNNNNNNNTNNANTNNNNNNNNNNNNNNNNNNNNNNNNCNNNNNNNTTNNNNN
NNNNNNTNNGNTNNNANNNNNGNNNNNNNNCGNNNNNNNTNNGNNNNNTNNNNNNNNGNN
CNNNGNNNNCNNTNNNNNNNNNNNCNNCNNNNNNNCNNANNNNNNNNNNNNNNNNNNNNC
NTCANNTNNTNNNNNNNNTNNTNCNNNANNGNNNNNNNNANACNNCNNNNNCNNGNNNNN
NNCNNNTGNNNNNNNNNCNGCCNNNNNNNNANNCNNANNTNNNNNANNNNNNNCTNNANN
CNNNNNCNNNNNANNANNNNNNANNNNCNNCNNNNNTNNCNANNNNNNNANNNNNNNCNN
CNNCNNNNANNNGNNTNNNNNNNNNNNNNNNNNNNNTNNNNNGNNNANNNNNNNNNNCNN
NNNTNNNCNTNANNNCNNANNNNNNNNNNNANNTNNNNNNNAANNCNCCNNANNNNNTNN
NNNNNNNNNNNNGNNTNGNNNNNNNNNNANGNNNNNNNNNNNTNNNNNTANNNNNNNNCN
ANNNNTNNNTNNNNNNNNNNNNNNNNNNNNNNNNCANNNNNNNNCNNNNNCANNNNNNNC
NNNCANTCNNNNGNNCNNNNNNCNNNNNNNNNNNNNNNNCNNTNNNTNNNNCNNNNNNNN
AGNCNNNNNNNNCNNNNNNTNNNNANNANNTNTCNNTNNCNNCNNGNNNANNNNNCNNNN
CCNNNNNNNCNNCNNNNNNNNANNNNNNNNNNNNNNNNNCNCNTNNNNNNNNNNNNNANN
NNNNNNNNNNNNTACCNNTNNNNNNNNNNNCNNGNNNNNCNGNNNNNNCANCCNNNACAN
NNNNNNNNNCNNAGNTNNAANGNNTNNTNNNNNNNNNNNTNNGNNCGNNNNNNNANNNTN
ANNNNNCNNGNNTNNCNNTTNTCNNGNNANNNNNNATNNTNNNGNNNNNNNNNNNCNNNN
NGNNNNNNNNNNNNNNNNTNNNNGANNCGNCNNNNNANNNNNNNNNNNNTNNNNCNNNNN
ANNNNNANNCNNCNNCNNNNNCNNANNNNNNNNNNNNNNNNNNNNNNNNNNTNNNNNCNN
NNNANNNNNNNNCNNNNNCNNNNNNNNNNNNGNNNNNNNTNNNNNNNNCNNCNNTTNCNN
TNNTNNNNNNNNANNNANNNNCNTNGNNANTGNCANNGNNNNNCNANNANNNNNCNNCNN
NNNNGNCNNCNNCNNCNNNNNNNNNNNTNNCTNNGNCGTNNNCNNNNNCNNNNNCNNCNN
CNNNTNTNNCNTNNNGNNNNTCTNNGNGGNNCNCNNNCNNNNTNNNNNTCNNNNNNNNNT
NNNNNNNNNCNNANNNGNNNNCNNNGGNNNNCNNGNTNNNNNNANCNNANNCNNTNNNNN
CNNNNNNNNCNNTNNNNNNNNNNNNNNGNNANNNNNNTNNNNNNNNNNCNNNNNCTNNNN
ANNNNNCNNCNNCNNNNNNNNNNNANNANNNNNNNNAGCNTNNNNTNNNNNNNNNCNNNC
TNNNNNCNNNCNNNNNNNCNNCNNNNNNNNNNNNNNNNNNNTNNNNNNNNCNNNNNNNNN
NNNNNNANNNNNNNNNNNANNNNNNNNNNNNCNGNNNNNNNNNNNNNNTNNNNNNNNANN
NGNCNNNNNCNNNNNTNNNNCCNNCNNNNNNNNNNNNNNTNNCCNNNNCNNTNNCNNCNN
CNNNNNGCNNNNNNNNNCGNNCGNNACNANCNNNNNCNNNTNNCNNNNNNNNNNNCNGNN
NNNNNNNNNNCNNNTNNNNTNNNNNNNNNNNNNNNNNNNGNNNNNNNACNACTNNCNNNN
NNNNNNNNNNNNNNNNNNNNNGCNNNNNNNNNANNNNNNNNNNNNNNNNNNNNNNNNTNN
NNNNNNNNNNNNNNNCNCNNNNNNNNNNNNTNNNNANNNANNNNNNNNCNTATNNNTNTN
ANNNNTNTNNNNNNTCNNNNTNNNTCANNNNNNNANTNGCNNCNTNNNNNNNNNNNNCNN
NCNNNNNNNNCTNNNNNNNNNCNNNNNTANNNNGNCNNNNGNNNNNNTTANNTACNNNNN
GGNTNANGNNNNNNACNNNNNNGNNATANANNNNNNNNNNNTNNNTNNNANNNNNAATNN
TNNGCNNCNNNNNNNTNANNANNTNNNNGNCCTCTNTNNNNNTANNNNATACNNACNANN
NNNGACCGNNNNNAGTNNNNNNTGNCNNNTTCATTNNTNANNNTNTANNTNTTNCNTNTT
CCTNNNNNTTNNNNNANNNNNNNAATTNCNNNNNNGCNNNNNNNNNGNNNNNNNNNAGGN
NNNGNTCNNNCNNNNNNNNNCGNNNNNNNAANCCNNNNNNNNCGNNNNNNNANNNNTNNN
NCNNNGNNNNNNNNNNNNNNNNNNNNNNNNNNTNNTCNNNNNCNGTNCNNNNNNNNNTNN
NNNNNNNNNNNNNNNNNNNN
>SAMN05803884    
NNNNNNNNNNNNNNNNNNNNNNNTNNNNNNNNNNNNNNCNNNNNNNNNNNNNNNNNTNNN
NNNNNNNNNNNNNNNNNNNNNNNNNNNNNNNNNNGNNAANNNNNNTNNNNNNNANNNNCT
NTNNNNNNNNNNNNNNNNNNNNTCNNNNNNNCNNGNNNNNNGANNANNGTNGANNNTACN
NNCNNNNNNCNNNNNNNNNNAATNNTNNNNNNNNNNNNNNNNTNNANANNNNTNNNNNNN
NNNANNNTCTNNNNNCNCNNNNNNNNNNNNNNNNNNNNNNNNCNNNNNNANNTNNNTNNN
GCNNNNNNNNNNNNNTNNANNNNNNNNANCNNNNNCNNNNNNNNNNNNNNNNNNNNNNNN
NNNCNNNNNNNNNNNNNNNNCCNNNNNNNNNNNNNNANANNNCNNNNNNNNNNNNNNNNN
NNNNNNNNNNNNNNNNNNNNNNNNNCNNNNNNNCNNNNNNNNNNNNANNNNNNNNNNNNN
NNNNNNNNNNNNANCNNANNNNNNNNNNNNNNNNGGNNANNNNNNNTNNNNNNNNCNNNC
NNNNNNNANNNNNCCNNNNNNNNACGNNNNNNNNNNNNANNNNNNNNNNNNNNNNNNNNN
NNNNNNNNNNNNNNNNNNNNNNNNNGNNNNNNNNNNNNNGTNNNNTNNNNNANGNNNNNN
NNNNNNNNNNNNNNNNNNCNNGNTNNNNNNNNNNNNNNANNCNNNNNNNNNNNNNNCNNN
NNNCNNNNNNNNNNNNNNNANNNNNNNGGGNNNNNNNCNNNCTNNGNTNNNNNNNNCNNN
NANNNNNANNNNNNNNNNNNNNNNNNNNNNCCCNNNAANNNNNNNCGNNNNNNNGNNNNN
NCNNNNNNNNNNNNNNNNNNNNNNNNNNNNNNNNNNNCNNNNNNNNNNNNNNTNNNNNNN
NNNNNNTATNCNNNNNNGTNNNNCTANNANCNNNTNNNNNNNNNNNNNNNTNNGNNNNNN
TTTNTNTNNTTNNNNNNNNNNNNNNNNNANNNNNGNNNNNNNCCNANAANNNTCNNNNAT
TNNNNNNNNNANNNTNNNNNNNNNNNNNNNNNNNNCNNNNNNNNNNNNNNNANNNNNNNN
NNNGTNNNNNNGNNNNANNNNANNNNNNNNNNNNNNNNNNANNNNNNNAANGNGNNNNNN
NNNNNNNNNTNCTNNNNNNNNNGNGNNNCNNGCNNGNNNNNNNTNNNNNNNNNNATNNNN
NNNNGANNNNTNNNCNNNNNNCNANNNANNGNNNNNNNNGNNNNNTTNNNNNANNNANNA
NNCNNNNNNNGNNNNNNNNNNNNNNNNNNNNNNNNNNGNGNNTNNNNNNCNNNNNNNNNG
CNNNNNNTNNNNNNNNGNNNNCNNNNNGNNNNNNNNNNNNCNNNNNNNNNNNNNNNCNNN
NNNNNNNNNNNNNNNNNNNNNNNNNNNNNNNNNNNNNNNNNNNNNNNNNNNNNNNNNNNN
NNNNNNNNNNNNNNNNNNGNCNNNNNNNNNNNNNACCCTNNCGNNNANNCNNCCNNGNNA
GNNNNNNNNNNNNNNNNTNANNNNNNNNNNNNNNNNNNNNNNNNNNNNNNNNNGTNNNNN
NNNNNNNNGNNNNNNNNNNNNNNNNNCNNNNNNNNNNNNNNANTNNNNNTNTNNNNNNNN
NNNNNNNNCNNCNNGNNNNNNNNNNNNNNNNNNNNNNNTNNNNTNNNNNNNNNNANNNTN
NNTNNNNNNNNNNCNNNNNNNNNNNNNNNNNNNNNNNNNNNNNNNNNNNNCNNNNNNNNN
NNNNNNNNNNNNNNNNNNNNNNNNNNNNNNNNNNNNNNNNNNNNNNNCNTNNNNNNNNNN
NNNNNNNNNNNNNNNNNNNNNNNANNNNNNANCNNNNNNNNGNNNNNNNGANNNNNNNNN
NNNNANTNNNCCNNNCNNNNGCNNNNNNNNNNNNNNNNNNNANNNNNNNNCTNNNNNNNN
NNNNNNNNNNNNNNNNNNNNNNNNNNNNNNNNACNNNNCNNNNNNNNNNNNNNNNNNNNN
NNTNNNNNANNNNNNNNNNNNNNNNNNNNNNNNNNNNTNNNNNNNNNNNNNNCNNNNNNN
GNTNNNNNNNNNNNNNNNNTNNNNNNNNNNNNNNNNNNNNNNNNNNANCNNNNNNNNNNN
TNNNNNNNNNNNNNNNNNTNNNNNNNTNNNNNANNNCNNNNNNNNNGCNNNNNNNNNCTN
NNNNCNCNNNNNGTCNNNNNNNNNNNNNCNNCNANNNNCNNNNNNNNGNNNNTNCNNNNN
NCNNNNNNNNNNNGNNNNNNTANNNNNNNNNNNNNNNNNNNNNNNNNNNNNNNNNNNNNN
NNNANNNNGCNNNNNNNCNNNNNNNNTCNNNNNCNNNNNTNNCNNNNNNNNNNNNNTNNN
NNNNNNNNNNNNNNNNNNNNNNNNNNNNNNNNNTCCNGNNCNNNNNNNNNNNNNNNNNNN
NTNNNNNNTNNNNNNNNNNNNTNNTNNNNNTNNCCGCNCNNNGGNTTTANNNNNNNNNNN
NNNNNNNNNNNGNNNNNNNNNNNCCNGNNNNNNNGNGGNANNNNNNNNNNNNNNNNNNNN
NNNNNNNNNNNGNNNNNNNNNNCCNNNNNNANNNNANNNGNNNNNNNNNTNNNNNNATAN
NNANNNNNNCCNNNNNNNGNNNNNNNNNNNNNNNNTNNNNNNGNNNNNTNNNNNNTNNNN
NNNGNNNNNNNNNNNNNNNNNNNNNNNNNNNNNNNNNNNCNNNNGNNNNNNNNTNNNNNN
NNNNNNNNNNCGNNACNNNTNNNNNTNNNNNNNNNNNNNNNNNNNNNNTCANNNNTCNNN
NNNGNNNNTNNNNNNNNNNNNNNNNNNNNNNNNNNNNNNCNTNNTGNNNNNNCNNNCNNN
NNCNNANNNNNNNNNNNNNNNNNNNNNNNNNNNNNCGNNNNNNNNNNNNNNNNCNNNNTN
NNNNNNNNNGNNNNNNNNNNNNTNNNNATNTNNNNCANNNNNNNNGNNNNNNNNNNNNNA
GNNCNANTNTNNNNNNNNCNNNNNNNNNNNNNNNNNNNTNNNNNNNCNNNNNNNNNNNNN
NNNNNNNNNNNTNNNNCNNNNNNNNNNNNNNGNNNNNNNNNNCNNNNNNNNNANNNNNNN
NNNNNTNNNNNATCNNNNNANNNNNNNNNNNNCNNNNNNNNNNNNNNCNNNNNNNNCANN
TNNANACNANTTANTNNCANCCNNNNGNNCGNANNNNNCNNTNCNNNNNNNNNNNNNNNN
GNNCNNNGCTATNNANNNNNCNNANNNNNTNNANNTNNCGNNNNTNNANNTGNCNNNCNT
NNANNCANNNNCNNNNCNNNNNNNNNTNNNNTTNNNNNANNNNNNNNNNNNNNTNNANNN
NNNGNNNNNNNNNNTNNCNNNNCANNTNNCANNNNTTNNNGNCNANNNTNNNNCNNGNNN
ANTNNNNNANNANNANNCTNNNNNNNTNNCNNCANANNNNNNNNAGNCCNNNNNANACNN
NNCNTNNNNNNNNNNGNCNNANNNNNCANTNNNNNNNNANNCNNNNNTNNCNNNNNANNA
NNCNNANNNNNCNNNNNCNNANGNNNANNANNANNNNNNNNCNNANNCNNNNNANNGCNN
GNANNTNNNNNGTNNNNNNTANNCCNANNANNTNNGNNNNNNNNCNNCNNCNNANNNNNN
NCTANNNNNNNNNNNNTNNNGTNNNNCNNNNNNNNNNNGNNNNNNNNNNNNNNNNNNNNN
NNNNNNNNACNNNNNNNNNNNNNCNNNNNTNNNNNTNNNNNNNCTNNNNNNNNNNNNNNG
NNNNNNNNNNNCNNCNNNNNNNNANNNNNNNNNNNANNNNNTNNNNNCNNCNNNNNNNNN
NNGNNCNNNNNTNNTNNCNNNNNNNNTNNCTNTNNNGNNNNNNNNNNNNNANNNNNNNNC
NNCNNNNNANNCNNNNNNNNNNNNNNCNNANNCNNTTNNNNNNNNNNNNNNNNANNGNNC
NNNNNNNNCNNNNNNNNNNNNNGNNNNNNCNACNNTNGNNNTNGCNNTNNNNNNCNNNNN
NNCTNACNNNNNNNNNNTNNNCNANNNNNGNNANNNNNNNNGNNNNNGNNNNNCNNNNNC
CNANNCNNNNNTACNNNNNNNNNNNNANNNNNNACNNNNNNNNNNNNNNNNNNNNNNNNN
NNNNNNNNNNNNNNNNNNNNNNNNNNNNTNNNNNNNNNNNNNNNNNNNNNCNNNNNNNNN
CNNNNNNNCTNCTANNNNTNNNNNNCTNNTNGNNNNCNNANNTNCNNNAANTTNNNTNNN
NNNNNNNNNNNNNTNNNNNNNNNGNNNNNNNNNNNNNNNNNNNTNNNNNTNTNTNNTNNN
NGNNNNNNNNNNCNNNNNTNNNNNTNTTNNTNNTCNNNTNNNCANTNTNNNNNNANNTNN
NNNNGNNNNNNNCNNTNNTNNNNNACNNCNNGNNNNNANNNNGNNTNNANNNNNTNNANN
CNNCNNCNNCNNCNNCNNNNNNNNNNNNNNCNACCNNNNNNNTNNNNNNNNNNNNNNNNN
NNNTNNNTNGNNTNNNNNNNNNNNNNNNNNNNNNNNANNNNNNNNNGNNNNNNNTNNNNN
NNNNNNNNNNNNNNNNNNNNNNNNNNNNNNNNNNNNTNNCNNNANNNNCNNANNNNNTNN
NNNGNNANNNCNANNTNNNNNNNNANNANNNNNCNNNNNNNNNNNCNNNGNNNNNNNNNN
ANNNNNGNNCNNCNNNNNNNNNNNNNNNCNTNNNCNNNNGNNNNNNNNNNNNNNNNNANN
NNNNNNTNNNNNTNNNNNNNTNNTNNNNNNNNNTNNNNNNNNCNNNNNNNNANNCCNNNN
NGTTTNNNNNNNNNNNNNNNNANNNNNNNNGNNNNNANNCNNANNNNNNNNNNNANNNNN
CNNANNNNNNNNANNNNNCGNTCNTNTNNNNNNANNNNNNNNNNNANNANNNNNTNNCNN
CNNNNNNNNNTNGCNNNNNTNNNTTNNNNNTNTCNTNNNNNNTNNCANCNNANNTNCCNN
NNNNNNNNNNNNTNNNNNCNNNNNNNCNCNGNNNNNNNNNNNCNNNNNNNNNNNANCNNN
NANTNNNNNCGNNNNNNNNNNTNNNNNTNNNCNANNNNNANNNNNNNNNNNTNNCNNNNN
TNNGNNTNTNNNNNNNNNNNNNNTCNNNNNANNGNNNNNNNNNNNTNNCNGNNNCNNTCN
NNNCNNTNNNNNNNNNNNNNNNGNTNNANNNNNCNNNNNTTNNNNNATNNNNNNNNNGNN
TNNNNNNNNNCNNNNANNNNNTNNNTNCNNNNNCNNNNNNNNNNNNNNNNNNNANNNTCN
CNNTNTNNNNNNNNTNNNTTNTNNNNNNNNNNNNNTCNNNTNNNNTNNCNNNATACNNNN
NNNNNNNNNNNNNNNNNNNNNGTNNNNNNNGGNNNNNNNNNNNNNNNNNNNNNNNNNNNN
NNNNNNNNNNNNNNNNNNNNNNNTNNNNNNNNNNNNNTNNNNNNNNNNNNNNNNCNNNNN
NNNNNNNNNNNNNNNNNNNNNNNNNNNNNANNNNNNNNNNNNNNNNNCNNNNNNNNNNNN
NNNNANNNNNNNNNNNCNNNNNNNNNNNNNNNNACNNNNNNGCNNNNTNNNNNNNNNNNN
NNNNTNNCNNNNNANNNNNNNNNNNNCNNNNNNNNNNNNNNNNNNNNNNNNNNNNNNNNN
NTNNNNNNNNNNNNNNNNGNNNAANTTNNNNNNNNGGNNNNNNNNNNNNNNNNNNNNNNN
NNNNANNNNNNNNNNNNNNNNNNNNNNNNNTGNNNNNNNNNNTNNNNCNNNNNNNNNNNN
NNCNNNCNNNTCNNNNNCNNCNNTNNNNNTNNTNNTNNCNNNNNTCNNCNNNNNNNTNNT
NNGNNCNNTNNANNANNANNANNTCNNNNCCNTCNANNTNNCNNTNNATNANNCNNANNN
NNNNNNNNGNNCNGAGNNNNNNNNNNNNNCNNNNNNGNTNNNNNCGNANANNNNNNTNNN
NNNNNCNNNNNCNNNNTANNANNANNCNNNNNTNNNNNNNNCNNTNNCNNNNNTNNNNNC
NNNNNANNTGNTNNNNNCNNNNNANNNNNTNNCNGNNNANNTNNTNNNNNNNNNNNNNNC
CNCNNTNNNNNNTNCCNACNANNNNNCNNNNNCTNNNTNGNTNNANNNNNNGNANNNNNN
NNNNNANNCGNNNNCNNTNNCNNNNNANNNNNNNNNNNNNNTNNANNANNTNNNNNANNT
CNAANNNNTNNCNNTTNNNNCNNNNNNNNANNTNNNNNNNNTTNNNNANNNNNCNNCNNC
NNNNNNNNNNNTNNCNNNNNNNNGNNCNNNGNNNNGNNNNNANNNNNNANCNNTCNGNNC
NNNNNANNCGNNNNNNNTNNCNNNGNACNNNNNCNANNCNNGNNCNNNNNANNNNNNNNC
NNCNNCNNNNNGCNATNNNNNNNCNGNNNNNNNNNNNNANNCNNNNNCNNNNNGNNNNNN
NNNNNANNCNNTNNTCNNNNTNNNNNNTNNNNNNNNNNCNNNNNNNNNNNCGNNNNNNNN
NNNNNNNNCTNANNTNNGNNTNNNNNNNNNNNTNNNANNNNGNNCNNNNNCTNNNNANAN
NNNNNNNNNNNNNNANNTNNGNNANNNNNTNNGNNNNNNANGNNNNNCNNNNNTCNANNT
NNCNNCNNNNNNNNCNNNNNTNNNNNCNNTNNCNNNNNANNCGNCNNNNNANNANNNNNN
NNCNNNNNNNNNNNTNNNNNTNNNNNTNNTNNNNNNNGGNNNNNANNNNNCNNCNNNTNG
NNNNNNNNNNNTNNNNNNNANNNNNNNNNGNNNNNNNNNNNNNNGNNNNNNCNNNNNNNT
NNTNNNTNANNNNNANNANGGNNTNNNNNTGNANNNNNNTNNGNCNNNNNTNNCNNCNNT
NNTNNNNNNNNCGNCNNNNNCNNCNNNNNNNNNNNNNNNNNCNNNNNNTNNNNNNNNNNA
NNNNNNNNNNNTNNTNNNNGGNNANNTGNTNNNNNNNNCNNACNNNNCTNNNNNNNNNNN
NNCNNNNNNANNNNNNNCNNANNCNNCNNNGCNATNNNANNTGNNNNCNNCNNTNNANNC
NNNNNCNNANNANNCNNNNNNNNACNANNTNNCNNGNNTNNNCNNNNCNNCNNCNNCNNN
NNNNNANNCNNAATNNNNNNTNNNNNCNNNNNNNNNNNNNCNNNCNNTNNCNNNNNNNNN
NNNNNNNNNNNNGNNNNCNNCNNCNNNNNNNNNNNTGNNNNNNNNNNNNNNNNNNNNNNN
NNNNNNNNNNNNNNNNNNNNTNNNNNNNNNNNNNNCNNANNNNNTNNNNNNNNTNNCNNN
NNTNNANNNNNCNNNNNNNNTNNCNNNNNNNNNNNNNNNNANNNNNNGNNNNNCNNNCTN
NTNNNNNNNNGNNNNCATNNNNANNTCNNNNTNNCNNNNANNNNNNNNGNNNNNNNNNNN
NCNNNNTNNNNTNNTNNCANAGNNNNNNNNNNANNNNANGTNCNNNNCNCNNNNNNNNNN
ANATNNNNNANNNNNNNNNTNCNNNNNNNNNNNANNNNNNNNNNNNNNNNNNCNNNNNNN
NNNNNNNNNCNNNNNNNNNNNANNTNNNNNCTNNANNNNNNNANNNNNNNNTNNCNNNNN
TNNNNNNNNNCNNNNGNNNNNGCNGNNCNNNNCNNGNNNGNNNANTGNNNNNNNNNNNNN
NNCNNNNNNNNNCNTNNNNNNNNNNNNCNNNTNNNNNCNNNNNNNTCNNNNTNNNTNNNN
NNNTCNNNNNNNNNNNNNNNNANNNNNTNNCNNNNCNNNNNNNNNNNNNANCNNNNNNNN
NNNGNNNNNNNNNNGNNNTNNGNNTNNNNNNNNNGNNNNNTNNNGNNNNNNNNNNNNNNN
NNNTNNNNNNNNNNNNTNANNGNNANNNNNGNNACNACNNTNNNNNNNNNNNNNTNNNNT
NNNACNANNNNNNNNANTNNNNNNCNNNNNGTNNNNNNNCNNNNNNNNNNNATNNNNCNN
ANNNNNTGNGNNCNNNNNNNNACNANNANNNNNCNNNNNNNNNNNCNNTNNNNNNNNNNN
NNNNNNNNNNNNNTNNCNTNNNNNCTNANNTNNCNNTNNANNNNNNNNNNNTNNNNNGNN
NNNNNNCNNNNNNNNANNNNNNNNNNNNNNGNNNNTNNNANNNNNGNNNNNTNNNNNNNN
NNNNNNGNNNNNNNNNNNNNNNNNNNNNNNNNNNNNNNNNNANNNNNNNNNNNNNNNNNN
NNNNNNNNGCNNNNNANNNNNNNNGNNNNCNNNNNGNNANNNNNCNNNNNNNNNNNNNTN
NNNANGANNTTNNNANNNTNNTNGNNNNNNNNTNNCNNCNNNNNNCNNNNNGNNNNNNNN
NNCNNNNNTTNTCNCNNTNNNGNNCNGNCNCNNNCNNNNNTNNTNNNNNNNNNNNCCNCT
NNNGNNANNNNNNNNNNNNNNANTNANNTANNNNNNNTNTTANCNNNGNNNTNNTNNGTN
NCNNNNNCGNANCNNNNNTCNNNNNANNNNNANNNNNNNNNTNNNNNNNNNNNNNCNNNN
NNNNNNGCNNNNNNNNNNNNNNNNNNNNNNNNTNNATANNNNNNNNTGNNNNNNNNNNNN
NNNNNNGTNTNNNCNNNNNNNNNNNNNNNNNNNNAANNNNNNNNTNNNNNNNTNNGNNCN
NANNTNNTNNANNNNNNNNCNNNNNNNNNNNNTNNNNNCNNNNNNNCNNNNNNNNANNNN
NNCNNNNNNNNNNCNNNNNCNNNNNNNNCNNNNNGNNNGNNNNAGNCGNNNNTNNNNNNT
NNNNNNNTNNNNNNNNNGNNNNNNNNGNCNNNNNCNNNNNNNNANNANNNNNCANTCNNN
NNANCNNNNNNNNNNNNNNNNNTNNNNNTNNCNNCNNTNNNNNTNNNNNTANNNNNNNNN
NCGNGNNGTNNNNNNNNNNNNNNNNNNNNNNNNNNNTNNNNNNTNNNNNNNNCNNANNNG
NNNNNNNNNNNNNNNTNNGCNNNNNNNNNNNNNNNNNNNNNNNNACNNNCNCCNNNNNNN
TNNTNNNNNNANNTNNNNNGNNTNNNNNANNNNTNANCNNNNNNNNTNNANNCNNTNNCN
NAGNCNNNNNNNNNNNGNNTGNNNNNNNNNNNNNNNNNNNNNNNNTNNNNNTNNNNNTNN
NNNANNCNNNNNNNNTNNNNNTNNNNNNNNNNNNNNGNNTGNCNNCTNNANNANNNNNNN
NNNNNNNNNGNNNNNTNNNNTNNNNNNNNTNNCNNNNNNANNNNNNNNNNNNNNNNNNNN
TNTNNNNNNNNNNTNCNNNNNNNNANNANNTNNTANCNNNNNANNNNNCNNNNNANNGNN
NNNTNNCNNNGNNNNNNNNNNANNNNNCNNTNNTNNANNNNNTNNTNNNNNTNTCNNCNN
NGNACNANNNNNTANCNNANNTNNCNNNNNTNNCNNCNNCNNNNNCNNCNNNNNNNNCNN
NGNACNNNNCNNNNNNNNANNCNNNNNNNNCNNNNNCNNANNNNNNNNNNNNNNNNNCNN
ANNGNNNNNNNNNNNNNNNCNATNGNNTNNCNNNNNTNNTNNNNNCNNNNNNNNNNNNNN
NTNANNNNAANNGNNNNNNNNGNNNNTNTNNCNNNNCNNATNNNNCNNCNNNNNATNNNN
AGNCNNNNNCNNANNACNANNNNNNNNNNNNNNCNNTNNNNNNNNTNNNNNNNNCNNNNN
CNNAGNNNNCNNCNNANNTNNTNNNGNNGNCNNNNNCNNNNNCGNCNNCNNCNNNNNCNN
NNNGNNCNNCNNNTNNNTTGNNNNNNNCTNNNNNNNNTNNNANNNTNNTNNNNNNNNTNA
CNNCNNNNNCNNNNNNGNNNNNNNTGCNNNANNCNNNNNTNNCGNNNNCNNAGNCNNNNN
TTNCNNNNNTGNTNNTNNCNNNNNNNNNNNCNNCNANNNNNNNNNNNNTNNCTNNNNNNG
NTGNNNNNNNNNCNNNNNNNNNNNNNCTNGTNNNNANNNNNNNNNNNNNNTNNNNNNNNN
NNNNCNNGNNCNNTNNTNNNCNNNNCNNCCNNNNCNNNNNCNNCNNNNNCNNANNTNNNN
NNNNANNTNTANNNNNNNNGNNNNNNNNNNNANNCNNNNNNNNNNNNNNNNNCANNNNAN
NANNCNNCNNTNNCNNCNNNNNANNANNCNNTNNGNNNNNCNTNNNNNNNNNNNNANNTN
NCNNNNNNANNNNNNNNNNCCNNNNANNGNNNNGNNNNNCNNNANNNGNNNNTNNNNNNN
NNNNGNNNNNNNNNNNNNNCNTNNNNNNNNNNNNCCTNNNNGTNNNCCNNNNNNNTNNGN
NNNNNNNNNNANNNCNNNNANNNANCNNNNNNNNNNNNNNNNNNNNNNNNNNNNNNNNNN
NNNCNNNNNNNNNNNNNNNNNTNNNNNNNNNNNTNNNNNNNNNNNNNNNNNNNNCNNNNN
CNNTNNNNNANNNNNCANNNNNNNTNNNNTNNNNNNNNNNNNNNNCCNNNNNNNNNNNNN
ANNCNNNNNNNNANNNNNNNNNNNNNNNNNGCNNNNNNNNTNNNNTNNNNNANNNCNNNN
NNNNNNCNNCNNNNNNNNNNNATNNNNNNGNNNNANNNNTNNTNNCCNACNNNTCNNCNN
NNNNNNTNNNGNNNNCCNNNNTNNNNNTNNNNNNNTNNNANNNNNNNNNNNNNNTNNNNN
NNNNNNNNNNNNNNNNNNCNNNTNNNNCCNNNNCNNNNANNCNNTNNNNNNNNNNNTNNN
NNNNNANNNNNNNNNNNGTNNNNNNNNNNTNATNNNNNTNNGGNTNNNNNNNNNGNNNNC
NNCNNTCNNNNNNNNTNTNNNNNNNNCNNCNNCNNANNCNNGTNNGNCNNCNNCNNNNNN
NNTNNNNNNNNNCNNNNTNNNNNCNNNNNCNNNTNCANTNNNNNACNNNNTNNNNNNNNN
NNGNNNNNNNNNNNNNNNCNNNNNNNTNNNNNNCNTNNTNNNNNNNNNNNNNNNNNAANC
NNNNNNNNACNNNNNNNNNNNNTGCNGNNCNCNNNANNNCNNNNCNNNNNTNNNANCNNT
NNCNNNNTGNNANNNNNCTNANNTNNTNNTCNNNNNNNNNNANNNNNNGNCNNNNNNNNC
NNNNNNNNTNNCNNANNNNNANNNNNNNCNNNNNNCNNNNNCNNNGNNNNCNNTNNCNNN
NNCNNTNNANNNGCNNNNNNCCNNNNNNNATNANNCNNANNAANNNNTNNNNNANNNNCN
NNNNNNNNNNNNNNTNNNNNNNNNTNNNNGNNNNNNNTNNANNNNNNNNNTNANNNNNNN
NNTNNTGNNNNNNNNNNNNNNNNNNGTANANNNNNTNNCNNANNNNNNNNNCNANNNNNT
NNCNNNNNCNNNNNNCNANNTNNANNTNNCGNNNNNNNNNNCNNNNNNNNNNNNANANNN
NNNNCNNNNGNTCNNNNANNNNNNNNGGNGNNCNGTNNGNNANNNNNCNNNCNNNNNNNN
NNCNNTNNNNNNNNNNNNNNNNNNNNCNNNNNCNNTNNANNCNNCCNANNANNNNNNNNT
NNNNNCNNCNNANNCNNNNNCNGTNNANCGNNNNNNNNNNNANNCNNCNNNNNCNNCNNT
GNNNNNNNCNNNNNNNNCNNTNNNNNNNNCNNNNNNNNNNNGNNANNTNNNNNCNACNTA
NNANNNNNNGCNNNNNNGNNTNNNNNCNNCCNCNNNNNCNNCANNNNTNNNNNTNNNNNN
NNNNNANNCNNCNNANNANTCNNCNNCCNANCCNNANNTNNNNNNNGNNNCCNANNNNNG
NNCNNTNNANNANNNNNCNNNNNNNNNNNNCNNNNNNNNNNNNNNNNNTNNNNTNNNNNC
NNNNNNNNNNNCTNNNNNNNNNNACNNNNNNNNGNNNTGNNNNNNNNTNNNNNNNNTNAC
NNNNNNANNNNTNNANNNNNNGTANNTNNNNNNNNCNNCGNCCNANNNNNTNNANNCNNN
NNANNNNTNNNNNNNNNNNNNNNNTNNNNCTNNNNNNNTNNTNNTNNNNNGNNNNNCNNN
NNNNNGNNNNNNNNNNNNANNNNATNNNNCNNCCNANNCCNACNNNNNCNNANCNNNNNN
NNNNNNNNNNNNCNNNNANNTNNNNNNNGNNNNTNNNNNNNNNCNNNNNNNNNNNNNNNN
GNNNNNNNNNNNNNNNNCTCNNNNNNNNNNNNNNNNNNGNNNNNNNNTGNNNNNNNNNNN
NNNNNNNTNNTCNNNNNTNNNNTNGNNNNNNNNNNNNGNNNNNNNNANNNNNANNNNNNT
NNNNGNNNNNNNNNNNNANNNNNNNNNNNNNNNNNNNNNNNNNNANNNNNNNNNNNNNNT
TCNNCNNNCNCTNNNNNGNNNNTNNNNNNTNNCNNNCTATANNNNNNNNNNTNNTNNGNT
TTANCNCNNNCNNNCNNNNNNNNTNNNNANNNNNNGNNNNNNNNGNNNTCNNNNACNNNN
NNNNNNNNNNNNNNANTNNNNNNNNANNNNNTNNCCNCNNNNNNNNNNNACNNATTNNTN
NNNNNNNANNCNNNCNNNNCNNNNNNNNTNNTNNATNNNNCNNNNNNNNTNNNNNNNNNN
NTNNNNNANTNNNNNNTATCCNNNNNGNNNNNNNCGNNNNNNNANCTNNNNTNNNANNCN
NNNNNNNANNTNNNTNNNNNNNNNNNNNNNNNNNCNNNNNNNNNNNNNNTCNNNNNNNNN
NCNNNANTNNTNNGNNCNTNNNNNNNNNNNNNNNCNNNNNCTNCNNGNNANNCNNTNNNN
NNNNNGGNGNNNNNNNNNNNNNNNNTNNNNNNNNNNNNNNANNANNNNNNNNNGNNNNTN
NANNNNNNNNNNNNNNNNNNNNNANNTNANNTNNNNNCNNCNNCNNCNNNNNTNNCANTT
NNGNNNNNNNNNNGNNCNNNNCNNNTNNNNNTNNNNNNNNCNNNNNNNNNNNCNNNNNNN
NNNANNNNNGNGNCNNANNCNTNNNNNNGANTNNANNAGNNNNANNNNNNANNNNNNNNN
NNNNNNNNNNNNNNNNNNNNNNNNNNNNNNNNNNTNNNNNNNNNNNCNNANNNNNCNNNN
NNGNNCNNNNNNNTNNNNNNNNNNNANNNGTNNNNNNNNNCNNNNNACNNNNNNNTNNNN
NTNNCNNNNCNNNNNNNNANNNNNACNNCNNNNNTNNNACNTNANNNTNNNNNNNCNTNN
NCNNNCNNNNTNCNNCANNNNNCGNCNNNNNNNNNNNNNNCNNTNNANNANNNANNNNNN
NNNNCNNANNCNNTNNNNNNNNCNNTNNANNANNNNNTNNNNNCNNTNNNNNANNNNNCC
NNNNTNNCNNNNNCNNCNNTNNCNNCNNNNNTNNCANANNTNNACNNNNCNNNNNNNNCN
NTNNCNNTNTTNNCNGCNNNNNCGNNGNANNNNNNNNNNNNNNANNNNNANNCNTNTNTN
NNGNCNNGNNNTNCNNCANNNNANNCNNCNNNGNTGNNNGTNNCNNNNNNNNNNNNANNN
NCNNCNNNANNNNNTNCNNCNNCNNNNNNNNANNCNNCGNNGNCGNNNNNNNNNNTNNNN
NNNNNNNNNNNNNNNNNCNNNNNNNNNNNNNNNNNNNNNNTNNCNNNNNNNNTNNCNNCN
NCNNNNNNNNTNNTNNTGNNNNTCNNNNANNNNNNNNNNNNCNNANCNNNGNTNATNNTN
NNNNNNNCNNNNNCCNNNNGNNCNNCNNTNTNNNNNNNNNNNNNNNNNNNNNNNNNNNCN
NNNNANNCNNCNNTNNNNNCNNTNNTNNTNNNNNANNNNNTNNNNNNNNNNNTNNGNNCT
NNNNNCNNNNNNCNNCNNNNNNNNTTGTNNCNNNCNNNNNNNNCNTCNNNNNNNNNNNNN
NCNNTNNTNTNNNTANNNATNNNNNNTATCNCTNCNNCNNNNNNNCNNNCNNGNNNNNAA
CNNNGNNNNNGNNTNNCNNNNNNNNTNNNNNNNNCNNNGNTNNANNNNNNNNNNNNTNNN
NANNNNNNNNNNCNNNNNCCNNNNNNNNNNNNNNNANCNNNNNANNNGNCANCCNNNNNN
NNNNNNTNNNNNNNGCCNNNNNNNNNNNNNNTNCCCNGNNNNNNNNNNNNNNNNNCNNGN
NNNNANNNNNTNNNNNNNNCNNNTNNATCNNNNNCNNTNNCNNNNNANNCTNATNNNNNN
NNNNNNNNNNNNNNNTNNANTNNNNNNNNNNNNNNNNNNNNNNNNCNNNNNNNTTNNNNN
NNNNNNTNNGNTNNNANNNNNGNNNNNNNNCGNNNNNNNTNNGNNNNNTNNNNNNNNGNN
CNNNGNNNNCNNTNNNNNNNNNNNCNNCNNNNNNNCNNANNNNNNNNNNNNNNNNNNNNC
NTCANNTNNTNNNNNNNNTNNTNCNNNANNGNNNNNNNNGNACNNCNNNNNCNNGNNNNN
NNCNNNTGNNNNNNNNNCNGCCNNNNNNNNANNCNNANNTNNNNNANNNNNNNCTNNANN
CNNNNNCNNNNNANNANNNNNNANNNNCNNCNNNNNTNNCNANNNNNNNANNNNNNNCNN
CNNCNNNNANNNGNNTNNNNNNNNNNNNNNNNNNNNTNNNNNGNNNANNNNNNNNNNCNN
NNNTNNNCNTNANNNCNNANNNNNNNNNNNANNTNNNNNNNAANNCNCCNNANNNNNTNN
NNNNNNNNNNNNGNNTNGNNNNNNNNNNANGNNNNNNNNNNNTNNNNNTANNNNNNNNCN
ANNNNTNNNTNNNNNNNNNNNNNNNNNNNNNNNNCANNNNNNNNCNNNNNCANNNNNNNC
NNNCANTCNNNNGNNCNNNNNNCNNNNNNNNNNNNNNNNCNNTNNNTNNNNCNNNNNNNN
AGNCNNNNNNNNCNNNNNNTNNNNANNANNTNTCNNTNNCNNCNNGNNNANNNNNCNNNN
CCNNNNNNNCNNCNNNNNNNNANNNNNNNNNNNNNNNNNCNCNTNNNNNNNNNNNNNANN
NNNNNNNNNNNNTACCNNTNNNNNNNNNNNCNNGNNNNNCNGNNNNNNCANCCNNNACAN
NNNNNNNNNCNNAGNTNNAANGNNTNNTNNNNNNNNNNNTNNGNNCGNNNNNNNANNNTN
ANNNNNCNNGNNTNNCNNTTNTCNNGNNANNNNNNATNNTNNNGNNNNNNNNNNNCNNNN
NGNNNNNNNNNNNNNNNNTNNNNGANNCGNCNNNNNANNNNNNNNNNNNTNNNNCNNNNN
ANNNNNANNCNNCNNCNNNNNCNNANNNNNNNNNNNNNNNNNNNNNNNNNNTNNNNNCNN
NNNANNNNNNNNCNNNNNCNNNNNNNNNNNNGNNNNNNNTNNNNNNNNCNNCNNTTNCNN
TNNTNNNNNNNNANNNANNNNCNTNGNNANTGNCANNGNNNNNCNANNANNNNNCNNCNN
NNNNGNCNNCNNCNNCNNNNNNNNNNNTNNCTNNGNCGTNNNCNNNNNCNNNNNCNNCNN
CNNNTNTNNCNTNNNGNNNNTCTNNGNGGNNCNCNNNCNNNNTNNNNNTCNNNNNNNNNT
NNNNNNNNNCNNANNNGNNNNCNNNGGNNNNCNNGNTNNNNNNANCNNANNCNNTNNNNN
CNNNNNNNNCNNTNNNNNNNNNNNNNNGNNANNNNNNTNNNNNNNNNNCNNNNNCTNNNN
ANNNNNCNNCNNCNNNNNNNNNNNANNANNNNNNNNAGCNTNNNNTNNNNNNNNNCNNNC
TNNNNNCNNNCNNNNNNNCNNCNNNNNNNNNNNNNNNNNNNTNNNNNNNNCNNNNNNNNN
NNNNNNANNNNNNNNNNNANNNNNNNNNNNNCNGNNNNNNNNNNNNNNTNNNNNNNNANN
NGNCNNNNNCNNNNNTNNNNCCNNCNNNNNNNNNNNNNNTNNCCNNNNCNNTNNCNNCNN
CNNNNNGCNNNNNNNNNCGNNCGNNACNANCNNNNNCNNNTNNCNNNNNNNNNNNCNGNN
NNNNNNNNNNCNNNTNNNNTNNNNNNNNNNNNNNNNNNNGNNNNNNNACNACTNNCNNNN
NNNNNNNNNNNNNNNNNNNNNGCNNNNNNNNNANNNNNNNNNNNNNNNNNNNNNNNNTNN
NNNNNNNNNNNNNNNCNCNNNNNNNNNNNNTNNNNANNNANNNNNNNNCNTATNNNTNTN
ANNNNTNTNNNNNNTCNNNNTNNNTCANNNNNNNANTNGCNNCNTNNNNNNNNNNNNCNN
NCNNNNNNNNCTNNNNNNNNNCNNNNNTANNNNGNCNNNNGNNNNNNTTANNTACNNNNN
GGNTNANGNNNNNNACNNNNNNGNNATANANNNNNNNNNNNTNNNTNNNANNNNNAATNN
TNNACNNCNNNNNNNTNANNANNTNNNNGNCTTCTNTNNNNNTANNNNACACNNATNANN
NNNGACTGNNNNNAGTNNNNNNTGNCNNNTTCATCNNTNANNNTNTANNTNTTNTNTNTT
CCTNNNNNTTNNNNNANNNNNNNAATTNCNNNNNNGCNNNNNNNNNGNNNNNNNNNAGGN
NNNGNTCNNNCNNNNNNNNNCGNNNNNNNAANCCNNNNNNNNCGNNNNNNNANNNNCNNN
NCNNNGNNNNNNNNNNNNNNNNNNNNNNNNNNTNNTCNNNNNCNGTNCNNNNNNNNNTNN
NNNNNNNNNNNNNNNNNNNN
>SAMN05803885    
NNNNNNNNNNNNNNNNNNNNNNNTNNNNNNNNNNNNNNCNNNNNNNNNNNNNNNNNTNNN
NNNNNNNNNNNNNNNNNNNNNNNNNNNNNNNNNNGNNAANNNNNNTNNNNNNNANNNNCT
NTNNNNNNNNNNNNNNNNNNNNTCNNNNNNNCNNGNNNNNNGANNANNGTNGANNNTATN
NNCNNNNNNCNNNNNNNNNNAATNNTNNNNNNNNNNNNNNNNTNNANANNNNTNNNNNNN
NNNANNNTCTNNNNNCNCNNNNNNNNNNNNNNNNNNNNNNNNCNNNNNNANNTNNNTNNN
GCNNNNNNNNNNNNNTNNANNNNNNNNANCNNNNNCNNNNNNNNNNNNNNNNNNNNNNNN
NNNCNNNNNNNNNNNNNNNNCCNNNNNNNNNNNNNNANANNNCNNNNNNNNNNNNNNNNN
NNNNNNNNNNNNNNNNNNNNNNNNNCNNNNNNNCNNNNNNNNNNNNANNNNNNNNNNNNN
NNNNNNNNNNNNANCNNANNNNNNNNNNNNNNNNGGNNANNNNNNNTNNNNNNNNCNNNC
NNNNNNNANNNNNCCNNNNNNNNACGNNNNNNNNNNNNANNNNNNNNNNNNNNNNNNNNN
NNNNNNNNNNNNNNNNNNNNNNNNNGNNNNNNNNNNNNNGTNNNNTNNNNNANGNNNNNN
NNNNNNNNNNNNNNNNNNCNNGNTNNNNNNNNNNNNNNANNCNNNNNNNNNNNNNNCNNN
NNNCNNNNNNNNNNNNNNNANNNNNNNGGGNNNNNNNCNNNCTNNGNTNNNNNNNNCNNN
NANNNNNANNNNNNNNNNNNNNNNNNNNNNCCCNNNAANNNNNNNCGNNNNNNNGNNNNN
NCNNNNNNNNNNNNNNNNNNNNNNNNNNNNNNNNNNNCNNNNNNNNNNNNNNTNNNNNNN
NNNNNNTATNCNNNNNNGTNNNNCTANNANCNNNTNNNNNNNNNNNNNNNTNNGNNNNNN
TTTNTNTNNTTNNNNNNNNNNNNNNNNNANNNNNGNNNNNNNCCNANAANNNTCNNNNAT
TNNNNNNNNNANNNTNNNNNNNNNNNNNNNNNNNNCNNNNNNNNNNNNNNNANNNNNNNN
NNNGTNNNNNNGNNNNANNNNANNNNNNNNNNNNNNNNNNANNNNNNNAANGNGNNNNNN
NNNNNNNNNTNCTNNNNNNNNNGNGNNNCNNGCNNGNNNNNNNTNNNNNNNNNNATNNNN
NNNNGANNNNTNNNCNNNNNNCNANNNANNGNNNNNNNNGNNNNNTTNNNNNANNNANNA
NNCNNNNNNNGNNNNNNNNNNNNNNNNNNNNNNNNNNGNGNNTNNNNNNCNNNNNNNNNG
CNNNNNNTNNNNNNNNGNNNNCNNNNNGNNNNNNNNNNNNCNNNNNNNNNNNNNNNCNNN
NNNNNNNNNNNNNNNNNNNNNNNNNNNNNNNNNNNNNNNNNNNNNNNNNNNNNNNNNNNN
NNNNNNNNNNNNNNNNNNGNCNNNNNNNNNNNNNACCCTNNCANNNANNCNNCCNNGNNA
GNNNNNNNNNNNNNNNNTNANNNNNNNNNNNNNNNNNNNNNNNNNNNNNNNNNGTNNNNN
NNNNNNNNGNNNNNNNNNNNNNNNNNCNNNNNNNNNNNNNNANTNNNNNTNTNNNNNNNN
NNNNNNNNCNNCNNGNNNNNNNNNNNNNNNNNNNNNNNTNNNNTNNNNNNNNNNANNNTN
NNTNNNNNNNNNNCNNNNNNNNNNNNNNNNNNNNNNNNNNNNNNNNNNNNCNNNNNNNNN
NNNNNNNNNNNNNNNNNNNNNNNNNNNNNNNNNNNNNNNNNNNNNNNCNTNNNNNNNNNN
NNNNNNNNNNNNNNNNNNNNNNNANNNNNNANCNNNNNNNNGNNNNNNNGANNNNNNNNN
NNNNANTNNNCCNNNCNNNNGCNNNNNNNNNNNNNNNNNNNANNNNNNNNCTNNNNNNNN
NNNNNNNNNNNNNNNNNNNNNNNNNNNNNNNNACNNNNCNNNNNNNNNNNNNNNNNNNNN
NNTNNNNNANNNNNNNNNNNNNNNNNNNNNNNNNNNNTNNNNNNNNNNNNNNCNNNNNNN
GNTNNNNNNNNNNNNNNNNTNNNNNNNNNNNNNNNNNNNNNNNNNNANCNNNNNNNNNNN
TNNNNNNNNNNNNNNNNNTNNNNNNNTNNNNNANNNCNNNNNNNNNGCNNNNNNNNNCTN
NNNNCNCNNNNNGTCNNNNNNNNNNNNNCNNCNANNNNCNNNNNNNNGNNNNTNCNNNNN
NCNNNNNNNNNNNGNNNNNNTANNNNNNNNNNNNNNNNNNNNNNNNNNNNNNNNNNNNNN
NNNANNNNGCNNNNNNNCNNNNNNNNTCNNNNNCNNNNNTNNCNNNNNNNNNNNNNTNNN
NNNNNNNNNNNNNNNNNNNNNNNNNNNNNNNNNTCCNGNNCNNNNNNNNNNNNNNNNNNN
NTNNNNNNTNNNNNNNNNNNNTNNTNNNNNTNNCCGCNCNNNGGNTTTANNNNNNNNNNN
NNNNNNNNNNNGNNNNNNNNNNNCCNGNNNNNNNGNGGNANNNNNNNNNNNNNNNNNNNN
NNNNNNNNNNNGNNNNNNNNNNCCNNNNNNANNNNANNNGNNNNNNNNNTNNNNNNATAN
NNANNNNNNCCNNNNNNNGNNNNNNNNNNNNNNNNTNNNNNNGNNNNNTNNNNNNTNNNN
NNNGNNNNNNNNNNNNNNNNNNNNNNNNNNNNNNNNNNNCNNNNGNNNNNNNNTNNNNNN
NNNNNNNNNNCGNNACNNNTNNNNNTNNNNNNNNNNNNNNNNNNNNNNTCANNNNTCNNN
NNNGNNNNTNNNNNNNNNNNNNNNNNNNNNNNNNNNNNNCNTNNTGNNNNNNCNNNCNNN
NNCNNANNNNNNNNNNNNNNNNNNNNNNNNNNNNNCGNNNNNNNNNNNNNNNNCNNNNTN
NNNNNNNNNGNNNNNNNNNNNNTNNNNATNTNNNNCANNNNNNNNGNNNNNNNNNNNNNA
GNNCNANTNTNNNNNNNNCNNNNNNNNNNNNNNNNNNNTNNNNNNNCNNNNNNNNNNNNN
NNNNNNNNNNNTNNNNCNNNNNNNNNNNNNNGNNNNNNNNNNCNNNNNNNNNANNNNNNN
NNNNNTNNNNNATCNNNNNANNNNNNNNNNNNCNNNNNNNNNNNNNNCNNNNNNNNCANN
TNNANACNANTTANTNNCANCCNNNNGNNCGNANNNNNCNNTNCNNNNNNNNNNNNNNNN
GNNCNNNGCTATNNANNNNNCNNANNNNNTNNANNTNNCGNNNNTNNANNTGNCNNNCNT
NNANNCANNNNCNNNNCNNNNNNNNNTNNNNTTNNNNNANNNNNNNNNNNNNNTNNANNN
NNNGNNNNNNNNNNTNNCNNNNCANNTNNCANNNNTTNNNGNCNANNNTNNNNCNNGNNN
ANTNNNNNANNANNANNCTNNNNNNNTNNCNNCANANNNNNNNNAGNCCNNNNNANACNN
NNCNTNNNNNNNNNNGNCNNANNNNNCANTNNNNNNNNANNCNNNNNTNNCNNNNNANNA
NNCNNANNNNNCNNNNNCNNANGNNNANNANNANNNNNNNNCNNANNCNNNNNANNGCNN
GNANNTNNNNNGTNNNNNNTANNCCNANNANNTNNGNNNNNNNNCNNCNNCNNANNNNNN
NCTANNNNNNNNNNNNTNNNGTNNNNCNNNNNNNNNNNGNNNNNNNNNNNNNNNNNNNNN
NNNNNNNNACNNNNNNNNNNNNNCNNNNNTNNNNNTNNNNNNNCTNNNNNNNNNNNNNNG
NNNNNNNNNNNCNNCNNNNNNNNANNNNNNNNNNNANNNNNTNNNNNCNNCNNNNNNNNN
NNGNNCNNNNNTNNTNNCNNNNNNNNTNNCTNTNNNGNNNNNNNNNNNNNANNNNNNNNC
NNCNNNNNANNCNNNNNNNNNNNNNNCNNANNCNNTTNNNNNNNNNNNNNNNNANNGNNC
NNNNNNNNCNNNNNNNNNNNNNGNNNNNNCNACNNTNGNNNTNGCNNTNNNNNNCNNNNN
NNCTNACNNNNNNNNNNTNNNCNANNNNNGNNANNNNNNNNGNNNNNGNNNNNCNNNNNC
CNANNCNNNNNTACNNNNNNNNNNNNANNNNNNACNNNNNNNNNNNNNNNNNNNNNNNNN
NNNNNNNNNNNNNNNNNNNNNNNNNNNNTNNNNNNNNNNNNNNNNNNNNNCNNNNNNNNN
CNNNNNNNCTNCTANNNNTNNNNNNCTNNTNGNNNNCNNANNTNCNNNAANTTNNNTNNN
NNNNNNNNNNNNNTNNNNNNNNNGNNNNNNNNNNNNNNNNNNNTNNNNNTNTNTNNTNNN
NGNNNNNNNNNNCNNNNNTNNNNNTNTTNNTNNTCNNNTNNNCANTNTNNNNNNANNTNN
NNNNGNNNNNNNCNNTNNTNNNNNACNNCNNGNNNNNANNNNGNNTNNANNNNNTNNANN
CNNCNNCNNCNNCNNCNNNNNNNNNNNNNNCNACCNNNNNNNTNNNNNNNNNNNNNNNNN
NNNTNNNTNGNNTNNNNNNNNNNNNNNNNNNNNNNNANNNNNNNNNGNNNNNNNTNNNNN
NNNNNNNNNNNNNNNNNNNNNNNNNNNNNNNNNNNNTNNCNNNANNNNCNNANNNNNTNN
NNNGNNANNNCNANNTNNNNNNNNANNANNNNNCNNNNNNNNNNNCNNNGNNNNNNNNNN
ANNNNNGNNCNNCNNNNNNNNNNNNNNNCNTNNNCNNNNGNNNNNNNNNNNNNNNNNANN
NNNNNNTNNNNNTNNNNNNNTNNTNNNNNNNNNTNNNNNNNNCNNNNNNNNANNCCNNNN
NGTTTNNNNNNNNNNNNNNNNANNNNNNNNGNNNNNANNCNNANNNNNNNNNNNANNNNN
CNNANNNNNNNNANNNNNCGNTCNTNTNNNNNNANNNNNNNNNNNANNANNNNNTNNCNN
CNNNNNNNNNTNGCNNNNNTNNNTTNNNNNTNTCNTNNNNNNTNNCANCNNANNTNCCNN
NNNNNNNNNNNNTNNNNNCNNNNNNNCNCNGNNNNNNNNNNNCNNNNNNNNNNNANCNNN
NANTNNNNNCGNNNNNNNNNNTNNNNNTNNNCNANNNNNANNNNNNNNNNNTNNCNNNNN
TNNGNNTNTNNNNNNNNNNNNNNTCNNNNNANNGNNNNNNNNNNNTNNCNGNNNCNNTCN
NNNCNNTNNNNNNNNNNNNNNNGNTNNANNNNNCNNNNNTTNNNNNATNNNNNNNNNGNN
TNNNNNNNNNCNNNNANNNNNTNNNTNCNNNNNCNNNNNNNNNNNNNNNNNNNANNNTCN
CNNTNTNNNNNNNNTNNNTTNTNNNNNNNNNNNNNTCNNNTNNNNTNNCNNNATACNNNN
NNNNNNNNNNNNNNNNNNNNNGTNNNNNNNGGNNNNNNNNNNNNNNNNNNNNNNNNNNNN
NNNNNNNNNNNNNNNNNNNNNNNTNNNNNNNNNNNNNTNNNNNNNNNNNNNNNNCNNNNN
NNNNNNNNNNNNNNNNNNNNNNNNNNNNNANNNNNNNNNNNNNNNNNCNNNNNNNNNNNN
NNNNANNNNNNNNNNNCNNNNNNNNNNNNNNNNACNNNNNNGCNNNNTNNNNNNNNNNNN
NNNNTNNCNNNNNANNNNNNNNNNNNCNNNNNNNNNNNNNNNNNNNNNNNNNNNNNNNNN
NTNNNNNNNNNNNNNNNNGNNNAANTTNNNNNNNNGGNNNNNNNNNNNNNNNNNNNNNNN
NNNNANNNNNNNNNNNNNNNNNNNNNNNNNTGNNNNNNNNNNTNNNNCNNNNNNNNNNNN
NNCNNNCNNNTCNNNNNCNNCNNTNNNNNTNNTNNTNNCNNNNNTCNNCNNNNNNNTNNT
NNGNNCNNTNNANNANNANNANNTCNNNNCCNTCNANNTNNCNNTNNATNANNCNNANNN
NNNNNNNNGNNCNGAGNNNNNNNNNNNNNCNNNNNNGNTNNNNNCGNANANNNNNNTNNN
NNNNNCNNNNNCNNNNTANNANNANNCNNNNNTNNNNNNNNCNNTNNCNNNNNTNNNNNC
NNNNNANNTGNTNNNNNCNNNNNANNNNNTNNCNGNNNANNTNNTNNNNNNNNNNNNNNC
CNCNNTNNNNNNTNCCNACNANNNNNCNNNNNCTNNNTNGNTNNANNNNNNGNANNNNNN
NNNNNANNCGNNNNCNNTNNCNNNNNANNNNNNNNNNNNNNTNNANNANNTNNNNNANNT
CNAANNNNTNNCNNTTNNNNCNNNNNNNNANNTNNNNNNNNTTNNNNANNNNNCNNCNNC
NNNNNNNNNNNTNNCNNNNNNNNGNNCNNNGNNNNGNNNNNANNNNNNANCNNTCNGNNC
NNNNNANNCGNNNNNNNTNNCNNNGNACNNNNNCNANNCNNGNNCNNNNNANNNNNNNNC
NNCNNCNNNNNGCNATNNNNNNNCNGNNNNNNNNNNNNANNCNNNNNCNNNNNGNNNNNN
NNNNNANNCNNTNNTCNNNNTNNNNNNTNNNNNNNNNNCNNNNNNNNNNNCGNNNNNNNN
NNNNNNNNCTNANNTNNGNNTNNNNNNNNNNNTNNNANNNNGNNCNNNNNCTNNNNANAN
NNNNNNNNNNNNNNANNTNNGNNANNNNNTNNGNNNNNNANGNNNNNCNNNNNTCNANNT
NNCNNCNNNNNNNNCNNNNNTNNNNNCNNTNNCNNNNNANNCGNCNNNNNANNANNNNNN
NNCNNNNNNNNNNNTNNNNNTNNNNNTNNTNNNNNNNGGNNNNNANNNNNCNNCNNNTNG
NNNNNNNNNNNTNNNNNNNANNNNNNNNNGNNNNNNNNNNNNNNGNNNNNNCNNNNNNNT
NNTNNNTNANNNNNANNANGGNNTNNNNNTGNANNNNNNTNNGNCNNNNNTNNCNNCNNT
NNTNNNNNNNNCGNCNNNNNCNNCNNNNNNNNNNNNNNNNNCNNNNNNTNNNNNNNNNNA
NNNNNNNNNNNTNNTNNNNGGNNANNTGNTNNNNNNNNCNNACNNNNCTNNNNNNNNNNN
NNCNNNNNNANNNNNNNCNNANNCNNCNNNGCNATNNNANNTGNNNNCNNCNNTNNANNC
NNNNNCNNANNGNNCNNNNNNNNACNANNTNNCNNGNNTNNNCNNNNCNNCNNCNNCNNN
NNNNNANNCNNAATNNNNNNTNNNNNCNNNNNNNNNNNNNCNNNCNNTNNCNNNNNNNNN
NNNNNNNNNNNNGNNNNCNNCNNCNNNNNNNNNNNTGNNNNNNNNNNNNNNNNNNNNNNN
NNNNNNNNNNNNNNNNNNNNTNNNNNNNNNNNNNNCNNANNNNNTNNNNNNNNTNNCNNN
NNTNNANNNNNCNNNNNNNNTNNCNNNNNNNNNNNNNNNNANNNNNNGNNNNNCNNNCTN
NTNNNNNNNNGNNNNCATNNNNANNTCNNNNTNNCNNNNANNNNNNNNGNNNNNNNNNNN
NCNNNNTNNNNTNNTNNCANAGNNNNNNNNNNANNNNANGTNCNNNNCNCNNNNNNNNNN
ANATNNNNNANNNNNNNNNTNCNNNNNNNNNNNANNNNNNNNNNNNNNNNNNCNNNNNNN
NNNNNNNNNCNNNNNNNNNNNANNTNNNNNCTNNANNNNNNNANNNNNNNNTNNCNNNNN
TNNNNNNNNNCNNNNGNNNNNGCNGNNCNNNNCNNGNNNGNNNANTGNNNNNNNNNNNNN
NNCNNNNNNNNNCNTNNNNNNNNNNNNCNNNTNNNNNCNNNNNNNTCNNNNTNNNTNNNN
NNNTCNNNNNNNNNNNNNNNNANNNNNTNNCNNNNCNNNNNNNNNNNNNANCNNNNNNNN
NNNGNNNNNNNNNNGNNNTNNGNNTNNNNNNNNNGNNNNNTNNNGNNNNNNNNNNNNNNN
NNNTNNNNNNNNNNNNTNANNGNNANNNNNGNNACNACNNTNNNNNNNNNNNNNTNNNNT
NNNACNANNNNNNNNANTNNNNNNCNNNNNGTNNNNNNNCNNNNNNNNNNNATNNNNCNN
ANNNNNTGNGNNCNNNNNNNNACNANNANNNNNCNNNNNNNNNNNCNNTNNNNNNNNNNN
NNNNNNNNNNNNNTNNCNTNNNNNCTNANNTNNCNNTNNANNNNNNNNNNNTNNNNNGNN
NNNNNNCNNNNNNNNANNNNNNNNNNNNNNGNNNNTNNNANNNNNGNNNNNTNNNNNNNN
NNNNNNGNNNNNNNNNNNNNNNNNNNNNNNNNNNNNNNNNNANNNNNNNNNNNNNNNNNN
NNNNNNNNGCNNNNNANNNNNNNNGNNNNCNNNNNGNNANNNNNCNNNNNNNNNNNNNTN
NNNANGANNTTNNNANNNTNNTNGNNNNNNNNTNNCNNCNNNNNNCNNNNNGNNNNNNNN
NNCNNNNNTTNTCNCNNTNNNGNNCNGNCNCNNNCNNNNNTNNTNNNNNNNNNNNCCNCT
NNNGNNANNNNNNNNNNNNNNANTNANNTANNNNNNNTNTTANCNNNGNNNTNNTNNGTN
NCNNNNNCGNANCNNNNNTCNNNNNANNNNNANNNNNNNNNTNNNNNNNNNNNNNCNNNN
NNNNNNGCNNNNNNNNNNNNNNNNNNNNNNNNTNNATANNNNNNNNTGNNNNNNNNNNNN
NNNNNNGTNTNNNCNNNNNNNNNNNNNNNNNNNNAANNNNNNNNTNNNNNNNTNNGNNCN
NANNTNNTNNANNNNNNNNCNNNNNNNNNNNNTNNNNNCNNNNNNNCNNNNNNNNANNNN
NNCNNNNNNNNNNCNNNNNCNNNNNNNNCNNNNNGNNNGNNNNAGNCGNNNNTNNNNNNT
NNNNNNNTNNNNNNNNNGNNNNNNNNGNCNNNNNCNNNNNNNNANNANNNNNCANTCNNN
NNANCNNNNNNNNNNNNNNNNNTNNNNNTNNCNNCNNTNNNNNTNNNNNTANNNNNNNNN
NCGNGNNGTNNNNNNNNNNNNNNNNNNNNNNNNNNNTNNNNNNTNNNNNNNNCNNANNNG
NNNNNNNNNNNNNNNTNNGCNNNNNNNNNNNNNNNNNNNNNNNNACNNNCNCCNNNNNNN
TNNTNNNNNNANNTNNNNNGNNTNNNNNANNNNTNANCNNNNNNNNTNNANNCNNTNNCN
NAGNCNNNNNNNNNNNGNNTGNNNNNNNNNNNNNNNNNNNNNNNNTNNNNNTNNNNNTNN
NNNANNCNNNNNNNNTNNNNNTNNNNNNNNNNNNNNGNNTGNCNNCTNNANNANNNNNNN
NNNNNNNNNGNNNNNTNNNNTNNNNNNNNTNNCNNNNNNANNNNNNNNNNNNNNNNNNNN
TNTNNNNNNNNNNTNCNNNNNNNNANNANNTNNTANCNNNNNANNNNNCNNNNNANNGNN
NNNTNNCNNNGNNNNNNNNNNANNNNNCNNTNNTNNANNNNNTNNTNNNNNTNTCNNCNN
NGNACNANNNNNTANCNNANNTNNCNNNNNTNNCNNCNNCNNNNNCNNCNNNNNNNNCNN
NGNACNNNNCNNNNNNNNANNCNNNNNNNNCNNNNNCNNANNNNNNNNNNNNNNNNNCNN
ANNGNNNNNNNNNNNNNNNCNATNGNNTNNCNNNNNTNNTNNNNNCNNNNNNNNNNNNNN
NTNANNNNAANNGNNNNNNNNGNNNNTNTNNCNNNNCNNATNNNNCNNCNNNNNATNNNN
AGNCNNNNNCNNANNACNANNNNNNNNNNNNNNCNNTNNNNNNNNTNNNNNNNNCNNNNN
CNNAGNNNNCNNCNNANNTNNTNNNGNNGNCNNNNNCNNNNNCGNCNNCNNCNNNNNCNN
NNNGNNCNNCNNNTNNNTTGNNNNNNNCTNNNNNNNNTNNNANNNTNNTNNNNNNNNTNA
CNNCNNNNNCNNNNNNGNNNNNNNTGCNNNANNCNNNNNTNNCGNNNNCNNAGNCNNNNN
TTNCNNNNNTGNTNNTNNCNNNNNNNNNNNCNNCNANNNNNNNNNNNNTNNCTNNNNNNG
NTGNNNNNNNNNCNNNNNNNNNNNNNCTNGTNNNNANNNNNNNNNNNNNNTNNNNNNNNN
NNNNCNNGNNCNNTNNTNNNCNNNNCNNCCNNNNCNNNNNCNNCNNNNNCNNANNTNNNN
NNNNANNTNTANNNNNNNNGNNNNNNNNNNNANNCNNNNNNNNNNNNNNNNNCANNNNAN
NANNCNNCNNTNNCNNCNNNNNANNANNCNNTNNGNNNNNCNTNNNNNNNNNNNNANNTN
NCNNNNNNANNNNNNNNNNCCNNNNANNGNNNNGNNNNNCNNNANNNGNNNNTNNNNNNN
NNNNGNNNNNNNNNNNNNNCNTNNNNNNNNNNNNCCTNNNNGTNNNCCNNNNNNNTNNGN
NNNNNNNNNNANNNCNNNNANNNANCNNNNNNNNNNNNNNNNNNNNNNNNNNNNNNNNNN
NNNCNNNNNNNNNNNNNNNNNTNNNNNNNNNNNTNNNNNNNNNNNNNNNNNNNNCNNNNN
CNNTNNNNNANNNNNCANNNNNNNTNNNNTNNNNNNNNNNNNNNNCCNNNNNNNNNNNNN
ANNCNNNNNNNNANNNNNNNNNNNNNNNNNGCNNNNNNNNTNNNNTNNNNNANNNCNNNN
NNNNNNCNNCNNNNNNNNNNNATNNNNNNGNNNNANNNNTNNTNNCCNACNNNTCNNCNN
NNNNNNTNNNGNNNNCCNNNNCNNNNNTNNNNNNNTNNNANNNNNNNNNNNNNNTNNNNN
NNNNNNNNNNNNNNNNNNCNNNTNNNNCCNNNNCNNNNANNCNNTNNNNNNNNNNNTNNN
NNNNNANNNNNNNNNNNGTNNNNNNNNNNTNATNNNNNTNNGGNTNNNNNNNNNGNNNNC
NNCNNTCNNNNNNNNTNTNNNNNNNNCNNCNNCNNANNCNNGTNNGNCNNCNNCNNNNNN
NNTNNNNNNNNNCNNNNTNNNNNCNNNNNCNNNTNCANTNNNNNACNNNNTNNNNNNNNN
NNGNNNNNNNNNNNNNNNCNNNNNNNTNNNNNNCNTNNTNNNNNNNNNNNNNNNNNAANC
NNNNNNNNACNNNNNNNNNNNNTGCNGNNCNCNNNANNNCNNNNCNNNNNTNNNANCNNT
NNCNNNNTGNNANNNNNCTNANNTNNTNNTCNNNNNNNNNNANNNNNNGNCNNNNNNNNC
NNNNNNNNTNNCNNANNNNNANNNNNNNCNNNNNNCNNNNNCNNNGNNNNCNNTNNCNNN
NNCNNCNNANNNGCNNNNNNCCNNNNNNNATNANNCNNANNAANNNNTNNNNNANNNNCN
NNNNNNNNNNNNNNTNNNNNNNNNTNNNNGNNNNNNNTNNANNNNNNNNNTNANNNNNNN
NNTNNTGNNNNNNNNNNNNNNNNNNGTANANNNNNTNNCNNANNNNNNNNNCNANNNNNT
NNCNNNNNCNNNNNNCNANNTNNANNTNNCGNNNNNNNNNNCNNNNNNNNNNNNANANNN
NNNNCNNNNGNTCNNNNANNNNNNNNGGNGNNCNGTNNGNNANNNNNCNNNCNNNNNNNN
NNCNNTNNNNNNNNNNNNNNNNNNNNCNNNNNCNNTNNANNCNNCCNANNANNNNNNNNT
NNNNNCNNCNNANNCNNNNNCNGTNNANCGNNNNNNNNNNNANNCNNCNNNNNCNNCNNT
GNNNNNNNCNNNNNNNNCNNTNNNNNNNNCNNNNNNNNNNNGNNANNTNNNNNCNACNTA
NNANNNNNNGCNNNNNNGNNTNNNNNCNNCCNCNNNNNCNNCANNNNTNNNNNTNNNNNN
NNNNNANNCNNCNNANNANTCNNCNNCCNANCCNNANNTNNNNNNNGNNNCCNANNNNNG
NNCNNTNNANNANNNNNCNNNNNNNNNNNNCNNNNNNNNNNNNNNNNNTNNNNTNNNNNC
NNNNNNNNNNNCTNNNNNNNNNNACNNNNNNNNGNNNTGNNNNNNNNTNNNNNNNNTNAC
NNNNNNANNNNTNNANNNNNNGTANNTNNNNNNNNCNNCGNCCNANNNNNTNNANNCNNN
NNANNNNTNNNNNNNNNNNNNNNNTNNNNCTNNNNNNNTNNTNNTNNNNNGNNNNNCNNN
NNNNNGNNNNNNNNNNNNANNNNATNNNNCNNCCNANNCCNACNNNNNCNNANCNNNNNN
NNNNNNNNNNNNCNNNNANNTNNNNNNNGNNNNTNNNNNNNNNCNNNNNNNNNNNNNNNN
GNNNNNNNNNNNNNNNNCTCNNNNNNNNNNNNNNNNNNGNNNNNNNNTGNNNNNNNNNNN
NNNNNNNTNNTCNNNNNTNNNNTNGNNNNNNNNNNNNGNNNNNNNNANNNNNANNNNNNT
NNNNGNNNNNNNNNNNNANNNNNNNNNNNNNNNNNNNNNNNNNNANNNNNNNNNNNNNNT
TCNNCNNNCNCTNNNNNGNNNNTNNNNNNTNNCNNNCTATANNNNNNNNNNCNNTNNGNT
TTANCNCNNNCNNNCNNNNNNNNTNNNNANNNNNNGNNNNNNNNGNNNTCNNNNACNNNN
NNNNNNNNNNNNNNANTNNNNNNNNANNNNNTNNCCNCNNNNNNNNNNNACNNATTNNTN
NNNNNNNANNCNNNCNNNNCNNNNNNNNTNNTNNATNNNNCNNNNNNNNTNNNNNNNNNN
NTNNNNNANTNNNNNNTATCCNNNNNGNNNNNNNCGNNNNNNNANCTNNNNTNNNANNCN
NNNNNNNANNTNNNTNNNNNNNNNNNNNNNNNNNCNNNNNNNNNNNNNNTCNNNNNNNNN
NCNNNANTNNTNNGNNCNTNNNNNNNNNNNNNNNCNNNNNCTNCNNGNNANNCNNTNNNN
NNNNNGGNGNNNNNNNNNNNNNNNNTNNNNNNNNNNNNNNANNANNNNNNNNNGNNNNTN
NANNNNNNNNNNNNNNNNNNNNNANNTNANNTNNNNNCNNCNNCNNCNNNNNTNNCANTT
NNGNNNNNNNNNNGNNCNNNNCNNNTNNNNNTNNNNNNNNCNNNNNNNNNNNCNNNNNNN
NNNANNNNNGNGNCNNANNCNTNNNNNNGANTNNANNAGNNNNANNNNNNANNNNNNNNN
NNNNNNNNNNNNNNNNNNNNNNNNNNNNNNNNNNTNNNNNNNNNNNCNNANNNNNCNNNN
NNGNNCNNNNNNNTNNNNNNNNNNNANNNGTNNNNNNNNNCNNNNNACNNNNNNNTNNNN
NTNNCNNNNCNNNNNNNNANNNNNACNNCNNNNNTNNNACNTNANNNTNNNNNNNCNTNN
NCNNNCNNNNTNCNNCANNNNNCGNCNNNNNNNNNNNNNNCNNTNNANNANNNANNNNNN
NNNNCNNANNCNNTNNNNNNNNCNNTNNANNANNNNNTNNNNNCNNTNNNNNANNNNNCC
NNNNTNNCNNNNNCNNCNNTNNCNNCNNNNNTNNCANANNTNNACNNNNCNNNNNNNNCN
NTNNCNNTNTTNNCNGCNNNNNCGNNGNANNNNNNNNNNNNNNANNNNNANNCNTNTNTN
NNANCNNGNNNTNCNNCANNNNANNCNNCNNNGNTGNNNGTNNCNNNNNNNNNNNNANNN
NCNNCNNNANNNNNTNCNNCNNCNNNNNNNNANNCNNCGNNGNCGNNNNNNNNNNTNNNN
NNNNNNNNNNNNNNNNNCNNNNNNNNNNNNNNNNNNNNNNTNNCNNNNNNNNTNNCNNCN
NCNNNNNNNNTNNTNNCGNNNNTCNNNNANNNNNNNNNNNNCNNANCNNNGNTNATNNTN
NNNNNNNCNNNNNCCNNNNGNNCNNCNNTNTNNNNNNNNNNNNNNNNNNNNNNNNNNNCN
NNNNANNCNNCNNTNNNNNCNNTNNTNNTNNNNNANNNNNTNNNNNNNNNNNTNNGNNCT
NNNNNCNNNNNNCNNCNNNNNNNNTTGTNNCNNNCNNNNNNNNCNTCNNNNNNNNNNNNN
NCNNTNNTNTNNNTANNNATNNNNNNTATCNCTNCNNCNNNNNNNCNNNCNNGNNNNNAA
CNNNGNNNNNGNNTNNCNNNNNNNNTNNNNNNNNCNNNGNTNNANNNNNNNNNNNNTNNN
NANNNNNNNNNNCNNNNNCCNNNNNNNNNNNNNNNANCNNNNNANNNGNCANCCNNNNNN
NNNNNNTNNNNNNNGCCNNNNNNNNNNNNNNTNCCCNGNNNNNNNNNNNNNNNNNCNNGN
NNNNANNNNNTNNNNNNNNCNNNTNNATCNNNNNCNNTNNCNNNNNANNCTNATNNNNNN
NNNNNNNNNNNNNNNTNNANTNNNNNNNNNNNNNNNNNNNNNNNNCNNNNNNNTTNNNNN
NNNNNNTNNGNTNNNANNNNNGNNNNNNNNCGNNNNNNNTNNGNNNNNTNNNNNNNNGNN
CNNNGNNNNCNNTNNNNNNNNNNNCNNCNNNNNNNCNNANNNNNNNNNNNNNNNNNNNNC
NTCANNTNNTNNNNNNNNTNNTNCNNNANNGNNNNNNNNGNACNNCNNNNNCNNGNNNNN
NNCNNNTGNNNNNNNNNCNGCCNNNNNNNNANNCNNANNTNNNNNANNNNNNNCTNNANN
CNNNNNCNNNNNANNANNNNNNANNNNCNNCNNNNNTNNCNANNNNNNNANNNNNNNCNN
CNNCNNNNANNNGNNTNNNNNNNNNNNNNNNNNNNNTNNNNNGNNNANNNNNNNNNNCNN
NNNTNNNCNTNANNNCNNANNNNNNNNNNNANNTNNNNNNNAANNCNCCNNANNNNNTNN
NNNNNNNNNNNNGNNTNGNNNNNNNNNNANGNNNNNNNNNNNTNNNNNTANNNNNNNNCN
ANNNNTNNNTNNNNNNNNNNNNNNNNNNNNNNNNCANNNNNNNNCNNNNNCANNNNNNNC
NNNCTNTCNNNNGNNCNNNNNNCNNNNNNNNNNNNNNNNCNNTNNNTNNNNCNNNNNNNN
AGNCNNNNNNNNCNNNNNNTNNNNANNANNTNTCNNTNNCNNCNNGNNNANNNNNCNNNN
CCNNNNNNNCNNCNNNNNNNNANNNNNNNNNNNNNNNNNCNCNTNNNNNNNNNNNNNANN
NNNNNNNNNNNNTACCNNTNNNNNNNNNNNCNNGNNNNNCNGNNNNNNCANCCNNNACAN
NNNNNNNNNCNNAGNTNNAANGNNTNNTNNNNNNNNNNNTNNGNNCGNNNNNNNANNNTN
ANNNNNCNNGNNTNNCNNTTNTCNNGNNANNNNNNATNNTNNNGNNNNNNNNNNNCNNNN
NGNNNNNNNNNNNNNNNNTNNNNGANNCGNCNNNNNANNNNNNNNNNNNTNNNNCNNNNN
ANNNNNANNCNNCNNCNNNNNCNNANNNNNNNNNNNNNNNNNNNNNNNNNNTNNNNNCNN
NNNANNNNNNNNCNNNNNCNNNNNNNNNNNNGNNNNNNNTNNNNNNNNCNNCNNTTNCNN
TNNTNNNNNNNNANNNANNNNCNTNGNNANTGNCANNGNNNNNCNANNANNNNNCNNCNN
NNNNGNCNNCNNCNNCNNNNNNNNNNNTNNCTNNGNCGTNNNCNNNNNCNNNNNCNNCNN
CNNNTNTNNCNTNNNGNNNNTCTNNGNGGNNCNCNNNCNNNNTNNNNNTCNNNNNNNNNT
NNNNNNNNNCNNANNNGNNNNCNNNGGNNNNCNNGNTNNNNNNANCNNANNCNNTNNNNN
CNNNNNNNNCNNTNNNNNNNNNNNNNNGNNANNNNNNTNNNNNNNNNNCNNNNNCTNNNN
ANNNNNCNNCNNCNNNNNNNNNNNANNANNNNNNNNAGCNTNNNNTNNNNNNNNNCNNNC
TNNNNNCNNNCNNNNNNNCNNCNNNNNNNNNNNNNNNNNNNTNNNNNNNNCNNNNNNNNN
NNNNNNANNNNNNNNNNNANNNNNNNNNNNNCNGNNNNNNNNNNNNNNTNNNNNNNNANN
NGNCNNNNNCNNNNNTNNNNCCNNCNNNNNNNNNNNNNNTNNCCNNNNCNNTNNCNNCNN
CNNNNNGCNNNNNNNNNCGNNCGNNACNANCNNNNNCNNNTNNCNNNNNNNNNNNCNGNN
NNNNNNNNNNCNNNTNNNNTNNNNNNNNNNNNNNNNNNNGNNNNNNNACNACTNNCNNNN
NNNNNNNNNNNNNNNNNNNNNGCNNNNNNNNNANNNNNNNNNNNNNNNNNNNNNNNNTNN
NNNNNNNNNNNNNNNCNCNNNNNNNNNNNNTNNNNANNNANNNNNNNNCNTATNNNTNTN
ANNNNTNTNNNNNNTCNNNNTNNNTCANNNNNNNANTNGCNNCNTNNNNNNNNNNNNCNN
NCNNNNNNNNCTNNNNNNNNNCNNNNNTANNNNGNCNNNNGNNNNNNTTANNTACNNNNN
GGNTNANGNNNNNNACNNNNNNGNNATANANNNNNNNNNNNTNNNTNNNANNNNNAATNN
TNNACNNCNNNNNNNTNANNANNTNNNNGNCTTCTNTNNNNNTANNNNATACNNATNANN
NNNGACTGNNNNNAGTNNNNNNTGNCNNNTTCATCNNTNANNNTNTANNTNTTNTNTNTT
CCTNNNNNTTNNNNNANNNNNNNAATTNCNNNNNNGCNNNNNNNNNGNNNNNNNNNAGGN
NNNGNTCNNNCNNNNNNNNNCGNNNNNNNAANCCNNNNNNNNCGNNNNNNNANNNNCNNN
NCNNNGNNNNNNNNNNNNNNNNNNNNNNNNNNTNNTCNNNNNCNGTNCNNNNNNNNNTNN
NNNNNNNNNNNNNNNNNNNN
>SAMN19491780    
NNNNNNNNNNNNNNNNNNNNNNNTNNNNNNNNNNNNNNCNNNNNNNNNNNNNNNNNTNNN
NNNNNNNNNNNNNNNNNNNNNNNNNNNNNNNNNNGNNAANNNNNNCNNNNNNNANNNNCT
NTNNNNNNNNNNNNNNNNNNNNTCNNNNNNNCNNGNNNNNNGANNANNGTNGANNNTACN
NNCNNNNNNCNNNNNNNNNNAATNNTNNNNNNNNNNNNNNNNTNNANANNNNTNNNNNNN
NNNANNNTCTNNNNNCNCNNNNNNNNNNNNNNNNNNNNNNNNCNNNNNNANNTNNNTNNN
GCNNNNNNNNNNNNNTNNANNNNNNNNANCNNNNNCNNNNNNNNNNNNNNNNNNNNNNNN
NNNCNNNNNNNNNNNNNNNNCCNNNNNNNNNNNNNNANANNNCNNNNNNNNNNNNNNNNN
NNNNNNNNNNNNNNNNNNNNNNNNNCNNNNNNNCNNNNNNNNNNNNANNNNNNNNNNNNN
NNNNNNNNNNNNANCNNANNNNNNNNNNNNNNNNGGNNANNNNNNNTNNNNNNNNCNNNC
NNNNNNNANNNNNCCNNNNNNNNACGNNNNNNNNNNNNANNNNNNNNNNNNNNNNNNNNN
NNNNNNNNNNNNNNNNNNNNNNNNNGNNNNNNNNNNNNNGTNNNNTNNNNNANGNNNNNN
NNNNNNNNNNNNNNNNNNCNNGNTNNNNNNNNNNNNNNANNCNNNNNNNNNNNNNNCNNN
NNNCNNNNNNNNNNNNNNNANNNNNNNGGGNNNNNNNCNNNCTNNGNTNNNNNNNNCNNN
NANNNNNANNNNNNNNNNNNNNNNNNNNNNCCCNNNAANNNNNNNCGNNNNNNNGNNNNN
NCNNNNNNNNNNNNNNNNNNNNNNNNNNNNNNNNNNNCNNNNNNNNNNNNNNTNNNNNNN
NNNNNNTATNCNNNNNNGTNNNNCTANNANCNNNTNNNNNNNNNNNNNNNTNNGNNNNNN
TTTNTNTNNTTNNNNNNNNNNNNNNNNNANNNNNGNNNNNNNCCNANAANNNTCNNNNAT
TNNNNNNNNNANNNTNNNNNNNNNNNNNNNNNNNNCNNNNNNNNNNNNNNNANNNNNNNN
NNNGTNNNNNNGNNNNANNNNANNNNNNNNNNNNNNNNNNANNNNNNNAANGNGNNNNNN
NNNNNNNNNTNCTNNNNNNNNNGNGNNNCNNGCNNGNNNNNNNTNNNNNNNNNNATNNNN
NNNNGANNNNTNNNCNNNNNNCNANNNANNGNNNNNNNNGNNNNNTTNNNNNANNNANNA
NNCNNNNNNNGNNNNNNNNNNNNNNNNNNNNNNNNNNGNGNNTNNNNNNCNNNNNNNNNG
CNNNNNNTNNNNNNNNGNNNNCNNNNNGNNNNNNNNNNNNCNNNNNNNNNNNNNNNCNNN
NNNNNNNNNNNNNNNNNNNNNNNNNNNNNNNNNNNNNNNNNNNNNNNNNNNNNNNNNNNN
NNNNNNNNNNNNNNNNNNGNCNNNNNNNNNNNNNACCCTNNCGNNNANNCNNCCNNGNNA
GNNNNNNNNNNNNNNNNTNANNNNNNNNNNNNNNNNNNNNNNNNNNNNNNNNNGTNNNNN
NNNNNNNNGNNNNNNNNNNNNNNNNNCNNNNNNNNNNNNNNANTNNNNNTNTNNNNNNNN
NNNNNNNNCNNCNNGNNNNNNNNNNNNNNNNNNNNNNNTNNNNTNNNNNNNNNNANNNTN
NNTNNNNNNNNNNCNNNNNNNNNNNNNNNNNNNNNNNNNNNNNNNNNNNNCNNNNNNNNN
NNNNNNNNNNNNNNNNNNNNNNNNNNNNNNNNNNNNNNNNNNNNNNNCNTNNNNNNNNNN
NNNNNNNNNNNNNNNNNNNNNNNANNNNNNANCNNNNNNNNGNNNNNNNGANNNNNNNNN
NNNNANTNNNCCNNNCNNNNGCNNNNNNNNNNNNNNNNNNNANNNNNNNNCTNNNNNNNN
NNNNNNNNNNNNNNNNNNNNNNNNNNNNNNNNACNNNNCNNNNNNNNNNNNNNNNNNNNN
NNTNNNNNANNNNNNNNNNNNNNNNNNNNNNNNNNNNTNNNNNNNNNNNNNNCNNNNNNN
GNTNNNNNNNNNNNNNNNNTNNNNNNNNNNNNNNNNNNNNNNNNNNANCNNNNNNNNNNN
TNNNNNNNNNNNNNNNNNTNNNNNNNTNNNNNANNNCNNNNNNNNNGCNNNNNNNNNCTN
NNNNCNCNNNNNGTCNNNNNNNNNNNNNCNNCNANNNNCNNNNNNNNGNNNNTNCNNNNN
NCNNNNNNNNNNNGNNNNNNTANNNNNNNNNNNNNNNNNNNNNNNNNNNNNNNNNNNNNN
NNNANNNNGCNNNNNNNCNNNNNNNNTCNNNNNCNNNNNTNNCNNNNNNNNNNNNNTNNN
NNNNNNNNNNNNNNNNNNNNNNNNNNNNNNNNNTCCNGNNCNNNNNNNNNNNNNNNNNNN
NTNNNNNNTNNNNNNNNNNNNTNNTNNNNNTNNCCGCNCNNNGGNTTTANNNNNNNNNNN
NNNNNNNNNNNGNNNNNNNNNNNCCNGNNNNNNNGNGGNANNNNNNNNNNNNNNNNNNNN
NNNNNNNNNNNGNNNNNNNNNNCCNNNNNNANNNNANNNANNNNNNNNNTNNNNNNATAN
NNANNNNNNCCNNNNNNNGNNNNNNNNNNNNNNNNTNNNNNNGNNNNNTNNNNNNTNNNN
NNNGNNNNNNNNNNNNNNNNNNNNNNNNNNNNNNNNNNNCNNNNGNNNNNNNNTNNNNNN
NNNNNNNNNNCGNNACNNNTNNNNNTNNNNNNNNNNNNNNNNNNNNNNTCANNNNTCNNN
NNNGNNNNTNNNNNNNNNNNNNNNNNNNNNNNNNNNNNNCNTNNTGNNNNNNCNNNCNNN
NNCNNANNNNNNNNNNNNNNNNNNNNNNNNNNNNNCGNNNNNNNNNNNNNNNNCNNNNTN
NNNNNNNNNGNNNNNNNNNNNNTNNNNATNTNNNNCANNNNNNNNGNNNNNNNNNNNNNA
GNNCNANTNTNNNNNNNNCNNNNNNNNNNNNNNNNNNNTNNNNNNNCNNNNNNNNNNNNN
NNNNNNNNNNNTNNNNCNNNNNNNNNNNNNNGNNNNNNNNNNCNNNNNNNNNANNNNNNN
NNNNNTNNNNNATCNNNNNANNNNNNNNNNNNCNNNNNNNNNNNNNNCNNNNNNNNCANN
TNNANACNANTTANTNNCANCCNNNNGNNCGNANNNNNCNNTNCNNNNNNNNNNNNNNNN
GNNCNNNGCTATNNANNNNNCNNANNNNNTNNANNTNNCGNNNNTNNANNTGNCNNNCNT
NNANNCANNNNCNNNNCNNNNNNNNNTNNNNTTNNNNNANNNNNNNNNNNNNNTNNANNN
NNNGNNNNNNNNNNTNNCNNNNCANNTNNCANNNNTTNNNGNCNANNNTNNNNCNNGNNN
ANTNNNNNANNANNANNCTNNNNNNNTNNCNNCANANNNNNNNNAGNCCNNNNNANACNN
NNCNTNNNNNNNNNNGNCNNANNNNNCANTNNNNNNNNANNCNNNNNTNNCNNNNNANNA
NNCNNANNNNNCNNNNNCNNANGNNNANNANNANNNNNNNNCNNANNCNNNNNANNGCNN
GNANNTNNNNNGTNNNNNNTANNCCNANNANNTNNGNNNNNNNNCNNCNNCNNANNNNNN
NCTANNNNNNNNNNNNTNNNGTNNNNCNNNNNNNNNNNGNNNNNNNNNNNNNNNNNNNNN
NNNNNNNNACNNNNNNNNNNNNNCNNNNNTNNNNNTNNNNNNNCTNNNNNNNNNNNNNNG
NNNNNNNNNNNCNNCNNNNNNNNANNNNNNNNNNNANNNNNTNNNNNCNNCNNNNNNNNN
NNGNNCNNNNNTNNTNNCNNNNNNNNTNNCTNTNNNGNNNNNNNNNNNNNANNNNNNNNC
NNCNNNNNANNCNNNNNNNNNNNNNNCNNANNCNNTTNNNNNNNNNNNNNNNNANNGNNC
NNNNNNNNCNNNNNNNNNNNNNGNNNNNNCNACNNTNGNNNTNGCNNTNNNNNNCNNNNN
NNCTNACNNNNNNNNNNTNNNCNANNNNNGNNANNNNNNNNGNNNNNGNNNNNCNNNNNC
CNANNCNNNNNTACNNNNNNNNNNNNANNNNNNACNNNNNNNNNNNNNNNNNNNNNNNNN
NNNNNNNNNNNNNNNNNNNNNNNNNNNNTNNNNNNNNNNNNNNNNNNNNNCNNNNNNNNN
CNNNNNNNCTNCTANNNNTNNNNNNCTNNTNGNNNNCNNANNTNCNNNAANTTNNNTNNN
NNNNNNNNNNNNNTNNNNNNNNNGNNNNNNNNNNNNNNNNNNNTNNNNNTNTNTNNTNNN
NGNNNNNNNNNNCNNNNNTNNNNNTNTTNNTNNTCNNNTNNNCANTNTNNNNNNANNTNN
NNNNGNNNNNNNCNNTNNTNNNNNACNNCNNGNNNNNANNNNGNNTNNANNNNNTNNANN
CNNCNNCNNCNNCNNCNNNNNNNNNNNNNNCNACCNNNNNNNTNNNNNNNNNNNNNNNNN
NNNTNNNTNGNNTNNNNNNNNNNNNNNNNNNNNNNNANNNNNNNNNGNNNNNNNTNNNNN
NNNNNNNNNNNNNNNNNNNNNNNNNNNNNNNNNNNNTNNCNNNANNNNCNNANNNNNTNN
NNNGNNANNNCNANNTNNNNNNNNANNANNNNNCNNNNNNNNNNNCNNNGNNNNNNNNNN
ANNNNNGNNCNNCNNNNNNNNNNNNNNNCNTNNNCNNNNGNNNNNNNNNNNNNNNNNANN
NNNNNNTNNNNNTNNNNNNNTNNTNNNNNNNNNTNNNNNNNNCNNNNNNNNANNCCNNNN
NGTTTNNNNNNNNNNNNNNNNANNNNNNNNGNNNNNANNCNNANNNNNNNNNNNANNNNN
CNNANNNNNNNNANNNNNCGNTCNTNTNNNNNNANNNNNNNNNNNANNANNNNNTNNCNN
CNNNNNNNNNTNGCNNNNNTNNNTTNNNNNTNTCNTNNNNNNTNNCANCNNANNTNCCNN
NNNNNNNNNNNNTNNNNNCNNNNNNNCNCNGNNNNNNNNNNNCNNNNNNNNNNNANCNNN
NANTNNNNNCGNNNNNNNNNNTNNNNNTNNNCNANNNNNANNNNNNNNNNNTNNCNNNNN
TNNGNNTNTNNNNNNNNNNNNNNTCNNNNNANNGNNNNNNNNNNNTNNCNGNNNCNNTCN
NNNCNNTNNNNNNNNNNNNNNNGNTNNANNNNNCNNNNNTTNNNNNATNNNNNNNNNGNN
TNNNNNNNNNCNNNNANNNNNTNNNTNCNNNNNCNNNNNNNNNNNNNNNNNNNANNNTCN
CNNTNTNNNNNNNNTNNNTTNTNNNNNNNNNNNNNTCNNNTNNNNTNNCNNNATACNNNN
NNNNNNNNNNNNNNNNNNNNNGTNNNNNNNGGNNNNNNNNNNNNNNNNNNNNNNNNNNNN
NNNNNNNNNNNNNNNNNNNNNNNTNNNNNNNNNNNNNTNNNNNNNNNNNNNNNNCNNNNN
NNNNNNNNNNNNNNNNNNNNNNNNNNNNNANNNNNNNNNNNNNNNNNCNNNNNNNNNNNN
NNNNANNNNNNNNNNNCNNNNNNNNNNNNNNNNACNNNNNNGCNNNNTNNNNNNNNNNNN
NNNNTNNCNNNNNANNNNNNNNNNNNCNNNNNNNNNNNNNNNNNNNNNNNNNNNNNNNNN
NTNNNNNNNNNNNNNNNNGNNNAANTTNNNNNNNNGGNNNNNNNNNNNNNNNNNNNNNNN
NNNNANNNNNNNNNNNNNNNNNNNNNNNNNTGNNNNNNNNNNTNNNNCNNNNNNNNNNNN
NNCNNNCNNNTCNNNNNCNNCNNTNNNNNTNNTNNTNNCNNNNNTCNNCNNNNNNNTNNT
NNGNNCNNTNNANNANNANNANNTCNNNNCCNTCNANNTNNCNNTNNATNANNCNNANNN
NNNNNNNNGNNCNGAGNNNNNNNNNNNNNCNNNNNNGNTNNNNNCGNANANNNNNNTNNN
NNNNNCNNNNNCNNNNTANNANNANNCNNNNNTNNNNNNNNCNNTNNCNNNNNTNNNNNC
NNNNNANNTGNTNNNNNCNNNNNANNNNNTNNCNGNNNANNTNNTNNNNNNNNNNNNNNC
CNCNNTNNNNNNTNCCNACNANNNNNCNNNNNCTNNNTNGNTNNANNNNNNGNANNNNNN
NNNNNANNCGNNNNCNNTNNCNNNNNANNNNNNNNNNNNNNTNNANNANNTNNNNNANNT
CNAANNNNTNNCNNTTNNNNCNNNNNNNNANNTNNNNNNNNTTNNNNANNNNNCNNCNNC
NNNNNNNNNNNTNNCNNNNNNNNGNNCNNNGNNNNGNNNNNANNNNNNANCNNTCNGNNC
NNNNNANNCGNNNNNNNTNNCNNNGNACNNNNNCNANNCNNGNNCNNNNNANNNNNNNNC
NNCNNCNNNNNGCNATNNNNNNNCNGNNNNNNNNNNNNANNCNNNNNCNNNNNGNNNNNN
NNNNNANNCNNTNNTCNNNNTNNNNNNTNNNNNNNNNNCNNNNNNNNNNNCGNNNNNNNN
NNNNNNNNCTNANNTNNGNNTNNNNNNNNNNNTNNNANNNNGNNCNNNNNCTNNNNANAN
NNNNNNNNNNNNNNANNTNNGNNANNNNNTNNGNNNNNNANGNNNNNCNNNNNTCNANNT
NNCNNCNNNNNNNNCNNNNNTNNNNNCNNTNNCNNNNNANNCGNCNNNNNANNANNNNNN
NNCNNNNNNNNNNNTNNNNNTNNNNNTNNTNNNNNNNGGNNNNNANNNNNCNNCNNNTNG
NNNNNNNNNNNTNNNNNNNANNNNNNNNNGNNNNNNNNNNNNNNGNNNNNNCNNNNNNNT
NNTNNNTNANNNNNANNANGGNNTNNNNNTGNANNNNNNTNNGNCNNNNNTNNCNNCNNT
NNTNNNNNNNNCGNCNNNNNCNNCNNNNNNNNNNNNNNNNNCNNNNNNTNNNNNNNNNNA
NNNNNNNNNNNTNNTNNNNGGNNANNTGNTNNNNNNNNCNNACNNNNCTNNNNNNNNNNN
NNCNNNNNNANNNNNNNCNNANNCNNCNNNGCNATNNNANNTGNNNNCNNCNNTNNANNC
NNNNNCNNANNANNCNNNNNNNNACNANNTNNCNNGNNTNNNCNNNNCNNCNNCNNCNNN
NNNNNANNCNNAATNNNNNNTNNNNNCNNNNNNNNNNNNNCNNNCNNTNNCNNNNNNNNN
NNNNNNNNNNNNGNNNNCNNCNNCNNNNNNNNNNNTGNNNNNNNNNNNNNNNNNNNNNNN
NNNNNNNNNNNNNNNNNNNNTNNNNNNNNNNNNNNCNNANNNNNTNNNNNNNNTNNCNNN
NNTNNANNNNNCNNNNNNNNTNNCNNNNNNNNNNNNNNNNANNNNNNGNNNNNCNNNCTN
NTNNNNNNNNGNNNNCATNNNNANNTCNNNNTNNCNNNNANNNNNNNNGNNNNNNNNNNN
NCNNNNTNNNNTNNTNNCANAGNNNNNNNNNNANNNNANGTNCNNNNCNCNNNNNNNNNN
ANATNNNNNANNNNNNNNNTNCNNNNNNNNNNNANNNNNNNNNNNNNNNNNNCNNNNNNN
NNNNNNNNNCNNNNNNNNNNNANNTNNNNNCTNNANNNNNNNANNNNNNNNTNNCNNNNN
TNNNNNNNNNCNNNNGNNNNNGCNGNNCNNNNCNNGNNNGNNNGNTGNNNNNNNNNNNNN
NNCNNNNNNNNNCNTNNNNNNNNNNNNCNNNTNNNNNCNNNNNNNTCNNNNTNNNTNNNN
NNNTCNNNNNNNNNNNNNNNNANNNNNTNNCNNNNCNNNNNNNNNNNNNANCNNNNNNNN
NNNGNNNNNNNNNNGNNNTNNGNNTNNNNNNNNNGNNNNNTNNNGNNNNNNNNNNNNNNN
NNNTNNNNNNNNNNNNTNANNGNNANNNNNGNNACNACNNTNNNNNNNNNNNNNTNNNNT
NNNACNANNNNNNNNANTNNNNNNCNNNNNGTNNNNNNNCNNNNNNNNNNNATNNNNCNN
ANNNNNTGNGNNCNNNNNNNNACNANNANNNNNCNNNNNNNNNNNCNNTNNNNNNNNNNN
NNNNNNNNNNNNNTNNCNTNNNNNCTNANNTNNCNNTNNANNNNNNNNNNNTNNNNNGNN
NNNNNNCNNNNNNNNANNNNNNNNNNNNNNGNNNNTNNNANNNNNGNNNNNTNNNNNNNN
NNNNNNGNNNNNNNNNNNNNNNNNNNNNNNNNNNNNNNNNNANNNNNNNNNNNNNNNNNN
NNNNNNNNGCNNNNNANNNNNNNNGNNNNCNNNNNGNNANNNNNCNNNNNNNNNNNNNTN
NNNANGANNTTNNNANNNTNNTNGNNNNNNNNTNNCNNCNNNNNNCNNNNNGNNNNNNNN
NNCNNNNNTTNTCNCNNTNNNGNNCNGNCNCNNNCNNNNNTNNTNNNNNNNNNNNCCNCT
NNNGNNANNNNNNNNNNNNNNANTNANNTANNNNNNNTNTTANCNNNGNNNTNNTNNGTN
NCNNNNNCGNANCNNNNNTCNNNNNANNNNNANNNNNNNNNTNNNNNNNNNNNNNCNNNN
NNNNNNGCNNNNNNNNNNNNNNNNNNNNNNNNTNNATANNNNNNNNTGNNNNNNNNNNNN
NNNNNNGTNTNNNCNNNNNNNNNNNNNNNNNNNNAANNNNNNNNTNNNNNNNTNNGNNCN
NANNTNNTNNANNNNNNNNCNNNNNNNNNNNNTNNNNNCNNNNNNNCNNNNNNNNANNNN
NNCNNNNNNNNNNCNNNNNCNNNNNNNNCNNNNNGNNNGNNNNAGNCGNNNNTNNNNNNT
NNNNNNNTNNNNNNNNNGNNNNNNNNGNCNNNNNCNNNNNNNNANNANNNNNCANTCNNN
NNANCNNNNNNNNNNNNNNNNNTNNNNNTNNCNNCNNTNNNNNTNNNNNTANNNNNNNNN
NCGNGNNGTNNNNNNNNNNNNNNNNNNNNNNNNNNNTNNNNNNTNNNNNNNNCNNANNNG
NNNNNNNNNNNNNNNTNNGCNNNNNNNNNNNNNNNNNNNNNNNNACNNNCNCCNNNNNNN
TNNTNNNNNNANNTNNNNNGNNTNNNNNANNNNTNANCNNNNNNNNTNNANNCNNTNNCN
NAGNCNNNNNNNNNNNGNNTGNNNNNNNNNNNNNNNNNNNNNNNNTNNNNNTNNNNNTNN
NNNANNCNNNNNNNNTNNNNNTNNNNNNNNNNNNNNGNNTGNCNNCTNNANNANNNNNNN
NNNNNNNNNGNNNNNTNNNNTNNNNNNNNTNNCNNNNNNANNNNNNNNNNNNNNNNNNNN
TNTNNNNNNNNNNTNCNNNNNNNNANNANNTNNTANCNNNNNANNNNNCNNNNNANNGNN
NNNTNNCNNNGNNNNNNNNNNANNNNNCNNTNNTNNANNNNNTNNTNNNNNTNTCNNCNN
NGNACNANNNNNTANCNNANNTNNCNNNNNTNNCNNCNNCNNNNNCNNCNNNNNNNNCNN
NGNACNNNNCNNNNNNNNANNCNNNNNNNNCNNNNNCNNANNNNNNNNNNNNNNNNNCNN
ANNGNNNNNNNNNNNNNNNCNATNGNNTNNCNNNNNTNNTNNNNNCNNNNNNNNNNNNNN
NTNANNNNAANNGNNNNNNNNGNNNNTNTNNCNNNNCNNATNNNNCNNCNNNNNATNNNN
AGNCNNNNNCNNANNACNANNNNNNNNNNNNNNCNNTNNNNNNNNTNNNNNNNNCNNNNN
CNNAGNNNNCNNCNNANNTNNTNNNGNNGNCNNNNNCNNNNNCGNCNNCNNCNNNNNCNN
NNNGNNCNNCNNNTNNNTTGNNNNNNNCTNNNNNNNNTNNNANNNTNNTNNNNNNNNTNA
CNNCNNNNNCNNNNNNGNNNNNNNTGCNNNANNCNNNNNTNNCGNNNNCNNAGNCNNNNN
TTNCNNNNNTGNTNNTNNCNNNNNNNNNNNCNNCNANNNNNNNNNNNNTNNCTNNNNNNG
NTGNNNNNNNNNCNNNNNNNNNNNNNCTNGTNNNNANNNNNNNNNNNNNNTNNNNNNNNN
NNNNCNNGNNCNNTNNTNNNCNNNNCNNCCNNNNCNNNNNCNNCNNNNNCNNANNTNNNN
NNNNANNTNTANNNNNNNNGNNNNNNNNNNNANNCNNNNNNNNNNNNNNNNNCANNNNAN
NANNCNNCNNTNNCNNCNNNNNANNANNCNNCNNGNNNNNCNTNNNNNNNNNNNNANNTN
NCNNNNNNANNNNNNNNNNCCNNNNANNGNNNNGNNNNNCNNNANNNGNNNNTNNNNNNN
NNNNGNNNNNNNNNNNNNNCNTNNNNNNNNNNNNCCTNNNNGTNNNCCNNNNNNNTNNGN
NNNNNNNNNNANNNCNNNNANNNANCNNNNNNNNNNNNNNNNNNNNNNNNNNNNNNNNNN
NNNCNNNNNNNNNNNNNNNNNTNNNNNNNNNNNTNNNNNNNNNNNNNNNNNNNNCNNNNN
CNNTNNNNNANNNNNCANNNNNNNTNNNNTNNNNNNNNNNNNNNNCCNNNNNNNNNNNNN
ANNCNNNNNNNNANNNNNNNNNNNNNNNNNGCNNNNNNNNTNNNNTNNNNNANNNCNNNN
NNNNNNCNNCNNNNNNNNNNNATNNNNNNGNNNNANNNNTNNTNNCCNACNNNTCNNCNN
NNNNNNTNNNGNNNNCCNNNNTNNNNNTNNNNNNNTNNNANNNNNNNNNNNNNNTNNNNN
NNNNNNNNNNNNNNNNNNCNNNTNNNNCCNNNNCNNNNANNCNNTNNNNNNNNNNNTNNN
NNNNNANNNNNNNNNNNGTNNNNNNNNNNTNATNNNNNTNNGGNTNNNNNNNNNGNNNNC
NNCNNTCNNNNNNNNTNTNNNNNNNNCNNCNNCNNANNCNNGTNNGNCNNCNNCNNNNNN
NNTNNNNNNNNNCNNNNTNNNNNCNNNNNCNNNTNCANTNNNNNACNNNNTNNNNNNNNN
NNGNNNNNNNNNNNNNNNCNNNNNNNTNNNNNNCNTNNTNNNNNNNNNNNNNNNNNAANC
NNNNNNNNACNNNNNNNNNNNNTGCNGNNCNCNNNANNNCNNNNCNNNNNTNNNANCNNT
NNCNNNNTGNNANNNNNCTNANNTNNTNNTCNNNNNNNNNNANNNNNNGNCNNNNNNNNC
NNNNNNNNTNNCNNANNNNNANNNNNNNCNNNNNNCNNNNNCNNNGNNNNCNNTNNCNNN
NNCNNTNNANNNGCNNNNNNCCNNNNNNNATNANNCNNANNAANNNNTNNNNNANNNNCN
NNNNNNNNNNNNNNTNNNNNNNNNTNNNNGNNNNNNNTNNANNNNNNNNNTNANNNNNNN
NNTNNTGNNNNNNNNNNNNNNNNNNGTANANNNNNTNNCNNANNNNNNNNNCNANNNNNT
NNCNNNNNCNNNNNNCNANNTNNANNTNNCGNNNNNNNNNNCNNNNNNNNNNNNANANNN
NNNNCNNNNGNTCNNNNANNNNNNNNGGNGNNCNGTNNGNNANNNNNCNNNCNNNNNNNN
NNCNNTNNNNNNNNNNNNNNNNNNNNCNNNNNCNNTNNANNCNNCCNANNANNNNNNNNT
NNNNNCNNCNNANNCNNNNNCNGTNNANCGNNNNNNNNNNNANNCNNCNNNNNCNNCNNT
GNNNNNNNCNNNNNNNNCNNTNNNNNNNNCNNNNNNNNNNNGNNANNTNNNNNCNACNTA
NNANNNNNNGCNNNNNNGNNTNNNNNCNNCCNCNNNNNCNNCANNNNTNNNNNTNNNNNN
NNNNNANNCNNCNNANNANTCNNCNNCCNANCCNNANNTNNNNNNNGNNNCCNANNNNNG
NNCNNTNNANNANNNNNCNNNNNNNNNNNNCNNNNNNNNNNNNNNNNNTNNNNTNNNNNC
NNNNNNNNNNNCTNNNNNNNNNNACNNNNNNNNGNNNTGNNNNNNNNTNNNNNNNNTNAC
NNNNNNANNNNTNNANNNNNNGTANNTNNNNNNNNCNNCGNCCNANNNNNTNNANNCNNN
NNANNNNTNNNNNNNNNNNNNNNNTNNNNCTNNNNNNNTNNTNNTNNNNNGNNNNNCNNN
NNNNNGNNNNNNNNNNNNANNNNATNNNNCNNCCNANNCCNACNNNNNCNNANCNNNNNN
NNNNNNNNNNNNCNNNNANNTNNNNNNNGNNNNTNNNNNNNNNCNNNNNNNNNNNNNNNN
GNNNNNNNNNNNNNNNNCTCNNNNNNNNNNNNNNNNNNGNNNNNNNNTGNNNNNNNNNNN
NNNNNNNTNNTCNNNNNTNNNNTNGNNNNNNNNNNNNGNNNNNNNNANNNNNANNNNNNT
NNNNGNNNNNNNNNNNNANNNNNNNNNNNNNNNNNNNNNNNNNNANNNNNNNNNNNNNNT
TCNNCNNNCNCTNNNNNGNNNNTNNNNNNTNNCNNNCTATANNNNNNNNNNTNNTNNGNT
TTANCNCNNNCNNNCNNNNNNNNTNNNNANNNNNNGNNNNNNNNGNNNTCNNNNACNNNN
NNNNNNNNNNNNNNANTNNNNNNNNANNNNNTNNCCNCNNNNNNNNNNNACNNATTNNTN
NNNNNNNANNCNNNCNNNNCNNNNNNNNTNNTNNATNNNNCNNNNNNNNTNNNNNNNNNN
NTNNNNNANTNNNNNNTATCCNNNNNGNNNNNNNCGNNNNNNNANCTNNNNTNNNANNCN
NNNNNNNANNTNNNTNNNNNNNNNNNNNNNNNNNCNNNNNNNNNNNNNNTCNNNNNNNNN
NCNNNANTNNTNNGNNCNTNNNNNNNNNNNNNNNCNNNNNCTNCNNGNNANNCNNTNNNN
NNNNNGGNGNNNNNNNNNNNNNNNNTNNNNNNNNNNNNNNANNANNNNNNNNNGNNNNTN
NANNNNNNNNNNNNNNNNNNNNNANNTNANNTNNNNNCNNCNNCNNCNNNNNTNNCANTC
NNGNNNNNNNNNNGNNCNNNNCNNNTNNNNNTNNNNNNNNCNNNNNNNNNNNCNNNNNNN
NNNANNNNNGNGNCNNANNCNTNNNNNNGANTNNANNAGNNNNANNNNNNANNNNNNNNN
NNNNNNNNNNNNNNNNNNNNNNNNNNNNNNNNNNTNNNNNNNNNNNCNNANNNNNCNNNN
NNGNNCNNNNNNNTNNNNNNNNNNNANNNGTNNNNNNNNNCNNNNNACNNNNNNNTNNNN
NTNNCNNNNCNNNNNNNNANNNNNACNNCNNNNNTNNNACNTNANNNTNNNNNNNCNTNN
NCNNNCNNNNTNCNNCANNNNNCGNCNNNNNNNNNNNNNNCNNTNNANNANNNANNNNNN
NNNNCNNANNCNNTNNNNNNNNCNNTNNANNANNNNNTNNNNNCNNTNNNNNANNNNNCC
NNNNTNNCNNNNNCNNCNNTNNCNNCNNNNNTNNCANANNTNNACNNNNCNNNNNNNNCN
NTNNCNNTNTTNNCNGCNNNNNCGNNGNANNNNNNNNNNNNNNANNNNNANNCNTNTNTN
NNGNCNNGNNNTNCNNCANNNNANNCNNCNNNGNTGNNNGTNNCNNNNNNNNNNNNANNN
NCNNCNNNANNNNNTNCNNCNNCNNNNNNNNANNCNNCGNNGNCGNNNNNNNNNNTNNNN
NNNNNNNNNNNNNNNNNCNNNNNNNNNNNNNNNNNNNNNNTNNCNNNNNNNNTNNCNNCN
NCNNNNNNNNTNNTNNCGNNNNTCNNNNANNNNNNNNNNNNCNNANCNNNGNTNATNNTN
NNNNNNNCNNNNNCCNNNNGNNCNNCNNTNTNNNNNNNNNNNNNNNNNNNNNNNNNNNCN
NNNNANNCNNCNNTNNNNNCNNTNNTNNTNNNNNANNNNNTNNNNNNNNNNNTNNGNNCT
NNNNNCNNNNNNCNNCNNNNNNNNTTGTNNCNNNCNNNNNNNNCNTCNNNNNNNNNNNNN
NCNNTNNTNTNNNTANNNATNNNNNNTATCNCTNCNNCNNNNNNNCNNNCNNGNNNNNAA
CNNNGNNNNNGNNTNNCNNNNNNNNTNNNNNNNNCNNNGNTNNANNNNNNNNNNNNTNNN
NANNNNNNNNNNCNNNNNCCNNNNNNNNNNNNNNNANCNNNNNANNNGNCANCCNNNNNN
NNNNNNTNNNNNNNGCCNNNNNNNNNNNNNNTNCCCNGNNNNNNNNNNNNNNNNNCNNGN
NNNNANNNNNTNNNNNNNNCNNNTNNATCNNNNNCNNTNNCNNNNNANNCTNATNNNNNN
NNNNNNNNNNNNNNNTNNANTNNNNNNNNNNNNNNNNNNNNNNNNCNNNNNNNTTNNNNN
NNNNNNTNNGNTNNNANNNNNGNNNNNNNNCGNNNNNNNTNNGNNNNNTNNNNNNNNGNN
CNNNGNNNNCNNTNNNNNNNNNNNCNNCNNNNNNNCNNANNNNNNNNNNNNNNNNNNNNC
NTCANNTNNTNNNNNNNNTNNTNCNNNANNGNNNNNNNNGNACNNCNNNNNCNNGNNNNN
NNCNNNTGNNNNNNNNNCNGCCNNNNNNNNANNCNNANNTNNNNNANNNNNNNCTNNANN
CNNNNNCNNNNNANNANNNNNNANNNNCNNCNNNNNTNNCNANNNNNNNANNNNNNNCNN
CNNCNNNNANNNGNNTNNNNNNNNNNNNNNNNNNNNTNNNNNGNNNANNNNNNNNNNCNN
NNNTNNNCNTNANNNCNNANNNNNNNNNNNANNTNNNNNNNAANNCNCCNNANNNNNTNN
NNNNNNNNNNNNGNNTNGNNNNNNNNNNANGNNNNNNNNNNNTNNNNNTANNNNNNNNCN
ANNNNTNNNTNNNNNNNNNNNNNNNNNNNNNNNNCANNNNNNNNCNNNNNCANNNNNNNC
NNNCANTCNNNNGNNCNNNNNNCNNNNNNNNNNNNNNNNCNNTNNNTNNNNCNNNNNNNN
AGNCNNNNNNNNCNNNNNNTNNNNANNANNTNTCNNTNNCNNCNNGNNNANNNNNCNNNN
CCNNNNNNNCNNCNNNNNNNNANNNNNNNNNNNNNNNNNCNCNTNNNNNNNNNNNNNANN
NNNNNNNNNNNNTACCNNTNNNNNNNNNNNCNNGNNNNNCNGNNNNNNCANCCNNNACAN
NNNNNNNNNCNNAGNTNNAANGNNTNNTNNNNNNNNNNNTNNGNNCGNNNNNNNANNNTN
ANNNNNCNNGNNTNNCNNTTNTCNNGNNANNNNNNATNNTNNNGNNNNNNNNNNNCNNNN
NGNNNNNNNNNNNNNNNNTNNNNGANNCGNCNNNNNANNNNNNNNNNNNTNNNNCNNNNN
ANNNNNANNCNNCNNCNNNNNCNNANNNNNNNNNNNNNNNNNNNNNNNNNNTNNNNNCNN
NNNANNNNNNNNCNNNNNCNNNNNNNNNNNNGNNNNNNNTNNNNNNNNCNNCNNTTNCNN
TNNTNNNNNNNNANNNANNNNCNTNGNNANTGNCANNGNNNNNCNANNANNNNNCNNCNN
NNNNGNCNNCNNCNNCNNNNNNNNNNNTNNCTNNGNCGTNNNCNNNNNCNNNNNCNNCNN
CNNNTNTNNCNTNNNGNNNNTCTNNGNGGNNCNCNNNCNNNNTNNNNNTCNNNNNNNNNT
NNNNNNNNNCNNANNNGNNNNCNNNGGNNNNCNNGNTNNNNNNANCNNANNCNNTNNNNN
CNNNNNNNNCNNTNNNNNNNNNNNNNNGNNANNNNNNTNNNNNNNNNNCNNNNNCTNNNN
ANNNNNCNNCNNCNNNNNNNNNNNANNANNNNNNNNAGCNTNNNNTNNNNNNNNNCNNNC
TNNNNNCNNNCNNNNNNNCNNCNNNNNNNNNNNNNNNNNNNTNNNNNNNNCNNNNNNNNN
NNNNNNANNNNNNNNNNNANNNNNNNNNNNNCNGNNNNNNNNNNNNNNTNNNNNNNNANN
NGNCNNNNNCNNNNNTNNNNCCNNCNNNNNNNNNNNNNNTNNCCNNNNCNNTNNCNNCNN
CNNNNNGCNNNNNNNNNCGNNCGNNACNANCNNNNNCNNNTNNCNNNNNNNNNNNCNGNN
NNNNNNNNNNCNNNTNNNNTNNNNNNNNNNNNNNNNNNNGNNNNNNNACNACTNNCNNNN
NNNNNNNNNNNNNNNNNNNNNGCNNNNNNNNNANNNNNNNNNNNNNNNNNNNNNNNNTNN
NNNNNNNNNNNNNNNCNCNNNNNNNNNNNNTNNNNANNNANNNNNNNNCNTATNNNTNTN
ANNNNTNTNNNNNNTCNNNNTNNNTCANNNNNNNANTNGCNNCNTNNNNNNNNNNNNCNN
NCNNNNNNNNCTNNNNNNNNNCNNNNNTANNNNGNCNNNNGNNNNNNTTANNTACNNNNN
GGNTNANGNNNNNNACNNNNNNGNNATANANNNNNNNNNNNTNNNTNNNANNNNNAATNN
TNNGCNNCNNNNNNNTNANNANNTNNNNGNCCTCTNTNNNNNTANNNNATACNNATNANN
NNNGACTGNNNNNAGTNNNNNNTGNCNNNTTCATTNNTNANNNTNTANNTNTTNTNTNTT
CCTNNNNNTTNNNNNANNNNNNNAATTNCNNNNNNGCNNNNNNNNNGNNNNNNNNNAGGN
NNNGNTCNNNCNNNNNNNNNCGNNNNNNNAANCCNNNNNNNNCGNNNNNNNANNNNTNNN
NCNNNGNNNNNNNNNNNNNNNNNNNNNNNNNNTNNTCNNNNNCNGTNCNNNNNNNNNTNN
NNNNNNNNNNNNNNNNNNNN
>SAMN19491781    
NNNNNNNNNNNNNNNNNNNNNNNTNNNNNNNNNNNNNNCNNNNNNNNNNNNNNNNNTNNN
NNNNNNNNNNNNNNNNNNNNNNNNNNNNNNNNNNGNNAANNNNNNTNNNNNNNANNNNCT
NTNNNNNNNNNNNNNNNNNNNNTCNNNNNNNCNNGNNNNNNGANNANNGTNGANNNTACN
NNCNNNNNNCNNNNNNNNNNAATNNTNNNNNNNNNNNNNNNNTNNANANNNNTNNNNNNN
NNNANNNTCTNNNNNCNCNNNNNNNNNNNNNNNNNNNNNNNNCNNNNNNANNTNNNTNNN
GCNNNNNNNNNNNNNTNNANNNNNNNNANCNNNNNCNNNNNNNNNNNNNNNNNNNNNNNN
NNNCNNNNNNNNNNNNNNNNCCNNNNNNNNNNNNNNANANNNCNNNNNNNNNNNNNNNNN
NNNNNNNNNNNNNNNNNNNNNNNNNCNNNNNNNCNNNNNNNNNNNNANNNNNNNNNNNNN
NNNNNNNNNNNNANCNNANNNNNNNNNNNNNNNNGGNNANNNNNNNTNNNNNNNNCNNNC
NNNNNNNANNNNNCCNNNNNNNNACGNNNNNNNNNNNNANNNNNNNNNNNNNNNNNNNNN
NNNNNNNNNNNNNNNNNNNNNNNNNGNNNNNNNNNNNNNGTNNNNTNNNNNANGNNNNNN
NNNNNNNNNNNNNNNNNNCNNGNTNNNNNNNNNNNNNNANNCNNNNNNNNNNNNNNCNNN
NNNCNNNNNNNNNNNNNNNANNNNNNNGGGNNNNNNNCNNNCTNNGNTNNNNNNNNCNNN
NANNNNNANNNNNNNNNNNNNNNNNNNNNNCCCNNNAANNNNNNNCGNNNNNNNGNNNNN
NCNNNNNNNNNNNNNNNNNNNNNNNNNNNNNNNNNNNCNNNNNNNNNNNNNNTNNNNNNN
NNNNNNTATNCNNNNNNGTNNNNCTANNANCNNNTNNNNNNNNNNNNNNNTNNGNNNNNN
TTTNTNTNNTTNNNNNNNNNNNNNNNNNANNNNNGNNNNNNNCCNANAANNNTCNNNNAT
TNNNNNNNNNANNNTNNNNNNNNNNNNNNNNNNNNCNNNNNNNNNNNNNNNANNNNNNNN
NNNGTNNNNNNGNNNNANNNNANNNNNNNNNNNNNNNNNNANNNNNNNAANGNGNNNNNN
NNNNNNNNNTNCTNNNNNNNNNGNGNNNCNNGCNNGNNNNNNNTNNNNNNNNNNATNNNN
NNNNGANNNNTNNNCNNNNNNCNANNNANNGNNNNNNNNGNNNNNTTNNNNNANNNANNA
NNCNNNNNNNGNNNNNNNNNNNNNNNNNNNNNNNNNNGNGNNTNNNNNNCNNNNNNNNNG
CNNNNNNTNNNNNNNNGNNNNCNNNNNGNNNNNNNNNNNNCNNNNNNNNNNNNNNNCNNN
NNNNNNNNNNNNNNNNNNNNNNNNNNNNNNNNNNNNNNNNNNNNNNNNNNNNNNNNNNNN
NNNNNNNNNNNNNNNNNNGNCNNNNNNNNNNNNNACCCTNNCGNNNANNCNNCCNNGNNA
GNNNNNNNNNNNNNNNNTNANNNNNNNNNNNNNNNNNNNNNNNNNNNNNNNNNGTNNNNN
NNNNNNNNGNNNNNNNNNNNNNNNNNCNNNNNNNNNNNNNNANTNNNNNTNTNNNNNNNN
NNNNNNNNCNNCNNGNNNNNNNNNNNNNNNNNNNNNNNTNNNNTNNNNNNNNNNANNNTN
NNTNNNNNNNNNNCNNNNNNNNNNNNNNNNNNNNNNNNNNNNNNNNNNNNCNNNNNNNNN
NNNNNNNNNNNNNNNNNNNNNNNNNNNNNNNNNNNNNNNNNNNNNNNCNTNNNNNNNNNN
NNNNNNNNNNNNNNNNNNNNNNNANNNNNNANCNNNNNNNNGNNNNNNNGANNNNNNNNN
NNNNANTNNNCCNNNCNNNNGCNNNNNNNNNNNNNNNNNNNANNNNNNNNCTNNNNNNNN
NNNNNNNNNNNNNNNNNNNNNNNNNNNNNNNNACNNNNCNNNNNNNNNNNNNNNNNNNNN
NNTNNNNNANNNNNNNNNNNNNNNNNNNNNNNNNNNNTNNNNNNNNNNNNNNCNNNNNNN
GNTNNNNNNNNNNNNNNNNTNNNNNNNNNNNNNNNNNNNNNNNNNNANCNNNNNNNNNNN
TNNNNNNNNNNNNNNNNNTNNNNNNNTNNNNNANNNCNNNNNNNNNGCNNNNNNNNNCTN
NNNNCNCNNNNNGTCNNNNNNNNNNNNNCNNCNANNNNCNNNNNNNNGNNNNTNCNNNNN
NCNNNNNNNNNNNGNNNNNNTANNNNNNNNNNNNNNNNNNNNNNNNNNNNNNNNNNNNNN
NNNANNNNGCNNNNNNNCNNNNNNNNTCNNNNNCNNNNNTNNCNNNNNNNNNNNNNTNNN
NNNNNNNNNNNNNNNNNNNNNNNNNNNNNNNNNTCCNGNNCNNNNNNNNNNNNNNNNNNN
NTNNNNNNTNNNNNNNNNNNNTNNTNNNNNTNNCCGCNCNNNGGNTTTANNNNNNNNNNN
NNNNNNNNNNNGNNNNNNNNNNNCCNGNNNNNNNGNGGNANNNNNNNNNNNNNNNNNNNN
NNNNNNNNNNNGNNNNNNNNNNCCNNNNNNANNNNANNNGNNNNNNNNNTNNNNNNATAN
NNANNNNNNCCNNNNNNNGNNNNNNNNNNNNNNNNTNNNNNNGNNNNNTNNNNNNTNNNN
NNNGNNNNNNNNNNNNNNNNNNNNNNNNNNNNNNNNNNNCNNNNGNNNNNNNNTNNNNNN
NNNNNNNNNNCGNNACNNNTNNNNNTNNNNNNNNNNNNNNNNNNNNNNTCANNNNTCNNN
NNNGNNNNTNNNNNNNNNNNNNNNNNNNNNNNNNNNNNNCNTNNTGNNNNNNCNNNCNNN
NNCNNANNNNNNNNNNNNNNNNNNNNNNNNNNNNNCGNNNNNNNNNNNNNNNNCNNNNTN
NNNNNNNNNGNNNNNNNNNNNNTNNNNATNTNNNNCANNNNNNNNGNNNNNNNNNNNNNA
GNNCNANTNTNNNNNNNNCNNNNNNNNNNNNNNNNNNNTNNNNNNNCNNNNNNNNNNNNN
NNNNNNNNNNNTNNNNCNNNNNNNNNNNNNNGNNNNNNNNNNCNNNNNNNNNANNNNNNN
NNNNNTNNNNNATCNNNNNANNNNNNNNNNNNCNNNNNNNNNNNNNNCNNNNNNNNCANN
TNNANACNANTTANTNNCANCCNNNNGNNCGNANNNNNCNNTNCNNNNNNNNNNNNNNNN
GNNCNNNGCTATNNANNNNNCNNANNNNNTNNANNTNNCGNNNNTNNANNTGNCNNNCNT
NNANNCANNNNCNNNNCNNNNNNNNNTNNNNTTNNNNNANNNNNNNNNNNNNNTNNANNN
NNNGNNNNNNNNNNTNNCNNNNCANNTNNCANNNNTTNNNGNCNANNNTNNNNCNNGNNN
ANTNNNNNANNANNANNCTNNNNNNNTNNCNNCANANNNNNNNNAGNCCNNNNNANACNN
NNCNTNNNNNNNNNNGNCNNANNNNNCANTNNNNNNNNANNCNNNNNTNNCNNNNNANNA
NNCNNANNNNNCNNNNNCNNANGNNNANNANNANNNNNNNNCNNANNCNNNNNANNGCNN
GNANNTNNNNNGTNNNNNNTANNCCNANNANNTNNGNNNNNNNNCNNCNNCNNANNNNNN
NCTANNNNNNNNNNNNTNNNGTNNNNCNNNNNNNNNNNGNNNNNNNNNNNNNNNNNNNNN
NNNNNNNNACNNNNNNNNNNNNNCNNNNNTNNNNNTNNNNNNNCTNNNNNNNNNNNNNNG
NNNNNNNNNNNCNNCNNNNNNNNANNNNNNNNNNNANNNNNTNNNNNCNNCNNNNNNNNN
NNGNNCNNNNNTNNTNNCNNNNNNNNTNNCTNTNNNGNNNNNNNNNNNNNANNNNNNNNC
NNCNNNNNANNCNNNNNNNNNNNNNNCNNANNCNNTTNNNNNNNNNNNNNNNNANNGNNC
NNNNNNNNCNNNNNNNNNNNNNGNNNNNNCNACNNTNGNNNTNGCNNTNNNNNNCNNNNN
NNCTNACNNNNNNNNNNTNNNCNANNNNNGNNANNNNNNNNGNNNNNGNNNNNCNNNNNC
CNANNCNNNNNTACNNNNNNNNNNNNANNNNNNACNNNNNNNNNNNNNNNNNNNNNNNNN
NNNNNNNNNNNNNNNNNNNNNNNNNNNNTNNNNNNNNNNNNNNNNNNNNNCNNNNNNNNN
CNNNNNNNCTNCTANNNNTNNNNNNCTNNTNGNNNNCNNANNTNCNNNAANTTNNNTNNN
NNNNNNNNNNNNNTNNNNNNNNNGNNNNNNNNNNNNNNNNNNNTNNNNNTNTNTNNTNNN
NGNNNNNNNNNNCNNNNNTNNNNNTNTTNNTNNTCNNNTNNNCANTNTNNNNNNANNTNN
NNNNGNNNNNNNCNNTNNTNNNNNACNNCNNGNNNNNANNNNGNNTNNANNNNNTNNANN
CNNCNNCNNCNNCNNCNNNNNNNNNNNNNNCNACCNNNNNNNTNNNNNNNNNNNNNNNNN
NNNTNNNTNGNNTNNNNNNNNNNNNNNNNNNNNNNNANNNNNNNNNGNNNNNNNTNNNNN
NNNNNNNNNNNNNNNNNNNNNNNNNNNNNNNNNNNNTNNCNNNANNNNCNNANNNNNTNN
NNNGNNANNNCNANNTNNNNNNNNANNANNNNNCNNNNNNNNNNNTNNNGNNNNNNNNNN
ANNNNNGNNCNNCNNNNNNNNNNNNNNNCNTNNNCNNNNGNNNNNNNNNNNNNNNNNANN
NNNNNNTNNNNNTNNNNNNNTNNTNNNNNNNNNTNNNNNNNNCNNNNNNNNANNCCNNNN
NGTTTNNNNNNNNNNNNNNNNANNNNNNNNGNNNNNANNCNNANNNNNNNNNNNANNNNN
CNNANNNNNNNNANNNNNCGNTCNTNTNNNNNNANNNNNNNNNNNANNANNNNNTNNCNN
CNNNNNNNNNTNGCNNNNNTNNNTTNNNNNTNTCNTNNNNNNTNNCANCNNANNTNCCNN
NNNNNNNNNNNNTNNNNNCNNNNNNNCNCNGNNNNNNNNNNNCNNNNNNNNNNNANCNNN
NANTNNNNNCGNNNNNNNNNNTNNNNNTNNNCNANNNNNANNNNNNNNNNNTNNCNNNNN
TNNGNNTNTNNNNNNNNNNNNNNTCNNNNNANNGNNNNNNNNNNNTNNCNGNNNCNNTCN
NNNCNNTNNNNNNNNNNNNNNNGNTNNANNNNNCNNNNNTTNNNNNATNNNNNNNNNGNN
TNNNNNNNNNCNNNNANNNNNTNNNTNCNNNNNCNNNNNNNNNNNNNNNNNNNANNNTCN
CNNTNTNNNNNNNNTNNNTTNTNNNNNNNNNNNNNTCNNNTNNNNTNNCNNNATACNNNN
NNNNNNNNNNNNNNNNNNNNNGTNNNNNNNGGNNNNNNNNNNNNNNNNNNNNNNNNNNNN
NNNNNNNNNNNNNNNNNNNNNNNTNNNNNNNNNNNNNTNNNNNNNNNNNNNNNNCNNNNN
NNNNNNNNNNNNNNNNNNNNNNNNNNNNNANNNNNNNNNNNNNNNNNCNNNNNNNNNNNN
NNNNANNNNNNNNNNNCNNNNNNNNNNNNNNNNACNNNNNNGCNNNNTNNNNNNNNNNNN
NNNNTNNCNNNNNANNNNNNNNNNNNCNNNNNNNNNNNNNNNNNNNNNNNNNNNNNNNNN
NTNNNNNNNNNNNNNNNNGNNNAANTTNNNNNNNNGGNNNNNNNNNNNNNNNNNNNNNNN
NNNNANNNNNNNNNNNNNNNNNNNNNNNNNTGNNNNNNNNNNTNNNNCNNNNNNNNNNNN
NNCNNNCNNNTCNNNNNCNNCNNTNNNNNTNNTNNTNNCNNNNNTCNNCNNNNNNNTNNT
NNGNNCNNTNNANNANNANNANNTCNNNNCCNTCNANNTNNCNNTNNATNANNCNNANNN
NNNNNNNNGNNCNGAGNNNNNNNNNNNNNCNNNNNNGNTNNNNNCGNANANNNNNNTNNN
NNNNNCNNNNNCNNNNTANNANNANNCNNNNNTNNNNNNNNCNNTNNCNNNNNTNNNNNC
NNNNNANNTGNTNNNNNCNNNNNANNNNNTNNCNGNNNANNTNNTNNNNNNNNNNNNNNC
CNCNNTNNNNNNTNCCNACNANNNNNCNNNNNCTNNNTNGNTNNANNNNNNGNANNNNNN
NNNNNANNCGNNNNCNNTNNCNNNNNANNNNNNNNNNNNNNTNNANNANNTNNNNNANNT
CNAANNNNTNNCNNTTNNNNCNNNNNNNNANNTNNNNNNNNTTNNNNANNNNNCNNCNNC
NNNNNNNNNNNTNNCNNNNNNNNGNNCNNNGNNNNGNNNNNANNNNNNANCNNTCNGNNC
NNNNNANNCGNNNNNNNTNNCNNNGNACNNNNNCNANNCNNGNNCNNNNNANNNNNNNNC
NNCNNCNNNNNGCNATNNNNNNNCNGNNNNNNNNNNNNANNCNNNNNCNNNNNGNNNNNN
NNNNNANNCNNTNNTCNNNNTNNNNNNTNNNNNNNNNNCNNNNNNNNNNNCGNNNNNNNN
NNNNNNNNCTNANNTNNGNNTNNNNNNNNNNNTNNNANNNNGNNCNNNNNCTNNNNANAN
NNNNNNNNNNNNNNANNTNNGNNANNNNNTNNGNNNNNNANGNNNNNCNNNNNTCNANNT
NNCNNCNNNNNNNNCNNNNNTNNNNNCNNTNNCNNNNNANNCGNCNNNNNANNANNNNNN
NNCNNNNNNNNNNNTNNNNNTNNNNNTNNTNNNNNNNGGNNNNNANNNNNCNNCNNNTNG
NNNNNNNNNNNTNNNNNNNANNNNNNNNNGNNNNNNNNNNNNNNGNNNNNNCNNNNNNNT
NNTNNNTNANNNNNANNANGGNNTNNNNNTGNANNNNNNTNNGNCNNNNNTNNCNNCNNT
NNTNNNNNNNNCGNCNNNNNCNNCNNNNNNNNNNNNNNNNNCNNNNNNTNNNNNNNNNNA
NNNNNNNNNNNTNNTNNNNGGNNANNTGNTNNNNNNNNCNNACNNNNCTNNNNNNNNNNN
NNCNNNNNNANNNNNNNCNNANNCNNCNNNGCNATNNNANNTGNNNNCNNCNNTNNANNC
NNNNNCNNANNANNCNNNNNNNNACNANNTNNCNNGNNTNNNCNNNNCNNCNNCNNCNNN
NNNNNANNCNNAATNNNNNNTNNNNNCNNNNNNNNNNNNNCNNNCNNTNNCNNNNNNNNN
NNNNNNNNNNNNGNNNNCNNCNNCNNNNNNNNNNNTGNNNNNNNNNNNNNNNNNNNNNNN
NNNNNNNNNNNNNNNNNNNNTNNNNNNNNNNNNNNCNNANNNNNTNNNNNNNNTNNCNNN
NNTNNANNNNNCNNNNNNNNTNNCNNNNNNNNNNNNNNNNANNNNNNGNNNNNCNNNCTN
NTNNNNNNNNGNNNNCATNNNNANNTCNNNNTNNCNNNNANNNNNNNNGNNNNNNNNNNN
NCNNNNTNNNNTNNTNNCANAGNNNNNNNNNNANNNNANGTNCNNNNCNCNNNNNNNNNN
ANATNNNNNANNNNNNNNNTNCNNNNNNNNNNNANNNNNNNNNNNNNNNNNNCNNNNNNN
NNNNNNNNNCNNNNNNNNNNNANNTNNNNNCTNNANNNNNNNANNNNNNNNTNNCNNNNN
TNNNNNNNNNCNNNNGNNNNNGCNGNNCNNNNCNNGNNNGNNNGNTGNNNNNNNNNNNNN
NNCNNNNNNNNNCNTNNNNNNNNNNNNCNNNTNNNNNCNNNNNNNTCNNNNTNNNTNNNN
NNNTCNNNNNNNNNNNNNNNNANNNNNTNNCNNNNCNNNNNNNNNNNNNANCNNNNNNNN
NNNGNNNNNNNNNNGNNNTNNGNNTNNNNNNNNNGNNNNNTNNNGNNNNNNNNNNNNNNN
NNNTNNNNNNNNNNNNTNANNGNNANNNNNGNNACNACNNTNNNNNNNNNNNNNTNNNNT
NNNACNANNNNNNNNANTNNNNNNCNNNNNGTNNNNNNNCNNNNNNNNNNNATNNNNCNN
ANNNNNTGNGNNCNNNNNNNNACNANNANNNNNCNNNNNNNNNNNCNNTNNNNNNNNNNN
NNNNNNNNNNNNNTNNCNTNNNNNCTNANNTNNCNNTNNANNNNNNNNNNNTNNNNNGNN
NNNNNNCNNNNNNNNANNNNNNNNNNNNNNGNNNNTNNNANNNNNGNNNNNTNNNNNNNN
NNNNNNGNNNNNNNNNNNNNNNNNNNNNNNNNNNNNNNNNNANNNNNNNNNNNNNNNNNN
NNNNNNNNGCNNNNNANNNNNNNNGNNNNCNNNNNGNNANNNNNCNNNNNNNNNNNNNTN
NNNANGANNTTNNNANNNTNNTNGNNNNNNNNTNNCNNCNNNNNNCNNNNNGNNNNNNNN
NNCNNNNNTTNTCNCNNTNNNGNNCNGNCNCNNNCNNNNNTNNTNNNNNNNNNNNCCNCT
NNNGNNANNNNNNNNNNNNNNANTNANNTANNNNNNNTNTTANCNNNGNNNTNNTNNGTN
NCNNNNNCGNANCNNNNNTCNNNNNANNNNNANNNNNNNNNTNNNNNNNNNNNNNCNNNN
NNNNNNGCNNNNNNNNNNNNNNNNNNNNNNNNTNNATANNNNNNNNTGNNNNNNNNNNNN
NNNNNNGTNTNNNCNNNNNNNNNNNNNNNNNNNNAANNNNNNNNTNNNNNNNTNNGNNCN
NANNTNNTNNANNNNNNNNCNNNNNNNNNNNNTNNNNNCNNNNNNNCNNNNNNNNANNNN
NNCNNNNNNNNNNCNNNNNCNNNNNNNNCNNNNNGNNNGNNNNAGNCGNNNNTNNNNNNT
NNNNNNNTNNNNNNNNNGNNNNNNNNGNCNNNNNCNNNNNNNNANNANNNNNCANTCNNN
NNANCNNNNNNNNNNNNNNNNNTNNNNNTNNCNNCNNTNNNNNTNNNNNTANNNNNNNNN
NCGNGNNGTNNNNNNNNNNNNNNNNNNNNNNNNNNNTNNNNNNTNNNNNNNNCNNANNNG
NNNNNNNNNNNNNNNTNNGCNNNNNNNNNNNNNNNNNNNNNNNNACNNNCNCCNNNNNNN
TNNTNNNNNNANNTNNNNNGNNTNNNNNANNNNTNANCNNNNNNNNTNNANNCNNTNNCN
NAGNCNNNNNNNNNNNGNNTGNNNNNNNNNNNNNNNNNNNNNNNNTNNNNNTNNNNNTNN
NNNANNCNNNNNNNNTNNNNNTNNNNNNNNNNNNNNGNNTGNCNNCTNNANNANNNNNNN
NNNNNNNNNGNNNNNTNNNNTNNNNNNNNTNNCNNNNNNANNNNNNNNNNNNNNNNNNNN
TNTNNNNNNNNNNTNCNNNNNNNNANNANNTNNTANCNNNNNANNNNNCNNNNNANNGNN
NNNTNNCNNNGNNNNNNNNNNANNNNNCNNTNNTNNANNNNNTNNTNNNNNTNTCNNCNN
NGNACNANNNNNTANCNNANNTNNCNNNNNTNNCNNCNNCNNNNNCNNCNNNNNNNNCNN
NGNACNNNNCNNNNNNNNANNCNNNNNNNNCNNNNNCNNANNNNNNNNNNNNNNNNNCNN
ANNGNNNNNNNNNNNNNNNCNATNGNNTNNCNNNNNTNNTNNNNNCNNNNNNNNNNNNNN
NTNANNNNAANNGNNNNNNNNGNNNNTNTNNCNNNNCNNATNNNNCNNCNNNNNATNNNN
AGNCNNNNNCNNANNACNANNNNNNNNNNNNNNCNNTNNNNNNNNTNNNNNNNNCNNNNN
CNNAGNNNNCNNCNNANNTNNTNNNGNNGNCNNNNNCNNNNNCGNCNNCNNCNNNNNCNN
NNNGNNCNNCNNNTNNNTTGNNNNNNNCTNNNNNNNNTNNNANNNTNNTNNNNNNNNTNA
CNNCNNNNNCNNNNNNGNNNNNNNTGCNNNANNCNNNNNTNNCGNNNNCNNAGNCNNNNN
TTNCNNNNNTGNTNNTNNCNNNNNNNNNNNCNNCNANNNNNNNNNNNNTNNCTNNNNNNG
NTGNNNNNNNNNCNNNNNNNNNNNNNCTNGTNNNNANNNNNNNNNNNNNNTNNNNNNNNN
NNNNCNNGNNCNNTNNTNNNCNNNNCNNCCNNNNCNNNNNCNNCNNNNNCNNANNTNNNN
NNNNANNTNTANNNNNNNNGNNNNNNNNNNNANNCNNNNNNNNNNNNNNNNNCANNNNAN
NANNCNNCNNTNNCNNCNNNNNANNANNCNNTNNGNNNNNCNTNNNNNNNNNNNNANNTN
NCNNNNNNANNNNNNNNNNCCNNNNANNGNNNNGNNNNNCNNNANNNGNNNNTNNNNNNN
NNNNGNNNNNNNNNNNNNNCNTNNNNNNNNNNNNCCTNNNNGTNNNCCNNNNNNNTNNGN
NNNNNNNNNNANNNCNNNNANNNANCNNNNNNNNNNNNNNNNNNNNNNNNNNNNNNNNNN
NNNCNNNNNNNNNNNNNNNNNTNNNNNNNNNNNTNNNNNNNNNNNNNNNNNNNNCNNNNN
CNNTNNNNNANNNNNCANNNNNNNTNNNNTNNNNNNNNNNNNNNNCCNNNNNNNNNNNNN
ANNCNNNNNNNNANNNNNNNNNNNNNNNNNGCNNNNNNNNTNNNNTNNNNNANNNCNNNN
NNNNNNCNNCNNNNNNNNNNNATNNNNNNGNNNNANNNNTNNTNNCCNACNNNTCNNCNN
NNNNNNTNNNGNNNNCCNNNNTNNNNNTNNNNNNNTNNNANNNNNNNNNNNNNNTNNNNN
NNNNNNNNNNNNNNNNNNCNNNTNNNNCCNNNNCNNNNANNCNNTNNNNNNNNNNNTNNN
NNNNNANNNNNNNNNNNGTNNNNNNNNNNTNATNNNNNTNNGGNTNNNNNNNNNGNNNNC
NNCNNTCNNNNNNNNTNTNNNNNNNNCNNCNNCNNANNCNNGTNNGNCNNCNNCNNNNNN
NNTNNNNNNNNNCNNNNTNNNNNCNNNNNCNNNTNCANTNNNNNACNNNNTNNNNNNNNN
NNGNNNNNNNNNNNNNNNCNNNNNNNTNNNNNNCNTNNTNNNNNNNNNNNNNNNNNAANC
NNNNNNNNACNNNNNNNNNNNNTGCNGNNCNCNNNANNNCNNNNCNNNNNTNNNANCNNT
NNCNNNNTGNNANNNNNCTNANNTNNTNNTCNNNNNNNNNNANNNNNNGNCNNNNNNNNC
NNNNNNNNTNNCNNANNNNNANNNNNNNCNNNNNNCNNNNNCNNNGNNNNCNNTNNCNNN
NNCNNTNNANNNGCNNNNNNCCNNNNNNNATNANNCNNANNAANNNNTNNNNNANNNNCN
NNNNNNNNNNNNNNTNNNNNNNNNTNNNNGNNNNNNNTNNANNNNNNNNNTNANNNNNNN
NNTNNTGNNNNNNNNNNNNNNNNNNGTANANNNNNTNNCNNANNNNNNNNNCNANNNNNT
NNCNNNNNCNNNNNNCNANNTNNANNTNNCGNNNNNNNNNNCNNNNNNNNNNNNANANNN
NNNNCNNNNGNTCNNNNANNNNNNNNGGNGNNCNGTNNGNNANNNNNCNNNCNNNNNNNN
NNCNNTNNNNNNNNNNNNNNNNNNNNCNNNNNCNNTNNANNCNNCCNANNANNNNNNNNT
NNNNNCNNCNNANNCNNNNNCNGTNNANCGNNNNNNNNNNNANNCNNCNNNNNCNNCNNT
GNNNNNNNCNNNNNNNNCNNTNNNNNNNNCNNNNNNNNNNNGNNANNTNNNNNCNACNTA
NNANNNNNNGCNNNNNNGNNTNNNNNCNNCCNCNNNNNCNNCANNNNTNNNNNTNNNNNN
NNNNNANNCNNCNNANNANTCNNCNNCCNANCCNNANNTNNNNNNNGNNNCCNANNNNNG
NNCNNTNNANNANNNNNCNNNNNNNNNNNNCNNNNNNNNNNNNNNNNNTNNNNTNNNNNC
NNNNNNNNNNNCTNNNNNNNNNNACNNNNNNNNGNNNTGNNNNNNNNTNNNNNNNNTNAC
NNNNNNANNNNTNNANNNNNNGTANNTNNNNNNNNCNNCGNCCNANNNNNTNNANNCNNN
NNANNNNTNNNNNNNNNNNNNNNNTNNNNCTNNNNNNNTNNTNNTNNNNNGNNNNNCNNN
NNNNNGNNNNNNNNNNNNANNNNATNNNNCNNCCNANNCCNACNNNNNCNNANCNNNNNN
NNNNNNNNNNNNCNNNNANNTNNNNNNNGNNNNTNNNNNNNNNCNNNNNNNNNNNNNNNN
GNNNNNNNNNNNNNNNNCTCNNNNNNNNNNNNNNNNNNGNNNNNNNNTGNNNNNNNNNNN
NNNNNNNTNNTCNNNNNTNNNNTNGNNNNNNNNNNNNGNNNNNNNNANNNNNANNNNNNT
NNNNGNNNNNNNNNNNNANNNNNNNNNNNNNNNNNNNNNNNNNNANNNNNNNNNNNNNNT
TCNNCNNNCNCTNNNNNGNNNNTNNNNNNTNNCNNNCTATANNNNNNNNNNTNNTNNGNT
TTANCNCNNNCNNNCNNNNNNNNTNNNNANNNNNNGNNNNNNNNGNNNTCNNNNACNNNN
NNNNNNNNNNNNNNANTNNNNNNNNANNNNNTNNCCNCNNNNNNNNNNNACNNATTNNTN
NNNNNNNANNCNNNCNNNNCNNNNNNNNTNNTNNATNNNNCNNNNNNNNTNNNNNNNNNN
NTNNNNNANTNNNNNNTATCCNNNNNGNNNNNNNCGNNNNNNNANCTNNNNTNNNANNCN
NNNNNNNANNTNNNTNNNNNNNNNNNNNNNNNNNCNNNNNNNNNNNNNNTCNNNNNNNNN
NCNNNANTNNTNNGNNCNTNNNNNNNNNNNNNNNCNNNNNCTNCNNGNNANNCNNTNNNN
NNNNNGGNGNNNNNNNNNNNNNNNNTNNNNNNNNNNNNNNANNANNNNNNNNNGNNNNTN
NANNNNNNNNNNNNNNNNNNNNNANNTNANNTNNNNNCNNCNNCNNCNNNNNTNNCANTT
NNGNNNNNNNNNNGNNCNNNNCNNNTNNNNNTNNNNNNNNCNNNNNNNNNNNCNNNNNNN
NNNANNNNNGNGNCNNANNCNTNNNNNNGANTNNANNAGNNNNANNNNNNANNNNNNNNN
NNNNNNNNNNNNNNNNNNNNNNNNNNNNNNNNNNTNNNNNNNNNNNCNNANNNNNCNNNN
NNGNNCNNNNNNNTNNNNNNNNNNNANNNGTNNNNNNNNNCNNNNNACNNNNNNNTNNNN
NTNNCNNNNCNNNNNNNNANNNNNACNNCNNNNNTNNNACNTNANNNTNNNNNNNCNTNN
NCNNNCNNNNTNCNNCANNNNNCGNCNNNNNNNNNNNNNNCNNTNNANNANNNANNNNNN
NNNNCNNANNCNNTNNNNNNNNCNNTNNANNANNNNNTNNNNNCNNTNNNNNANNNNNCC
NNNNTNNCNNNNNCNNCNNTNNCNNCNNNNNTNNCANANNTNNACNNNNCNNNNNNNNCN
NTNNCNNTNTTNNCNGCNNNNNCGNNGNANNNNNNNNNNNNNNANNNNNANNCNTNTNTN
NNGNCNNGNNNTNCNNCANNNNANNCNNCNNNGNTGNNNGTNNCNNNNNNNNNNNNANNN
NCNNCNNNANNNNNTNCNNCNNCNNNNNNNNANNCNNCGNNGNCGNNNNNNNNNNTNNNN
NNNNNNNNNNNNNNNNNCNNNNNNNNNNNNNNNNNNNNNNTNNCNNNNNNNNTNNCNNCN
NCNNNNNNNNTNNTNNCGNNNNTCNNNNANNNNNNNNNNNNCNNANCNNNGNTNATNNTN
NNNNNNNCNNNNNCCNNNNGNNCNNCNNTNTNNNNNNNNNNNNNNNNNNNNNNNNNNNCN
NNNNANNCNNCNNTNNNNNCNNTNNTNNTNNNNNANNNNNTNNNNNNNNNNNTNNGNNCT
NNNNNCNNNNNNCNNCNNNNNNNNTTGTNNCNNNCNNNNNNNNCNTCNNNNNNNNNNNNN
NCNNTNNTNTNNNTANNNATNNNNNNTATCNCTNCNNCNNNNNNNCNNNCNNGNNNNNAA
CNNNGNNNNNGNNTNNCNNNNNNNNTNNNNNNNNCNNNGNTNNANNNNNNNNNNNNTNNN
NANNNNNNNNNNCNNNNNCCNNNNNNNNNNNNNNNANCNNNNNANNNGNCANCCNNNNNN
NNNNNNTNNNNNNNGCCNNNNNNNNNNNNNNTNCCCNGNNNNNNNNNNNNNNNNNCNNGN
NNNNANNNNNTNNNNNNNNCNNNTNNATCNNNNNCNNTNNCNNNNNANNCTNATNNNNNN
NNNNNNNNNNNNNNNTNNANTNNNNNNNNNNNNNNNNNNNNNNNNCNNNNNNNTTNNNNN
NNNNNNTNNGNTNNNANNNNNGNNNNNNNNCGNNNNNNNTNNGNNNNNTNNNNNNNNGNN
CNNNGNNNNCNNTNNNNNNNNNNNCNNCNNNNNNNCNNANNNNNNNNNNNNNNNNNNNNC
NTCANNTNNTNNNNNNNNTNNTNCNNNANNGNNNNNNNNGNACNNCNNNNNCNNGNNNNN
NNCNNNTGNNNNNNNNNCNGCCNNNNNNNNANNCNNANNTNNNNNANNNNNNNCTNNANN
CNNNNNCNNNNNANNANNNNNNANNNNCNNCNNNNNTNNCNANNNNNNNANNNNNNNCNN
CNNCNNNNANNNGNNTNNNNNNNNNNNNNNNNNNNNTNNNNNGNNNANNNNNNNNNNCNN
NNNTNNNCNTNANNNCNNANNNNNNNNNNNANNTNNNNNNNAANNCNCCNNANNNNNTNN
NNNNNNNNNNNNGNNTNGNNNNNNNNNNANGNNNNNNNNNNNTNNNNNTANNNNNNNNCN
ANNNNTNNNTNNNNNNNNNNNNNNNNNNNNNNNNCANNNNNNNNCNNNNNCANNNNNNNC
NNNCANTCNNNNGNNCNNNNNNCNNNNNNNNNNNNNNNNCNNTNNNTNNNNCNNNNNNNN
AGNCNNNNNNNNCNNNNNNTNNNNANNANNTNTCNNTNNCNNCNNGNNNANNNNNCNNNN
CCNNNNNNNCNNCNNNNNNNNANNNNNNNNNNNNNNNNNCNCNTNNNNNNNNNNNNNANN
NNNNNNNNNNNNTACCNNTNNNNNNNNNNNCNNGNNNNNTNGNNNNNNCANCCNNNACAN
NNNNNNNNNCNNAGNTNNAANGNNTNNTNNNNNNNNNNNTNNGNNCGNNNNNNNANNNTN
ANNNNNCNNGNNTNNCNNTTNTCNNGNNANNNNNNATNNTNNNGNNNNNNNNNNNCNNNN
NGNNNNNNNNNNNNNNNNTNNNNGANNCGNCNNNNNANNNNNNNNNNNNTNNNNCNNNNN
ANNNNNANNCNNCNNCNNNNNCNNANNNNNNNNNNNNNNNNNNNNNNNNNNTNNNNNCNN
NNNANNNNNNNNCNNNNNCNNNNNNNNNNNNGNNNNNNNTNNNNNNNNCNNCNNTTNCNN
TNNTNNNNNNNNANNNANNNNCNTNGNNANTGNCANNGNNNNNCNANNANNNNNCNNCNN
NNNNGNCNNCNNCNNCNNNNNNNNNNNTNNCTNNGNCGTNNNCNNNNNCNNNNNCNNCNN
CNNNTNTNNCNTNNNGNNNNTCTNNGNGGNNCNCNNNCNNNNTNNNNNTCNNNNNNNNNT
NNNNNNNNNCNNANNNGNNNNCNNNGGNNNNCNNGNTNNNNNNANCNNANNCNNTNNNNN
CNNNNNNNNCNNTNNNNNNNNNNNNNNGNNANNNNNNTNNNNNNNNNNCNNNNNCTNNNN
ANNNNNCNNCNNCNNNNNNNNNNNANNANNNNNNNNAGCNTNNNNTNNNNNNNNNCNNNC
TNNNNNCNNNCNNNNNNNCNNCNNNNNNNNNNNNNNNNNNNTNNNNNNNNCNNNNNNNNN
NNNNNNANNNNNNNNNNNANNNNNNNNNNNNCNGNNNNNNNNNNNNNNTNNNNNNNNANN
NGNCNNNNNCNNNNNTNNNNCCNNCNNNNNNNNNNNNNNTNNCCNNNNCNNTNNCNNCNN
CNNNNNGCNNNNNNNNNCGNNCANNACNANCNNNNNCNNNTNNCNNNNNNNNNNNCNGNN
NNNNNNNNNNCNNNTNNNNTNNNNNNNNNNNNNNNNNNNGNNNNNNNACNACTNNCNNNN
NNNNNNNNNNNNNNNNNNNNNGCNNNNNNNNNANNNNNNNNNNNNNNNNNNNNNNNNTNN
NNNNNNNNNNNNNNNCNCNNNNNNNNNNNNTNNNNANNNANNNNNNNNCNTATNNNTNTN
ANNNNTNTNNNNNNTCNNNNTNNNTCANNNNNNNANTNGCNNCNTNNNNNNNNNNNNCNN
NCNNNNNNNNCTNNNNNNNNNCNNNNNTANNNNGNCNNNNGNNNNNNTTANNTACNNNNN
GGNTNANGNNNNNNACNNNNNNGNNATANANNNNNNNNNNNTNNNTNNNANNNNNAATNN
TNNGCNNCNNNNNNNTNANNANNTNNNNGNCCTCTNTNNNNNTANNNNATACNNATNANN
NNNGACTGNNNNNAGTNNNNNNTGNCNNNTTCATTNNTNANNNTNTANNTNTTNTNTNTT
CCTNNNNNTTNNNNNANNNNNNNAATTNCNNNNNNGCNNNNNNNNNGNNNNNNNNNAGGN
NNNGNTCNNNCNNNNNNNNNCGNNNNNNNAANCCNNNNNNNNCGNNNNNNNANNNNTNNN
NCNNNGNNNNNNNNNNNNNNNNNNNNNNNNNNTNNTCNNNNNCNGTNCNNNNNNNNNTNN
NNNNNNNNNNNNNNNNNNNN
>SAMN02843079    
NNNNNNNNNNNNNNNNNNNNNNNTNNNNNNNNNNNNNNCNNNNNNNNNNNNNNNNNTNNN
NNNNNNNNNNNNNNNNNNNNNNNNNNNNNNNNNNGNNAANNNNNNTNNNNNNNANNNNCT
NTNNNNNNNNNNNNNNNNNNNNTCNNNNNNNCNNGNNNNNNGANNANNGTNGANNNTACN
NNCNNNNNNCNNNNNNNNNNAATNNTNNNNNNNNNNNNNNNNTNNANANNNNTNNNNNNN
NNNANNNTCTNNNNNCNCNNNNNNNNNNNNNNNNNNNNNNNNCNNNNNNANNTNNNTNNN
GCNNNNNNNNNNNNNTNNANNNNNNNNANCNNNNNCNNNNNNNNNNNNNNNNNNNNNNNN
NNNCNNNNNNNNNNNNNNNNCCNNNNNNNNNNNNNNANANNNCNNNNNNNNNNNNNNNNN
NNNNNNNNNNNNNNNNNNNNNNNNNCNNNNNNNCNNNNNNNNNNNNANNNNNNNNNNNNN
NNNNNNNNNNNNANCNNANNNNNNNNNNNNNNNNGGNNANNNNNNNTNNNNNNNNCNNNC
NNNNNNNANNNNNCCNNNNNNNNACGNNNNNNNNNNNNANNNNNNNNNNNNNNNNNNNNN
NNNNNNNNNNNNNNNNNNNNNNNNNGNNNNNNNNNNNNNGTNNNNTNNNNNANGNNNNNN
NNNNNNNNNNNNNNNNNNCNNGNTNNNNNNNNNNNNNNANNCNNNNNNNNNNNNNNCNNN
NNNCNNNNNNNNNNNNNNNANNNNNNNGGGNNNNNNNCNNNCTNNGNTNNNNNNNNCNNN
NANNNNNANNNNNNNNNNNNNNNNNNNNNNCCCNNNAANNNNNNNCGNNNNNNNGNNNNN
NCNNNNNNNNNNNNNNNNNNNNNNNNNNNNNNNNNNNCNNNNNNNNNNNNNNTNNNNNNN
NNNNNNTATNCNNNNNNGTNNNNCTANNANCNNNTNNNNNNNNNNNNNNNTNNGNNNNNN
TTTNTNTNNTTNNNNNNNNNNNNNNNNNANNNNNGNNNNNNNCCNANAANNNTCNNNNAT
TNNNNNNNNNANNNTNNNNNNNNNNNNNNNNNNNNCNNNNNNNNNNNNNNNANNNNNNNN
NNNGTNNNNNNGNNNNANNNNANNNNNNNNNNNNNNNNNNANNNNNNNAANGNGNNNNNN
NNNNNNNNNTNCTNNNNNNNNNGNGNNNCNNGCNNGNNNNNNNTNNNNNNNNNNATNNNN
NNNNGANNNNTNNNCNNNNNNCNANNNANNGNNNNNNNNGNNNNNTTNNNNNANNNANNA
NNCNNNNNNNGNNNNNNNNNNNNNNNNNNNNNNNNNNGNGNNTNNNNNNCNNNNNNNNNG
CNNNNNNTNNNNNNNNGNNNNCNNNNNGNNNNNNNNNNNNCNNNNNNNNNNNNNNNCNNN
NNNNNNNNNNNNNNNNNNNNNNNNNNNNNNNNNNNNNNNNNNNNNNNNNNNNNNNNNNNN
NNNNNNNNNNNNNNNNNNGNCNNNNNNNNNNNNNACCCTNNCGNNNANNCNNCCNNGNNA
GNNNNNNNNNNNNNNNNTNANNNNNNNNNNNNNNNNNNNNNNNNNNNNNNNNNGTNNNNN
NNNNNNNNGNNNNNNNNNNNNNNNNNCNNNNNNNNNNNNNNANTNNNNNTNTNNNNNNNN
NNNNNNNNCNNCNNGNNNNNNNNNNNNNNNNNNNNNNNTNNNNTNNNNNNNNNNANNNTN
NNTNNNNNNNNNNCNNNNNNNNNNNNNNNNNNNNNNNNNNNNNNNNNNNNCNNNNNNNNN
NNNNNNNNNNNNNNNNNNNNNNNNNNNNNNNNNNNNNNNNNNNNNNNCNTNNNNNNNNNN
NNNNNNNNNNNNNNNNNNNNNNNANNNNNNANCNNNNNNNNGNNNNNNNGANNNNNNNNN
NNNNANTNNNCCNNNCNNNNGCNNNNNNNNNNNNNNNNNNNANNNNNNNNCTNNNNNNNN
NNNNNNNNNNNNNNNNNNNNNNNNNNNNNNNNACNNNNCNNNNNNNNNNNNNNNNNNNNN
NNTNNNNNANNNNNNNNNNNNNNNNNNNNNNNNNNNNTNNNNNNNNNNNNNNCNNNNNNN
GNTNNNNNNNNNNNNNNNNTNNNNNNNNNNNNNNNNNNNNNNNNNNANCNNNNNNNNNNN
TNNNNNNNNNNNNNNNNNTNNNNNNNTNNNNNANNNCNNNNNNNNNGCNNNNNNNNNCTN
NNNNCNCNNNNNGTCNNNNNNNNNNNNNCNNCNANNNNCNNNNNNNNGNNNNTNCNNNNN
NCNNNNNNNNNNNGNNNNNNTANNNNNNNNNNNNNNNNNNNNNNNNNNNNNNNNNNNNNN
NNNANNNNGCNNNNNNNCNNNNNNNNTCNNNNNCNNNNNTNNCNNNNNNNNNNNNNTNNN
NNNNNNNNNNNNNNNNNNNNNNNNNNNNNNNNNTCCNGNNCNNNNNNNNNNNNNNNNNNN
NTNNNNNNTNNNNNNNNNNNNTNNTNNNNNTNNCCGCNCNNNGGNTTTANNNNNNNNNNN
NNNNNNNNNNNGNNNNNNNNNNNCCNGNNNNNNNGNGGNANNNNNNNNNNNNNNNNNNNN
NNNNNNNNNNNGNNNNNNNNNNCCNNNNNNANNNNANNNGNNNNNNNNNTNNNNNNATAN
NNANNNNNNCCNNNNNNNGNNNNNNNNNNNNNNNNTNNNNNNGNNNNNTNNNNNNTNNNN
NNNGNNNNNNNNNNNNNNNNNNNNNNNNNNNNNNNNNNNCNNNNGNNNNNNNNTNNNNNN
NNNNNNNNNNCGNNACNNNTNNNNNTNNNNNNNNNNNNNNNNNNNNNNTCANNNNTCNNN
NNNGNNNNTNNNNNNNNNNNNNNNNNNNNNNNNNNNNNNCNTNNTGNNNNNNCNNNCNNN
NNCNNANNNNNNNNNNNNNNNNNNNNNNNNNNNNNCGNNNNNNNNNNNNNNNNCNNNNTN
NNNNNNNNNGNNNNNNNNNNNNTNNNNATNTNNNNCANNNNNNNNGNNNNNNNNNNNNNA
GNNCNANTNTNNNNNNNNCNNNNNNNNNNNNNNNNNNNTNNNNNNNCNNNNNNNNNNNNN
NNNNNNNNNNNTNNNNCNNNNNNNNNNNNNNGNNNNNNNNNNCNNNNNNNNNANNNNNNN
NNNNNTNNNNNATCNNNNNANNNNNNNNNNNNCNNNNNNNNNNNNNNCNNNNNNNNCANN
TNNANACNANTTANTNNCANCCNNNNGNNCGNANNNNNCNNTNCNNNNNNNNNNNNNNNN
GNNCNNNGCTATNNANNNNNCNNANNNNNTNNANNTNNCGNNNNTNNANNTGNCNNNCNT
NNANNCANNNNCNNNNCNNNNNNNNNTNNNNTTNNNNNANNNNNNNNNNNNNNTNNANNN
NNNGNNNNNNNNNNTNNCNNNNCANNTNNCANNNNTTNNNGNCNANNNTNNNNCNNGNNN
ANTNNNNNANNANNANNCTNNNNNNNTNNCNNCANANNNNNNNNAGNCCNNNNNANACNN
NNCNTNNNNNNNNNNGNCNNANNNNNCANTNNNNNNNNANNCNNNNNTNNCNNNNNANNA
NNCNNANNNNNCNNNNNCNNANGNNNANNANNANNNNNNNNCNNANNCNNNNNANNGCNN
GNANNTNNNNNGTNNNNNNTANNCCNANNANNTNNGNNNNNNNNCNNCNNCNNANNNNNN
NCTANNNNNNNNNNNNTNNNGTNNNNCNNNNNNNNNNNGNNNNNNNNNNNNNNNNNNNNN
NNNNNNNNACNNNNNNNNNNNNNCNNNNNTNNNNNTNNNNNNNCTNNNNNNNNNNNNNNG
NNNNNNNNNNNCNNCNNNNNNNNANNNNNNNNNNNANNNNNTNNNNNCNNCNNNNNNNNN
NNGNNCNNNNNTNNTNNCNNNNNNNNTNNCTNTNNNGNNNNNNNNNNNNNANNNNNNNNC
NNCNNNNNANNCNNNNNNNNNNNNNNCNNANNCNNTTNNNNNNNNNNNNNNNNANNGNNC
NNNNNNNNCNNNNNNNNNNNNNGNNNNNNCNACNNTNGNNNTNGCNNTNNNNNNCNNNNN
NNCTNACNNNNNNNNNNTNNNCNANNNNNGNNANNNNNNNNGNNNNNGNNNNNCNNNNNC
CNANNCNNNNNTACNNNNNNNNNNNNANNNNNNACNNNNNNNNNNNNNNNNNNNNNNNNN
NNNNNNNNNNNNNNNNNNNNNNNNNNNNTNNNNNNNNNNNNNNNNNNNNNCNNNNNNNNN
CNNNNNNNCTNCTANNNNTNNNNNNCTNNTNGNNNNCNNANNTNCNNNAANTTNNNTNNN
NNNNNNNNNNNNNTNNNNNNNNNGNNNNNNNNNNNNNNNNNNNTNNNNNTNTNTNNTNNN
NGNNNNNNNNNNCNNNNNTNNNNNTNTTNNTNNTCNNNTNNNCANTNTNNNNNNANNTNN
NNNNGNNNNNNNCNNTNNTNNNNNACNNCNNGNNNNNANNNNGNNTNNANNNNNTNNANN
CNNCNNCNNCNNCNNCNNNNNNNNNNNNNNCNACCNNNNNNNTNNNNNNNNNNNNNNNNN
NNNTNNNTNGNNTNNNNNNNNNNNNNNNNNNNNNNNANNNNNNNNNGNNNNNNNTNNNNN
NNNNNNNNNNNNNNNNNNNNNNNNNNNNNNNNNNNNTNNCNNNANNNNCNNANNNNNTNN
NNNGNNANNNCNANNTNNNNNNNNANNANNNNNCNNNNNNNNNNNCNNNGNNNNNNNNNN
ANNNNNGNNCNNCNNNNNNNNNNNNNNNCNTNNNCNNNNGNNNNNNNNNNNNNNNNNANN
NNNNNNTNNNNNTNNNNNNNTNNTNNNNNNNNNTNNNNNNNNCNNNNNNNNANNCCNNNN
NGTTTNNNNNNNNNNNNNNNNANNNNNNNNGNNNNNANNCNNANNNNNNNNNNNANNNNN
CNNANNNNNNNNANNNNNCGNTCNTNTNNNNNNANNNNNNNNNNNANNANNNNNTNNCNN
CNNNNNNNNNTNGCNNNNNTNNNTTNNNNNTNTCNTNNNNNNTNNCANCNNANNTNCCNN
NNNNNNNNNNNNTNNNNNCNNNNNNNCNCNGNNNNNNNNNNNCNNNNNNNNNNNANCNNN
NANTNNNNNCGNNNNNNNNNNTNNNNNTNNNCNANNNNNANNNNNNNNNNNTNNCNNNNN
TNNGNNTNTNNNNNNNNNNNNNNTCNNNNNANNGNNNNNNNNNNNTNNCNGNNNCNNTCN
NNNCNNTNNNNNNNNNNNNNNNGNTNNANNNNNCNNNNNTTNNNNNATNNNNNNNNNGNN
TNNNNNNNNNCNNNNANNNNNTNNNTNCNNNNNCNNNNNNNNNNNNNNNNNNNANNNTCN
CNNTNTNNNNNNNNTNNNTTNTNNNNNNNNNNNNNTCNNNTNNNNTNNCNNNATACNNNN
NNNNNNNNNNNNNNNNNNNNNGTNNNNNNNGGNNNNNNNNNNNNNNNNNNNNNNNNNNNN
NNNNNNNNNNNNNNNNNNNNNNNTNNNNNNNNNNNNNTNNNNNNNNNNNNNNNNCNNNNN
NNNNNNNNNNNNNNNNNNNNNNNNNNNNNANNNNNNNNNNNNNNNNNCNNNNNNNNNNNN
NNNNANNNNNNNNNNNCNNNNNNNNNNNNNNNNACNNNNNNGCNNNNTNNNNNNNNNNNN
NNNNTNNCNNNNNANNNNNNNNNNNNCNNNNNNNNNNNNNNNNNNNNNNNNNNNNNNNNN
NTNNNNNNNNNNNNNNNNGNNNAANTTNNNNNNNNGGNNNNNNNNNNNNNNNNNNNNNNN
NNNNANNNNNNNNNNNNNNNNNNNNNNNNNTGNNNNNNNNNNTNNNNCNNNNNNNNNNNN
NNCNNNCNNNTCNNNNNCNNCNNTNNNNNTNNTNNTNNCNNNNNTCNNCNNNNNNNTNNT
NNGNNCNNTNNANNANNANNANNTCNNNNCCNTCNANNTNNCNNTNNATNANNCNNANNN
NNNNNNNNGNNCNGAGNNNNNNNNNNNNNCNNNNNNGNTNNNNNCGNANANNNNNNTNNN
NNNNNCNNNNNCNNNNTANNANNANNCNNNNNTNNNNNNNNCNNTNNCNNNNNTNNNNNC
NNNNNANNTGNTNNNNNCNNNNNANNNNNTNNCNGNNNANNTNNTNNNNNNNNNNNNNNC
CNCNNTNNNNNNTNCCNACNANNNNNCNNNNNCTNNNTNGNTNNANNNNNNGNANNNNNN
NNNNNANNCGNNNNCNNTNNCNNNNNANNNNNNNNNNNNNNTNNANNANNTNNNNNANNT
CNAANNNNTNNCNNTTNNNNCNNNNNNNNANNTNNNNNNNNTTNNNNANNNNNCNNCNNC
NNNNNNNNNNNTNNCNNNNNNNNGNNCNNNGNNNNGNNNNNANNNNNNANCNNTCNGNNC
NNNNNANNCGNNNNNNNTNNCNNNGNACNNNNNCNANNCNNGNNCNNNNNANNNNNNNNC
NNCNNCNNNNNGCNATNNNNNNNCNGNNNNNNNNNNNNANNCNNNNNCNNNNNGNNNNNN
NNNNNANNCNNTNNTCNNNNTNNNNNNTNNNNNNNNNNCNNNNNNNNNNNCGNNNNNNNN
NNNNNNNNCTNANNTNNGNNTNNNNNNNNNNNTNNNANNNNGNNCNNNNNCTNNNNANAN
NNNNNNNNNNNNNNANNTNNGNNANNNNNTNNGNNNNNNANGNNNNNCNNNNNTCNANNT
NNCNNCNNNNNNNNCNNNNNTNNNNNCNNTNNCNNNNNANNCGNCNNNNNANNANNNNNN
NNCNNNNNNNNNNNTNNNNNTNNNNNTNNTNNNNNNNGGNNNNNANNNNNCNNCNNNTNG
NNNNNNNNNNNTNNNNNNNANNNNNNNNNGNNNNNNNNNNNNNNGNNNNNNCNNNNNNNT
NNTNNNTNANNNNNANNANGGNNTNNNNNTGNANNNNNNTNNGNCNNNNNTNNCNNCNNT
NNTNNNNNNNNCGNCNNNNNCNNCNNNNNNNNNNNNNNNNNCNNNNNNTNNNNNNNNNNA
NNNNNNNNNNNTNNTNNNNGGNNANNTGNTNNNNNNNNCNNACNNNNCTNNNNNNNNNNN
NNCNNNNNNANNNNNNNCNNANNCNNCNNNGCNATNNNANNTGNNNNCNNCNNTNNANNC
NNNNNCNNANNANNCNNNNNNNNACNANNTNNCNNGNNTNNNCNNNNCNNCNNCNNCNNN
NNNNNANNCNNAATNNNNNNTNNNNNCNNNNNNNNNNNNNCNNNCNNTNNCNNNNNNNNN
NNNNNNNNNNNNGNNNNCNNCNNCNNNNNNNNNNNTGNNNNNNNNNNNNNNNNNNNNNNN
NNNNNNNNNNNNNNNNNNNNTNNNNNNNNNNNNNNCNNANNNNNTNNNNNNNNTNNCNNN
NNTNNANNNNNCNNNNNNNNTNNCNNNNNNNNNNNNNNNNANNNNNNGNNNNNCNNNCTN
NTNNNNNNNNGNNNNCATNNNNANNTCNNNNTNNCNNNNANNNNNNNNGNNNNNNNNNNN
NCNNNNTNNNNTNNTNNCANAGNNNNNNNNNNANNNNANGTNCNNNNCNCNNNNNNNNNN
ANATNNNNNANNNNNNNNNTNCNNNNNNNNNNNANNNNNNNNNNNNNNNNNNCNNNNNNN
NNNNNNNNNCNNNNNNNNNNNANNTNNNNNCTNNANNNNNNNANNNNNNNNTNNCNNNNN
TNNNNNNNNNCNNNNGNNNNNGCNGNNCNNNNCNNGNNNGNNNGNTGNNNNNNNNNNNNN
NNCNNNNNNNNNCNTNNNNNNNNNNNNCNNNTNNNNNCNNNNNNNTCNNNNTNNNTNNNN
NNNTCNNNNNNNNNNNNNNNNANNNNNTNNCNNNNCNNNNNNNNNNNNNANCNNNNNNNN
NNNGNNNNNNNNNNGNNNTNNGNNTNNNNNNNNNGNNNNNTNNNGNNNNNNNNNNNNNNN
NNNTNNNNNNNNNNNNTNANNGNNANNNNNGNNACNACNNTNNNNNNNNNNNNNTNNNNT
NNNACNANNNNNNNNANTNNNNNNCNNNNNGTNNNNNNNCNNNNNNNNNNNATNNNNCNN
ANNNNNTGNGNNCNNNNNNNNACNANNANNNNNCNNNNNNNNNNNCNNTNNNNNNNNNNN
NNNNNNNNNNNNNTNNCNTNNNNNCTNANNTNNCNNTNNANNNNNNNNNNNTNNNNNGNN
NNNNNNCNNNNNNNNANNNNNNNNNNNNNNGNNNNTNNNANNNNNGNNNNNTNNNNNNNN
NNNNNNGNNNNNNNNNNNNNNNNNNNNNNNNNNNNNNNNNNANNNNNNNNNNNNNNNNNN
NNNNNNNNGCNNNNNANNNNNNNNGNNNNCNNNNNGNNANNNNNCNNNNNNNNNNNNNTN
NNNANGANNTTNNNANNNTNNTNANNNNNNNNTNNCNNCNNNNNNCNNNNNGNNNNNNNN
NNCNNNNNTTNTCNCNNTNNNGNNCNGNCNCNNNCNNNNNTNNTNNNNNNNNNNNCCNCT
NNNGNNANNNNNNNNNNNNNNANTNANNTANNNNNNNTNTTANCNNNGNNNTNNTNNGTN
NCNNNNNCGNANCNNNNNTCNNNNNANNNNNANNNNNNNNNTNNNNNNNNNNNNNCNNNN
NNNNNNGCNNNNNNNNNNNNNNNNNNNNNNNNTNNATANNNNNNNNTGNNNNNNNNNNNN
NNNNNNGTNTNNNCNNNNNNNNNNNNNNNNNNNNAANNNNNNNNTNNNNNNNTNNGNNCN
NANNTNNTNNANNNNNNNNCNNNNNNNNNNNNTNNNNNCNNNNNNNCNNNNNNNNANNNN
NNCNNNNNNNNNNCNNNNNCNNNNNNNNCNNNNNGNNNGNNNNAGNCGNNNNTNNNNNNT
NNNNNNNTNNNNNNNNNGNNNNNNNNGNCNNNNNCNNNNNNNNANNANNNNNCANTCNNN
NNANCNNNNNNNNNNNNNNNNNTNNNNNTNNCNNCNNTNNNNNTNNNNNTANNNNNNNNN
NCGNGNNGTNNNNNNNNNNNNNNNNNNNNNNNNNNNTNNNNNNTNNNNNNNNCNNANNNG
NNNNNNNNNNNNNNNTNNGCNNNNNNNNNNNNNNNNNNNNNNNNACNNNCNCCNNNNNNN
TNNTNNNNNNANNTNNNNNGNNTNNNNNANNNNTNANCNNNNNNNNTNNANNCNNTNNCN
NAGNCNNNNNNNNNNNGNNTGNNNNNNNNNNNNNNNNNNNNNNNNTNNNNNTNNNNNTNN
NNNANNCNNNNNNNNTNNNNNTNNNNNNNNNNNNNNGNNTGNCNNCTNNANNANNNNNNN
NNNNNNNNNGNNNNNTNNNNTNNNNNNNNTNNCNNNNNNANNNNNNNNNNNNNNNNNNNN
TNTNNNNNNNNNNTNCNNNNNNNNANNANNTNNTANCNNNNNANNNNNCNNNNNANNGNN
NNNTNNCNNNGNNNNNNNNNNANNNNNCNNTNNTNNANNNNNTNNTNNNNNTNTCNNCNN
NGNACNANNNNNTANCNNANNTNNCNNNNNTNNCNNCNNCNNNNNCNNCNNNNNNNNCNN
NGNACNNNNCNNNNNNNNANNCNNNNNNNNCNNNNNCNNANNNNNNNNNNNNNNNNNCNN
ANNGNNNNNNNNNNNNNNNCNATNGNNTNNCNNNNNTNNTNNNNNCNNNNNNNNNNNNNN
NTNANNNNAANNGNNNNNNNNGNNNNTNTNNCNNNNCNNATNNNNCNNCNNNNNATNNNN
AGNCNNNNNCNNANNACNANNNNNNNNNNNNNNCNNTNNNNNNNNTNNNNNNNNCNNNNN
CNNAGNNNNCNNCNNANNTNNTNNNGNNGNCNNNNNCNNNNNCGNCNNCNNCNNNNNCNN
NNNGNNCNNCNNNTNNNTTGNNNNNNNCTNNNNNNNNTNNNANNNTNNTNNNNNNNNTNA
CNNCNNNNNCNNNNNNGNNNNNNNTGCNNNANNCNNNNNTNNCGNNNNCNNAGNCNNNNN
TTNCNNNNNTGNTNNTNNCNNNNNNNNNNNCNNCNANNNNNNNNNNNNTNNCTNNNNNNG
NTGNNNNNNNNNCNNNNNNNNNNNNNCTNGTNNNNANNNNNNNNNNNNNNTNNNNNNNNN
NNNNCNNGNNCNNTNNTNNNCNNNNCNNCCNNNNCNNNNNCNNCNNNNNCNNANNTNNNN
NNNNANNTNTANNNNNNNNGNNNNNNNNNNNANNCNNNNNNNNNNNNNNNNNCANNNNAN
NANNCNNCNNTNNCNNCNNNNNANNANNCNNTNNGNNNNNCNTNNNNNNNNNNNNANNTN
NCNNNNNNANNNNNNNNNNCCNNNNANNGNNNNGNNNNNCNNNANNNGNNNNTNNNNNNN
NNNNGNNNNNNNNNNNNNNCNTNNNNNNNNNNNNCCTNNNNGTNNNCCNNNNNNNTNNGN
NNNNNNNNNNANNNCNNNNANNNANCNNNNNNNNNNNNNNNNNNNNNNNNNNNNNNNNNN
NNNCNNNNNNNNNNNNNNNNNTNNNNNNNNNNNTNNNNNNNNNNNNNNNNNNNNCNNNNN
CNNTNNNNNANNNNNCANNNNNNNTNNNNTNNNNNNNNNNNNNNNCCNNNNNNNNNNNNN
ANNCNNNNNNNNANNNNNNNNNNNNNNNNNGCNNNNNNNNTNNNNTNNNNNANNNCNNNN
NNNNNNTNNCNNNNNNNNNNNATNNNNNNGNNNNANNNNTNNTNNCCNACNNNTCNNCNN
NNNNNNTNNNGNNNNCCNNNNTNNNNNTNNNNNNNTNNNANNNNNNNNNNNNNNTNNNNN
NNNNNNNNNNNNNNNNNNCNNNTNNNNCCNNNNCNNNNANNCNNTNNNNNNNNNNNTNNN
NNNNNANNNNNNNNNNNGTNNNNNNNNNNTNATNNNNNTNNGGNTNNNNNNNNNGNNNNC
NNCNNTCNNNNNNNNTNTNNNNNNNNCNNCNNCNNANNCNNGTNNGNCNNCNNCNNNNNN
NNTNNNNNNNNNCNNNNTNNNNNCNNNNNCNNNTNCANTNNNNNACNNNNTNNNNNNNNN
NNGNNNNNNNNNNNNNNNCNNNNNNNTNNNNNNCNTNNTNNNNNNNNNNNNNNNNNAANC
NNNNNNNNACNNNNNNNNNNNNTGCNGNNCNCNNNANNNCNNNNCNNNNNTNNNANCNNT
NNCNNNNTGNNANNNNNCTNANNTNNTNNTCNNNNNNNNNNANNNNNNGNCNNNNNNNNC
NNNNNNNNTNNCNNANNNNNANNNNNNNCNNNNNNCNNNNNCNNNGNNNNCNNTNNCNNN
NNCNNTNNANNNGCNNNNNNCCNNNNNNNATNANNCNNANNAANNNNTNNNNNANNNNCN
NNNNNNNNNNNNNNTNNNNNNNNNTNNNNGNNNNNNNTNNANNNNNNNNNTNANNNNNNN
NNTNNTGNNNNNNNNNNNNNNNNNNGTANANNNNNTNNCNNANNNNNNNNNCNANNNNNT
NNCNNNNNCNNNNNNCNANNTNNANNTNNCGNNNNNNNNNNCNNNNNNNNNNNNANANNN
NNNNCNNNNGNTCNNNNANNNNNNNNGGNGNNCNGTNNGNNANNNNNCNNNCNNNNNNNN
NNCNNTNNNNNNNNNNNNNNNNNNNNCNNNNNCNNTNNANNCNNCCNANNANNNNNNNNT
NNNNNCNNCNNANNCNNNNNCNGTNNANCGNNNNNNNNNNNANNCNNCNNNNNCNNCNNT
GNNNNNNNCNNNNNNNNCNNTNNNNNNNNCNNNNNNNNNNNGNNANNTNNNNNCNACNTA
NNANNNNNNGCNNNNNNGNNTNNNNNCNNCCNCNNNNNCNNCANNNNTNNNNNTNNNNNN
NNNNNANNCNNCNNANNANTCNNCNNCCNANCCNNANNTNNNNNNNGNNNCCNANNNNNG
NNCNNTNNANNANNNNNCNNNNNNNNNNNNCNNNNNNNNNNNNNNNNNTNNNNTNNNNNC
NNNNNNNNNNNCTNNNNNNNNNNACNNNNNNNNGNNNTGNNNNNNNNTNNNNNNNNTNAC
NNNNNNANNNNTNNANNNNNNGTANNTNNNNNNNNCNNCGNCCNANNNNNTNNANNCNNN
NNANNNNTNNNNNNNNNNNNNNNNTNNNNCTNNNNNNNTNNTNNTNNNNNGNNNNNCNNN
NNNNNGNNNNNNNNNNNNANNNNATNNNNCNNCCNANNCCNACNNNNNCNNANCNNNNNN
NNNNNNNNNNNNCNNNNANNTNNNNNNNGNNNNTNNNNNNNNNCNNNNNNNNNNNNNNNN
GNNNNNNNNNNNNNNNNCTCNNNNNNNNNNNNNNNNNNGNNNNNNNNTGNNNNNNNNNNN
NNNNNNNTNNTCNNNNNTNNNNTNGNNNNNNNNNNNNGNNNNNNNNANNNNNANNNNNNT
NNNNGNNNNNNNNNNNNANNNNNNNNNNNNNNNNNNNNNNNNNNANNNNNNNNNNNNNNT
TCNNCNNNCNCTNNNNNGNNNNTNNNNNNTNNCNNNCTATANNNNNNNNNNTNNTNNGNT
TTANCNCNNNCNNNCNNNNNNNNTNNNNANNNNNNGNNNNNNNNGNNNTCNNNNACNNNN
NNNNNNNNNNNNNNANTNNNNNNNNANNNNNTNNCCNCNNNNNNNNNNNACNNATTNNTN
NNNNNNNANNCNNNCNNNNCNNNNNNNNTNNTNNATNNNNCNNNNNNNNTNNNNNNNNNN
NTNNNNNANTNNNNNNTATCCNNNNNGNNNNNNNCGNNNNNNNANCTNNNNTNNNANNCN
NNNNNNNANNTNNNTNNNNNNNNNNNNNNNNNNNCNNNNNNNNNNNNNNTCNNNNNNNNN
NCNNNANTNNTNNGNNCNTNNNNNNNNNNNNNNNCNNNNNCTNCNNGNNANNCNNTNNNN
NNNNNGGNGNNNNNNNNNNNNNNNNTNNNNNNNNNNNNNNANNANNNNNNNNNGNNNNTN
NANNNNNNNNNNNNNNNNNNNNNANNTNANNTNNNNNCNNCNNCNNCNNNNNTNNCANTT
NNGNNNNNNNNNNGNNCNNNNCNNNTNNNNNTNNNNNNNNCNNNNNNNNNNNCNNNNNNN
NNNANNNNNGNGNCNNANNCNTNNNNNNGANTNNANNAGNNNNANNNNNNANNNNNNNNN
NNNNNNNNNNNNNNNNNNNNNNNNNNNNNNNNNNTNNNNNNNNNNNCNNANNNNNCNNNN
NNGNNCNNNNNNNTNNNNNNNNNNNANNNGTNNNNNNNNNCNNNNNACNNNNNNNTNNNN
NTNNCNNNNCNNNNNNNNANNNNNACNNCNNNNNTNNNACNTNANNNTNNNNNNNCNTNN
NCNNNCNNNNTNCNNCANNNNNCGNCNNNNNNNNNNNNNNCNNTNNANNANNNANNNNNN
NNNNCNNANNCNNTNNNNNNNNCNNTNNANNANNNNNTNNNNNCNNTNNNNNANNNNNCC
NNNNTNNCNNNNNCNNCNNTNNCNNCNNNNNTNNCANANNTNNACNNNNCNNNNNNNNCN
NTNNCNNTNTTNNCNGCNNNNNCGNNGNANNNNNNNNNNNNNNANNNNNANNCNTNTNTN
NNANCNNGNNNTNCNNCANNNNANNCNNCNNNGNTGNNNGTNNCNNNNNNNNNNNNANNN
NCNNCNNNANNNNNTNCNNCNNCNNNNNNNNANNCNNCGNNGNCGNNNNNNNNNNTNNNN
NNNNNNNNNNNNNNNNNCNNNNNNNNNNNNNNNNNNNNNNTNNCNNNNNNNNTNNCNNCN
NTNNNNNNNNTNNTNNCGNNNNTCNNNNANNNNNNNNNNNNCNNANCNNNGNTNATNNTN
NNNNNNNCNNNNNCCNNNNGNNCNNCNNTNTNNNNNNNNNNNNNNNNNNNNNNNNNNNCN
NNNNANNCNNCNNTNNNNNCNNTNNTNNTNNNNNANNNNNTNNNNNNNNNNNTNNGNNCT
NNNNNCNNNNNNCNNCNNNNNNNNTTGTNNCNNNCNNNNNNNNCNTCNNNNNNNNNNNNN
NCNNTNNTNTNNNTANNNATNNNNNNTATCNCTNCNNCNNNNNNNCNNNCNNGNNNNNAA
CNNNGNNNNNGNNTNNCNNNNNNNNTNNNNNNNNCNNNGNTNNANNNNNNNNNNNNTNNN
NANNNNNNNNNNCNNNNNCCNNNNNNNNNNNNNNNANCNNNNNANNNGNCANCCNNNNNN
NNNNNNTNNNNNNNGCCNNNNNNNNNNNNNNTNCCCNGNNNNNNNNNNNNNNNNNCNNGN
NNNNANNNNNTNNNNNNNNCNNNTNNATCNNNNNCNNTNNCNNNNNANNCTNATNNNNNN
NNNNNNNNNNNNNNNTNNANTNNNNNNNNNNNNNNNNNNNNNNNNCNNNNNNNTTNNNNN
NNNNNNTNNGNTNNNANNNNNGNNNNNNNNCGNNNNNNNTNNGNNNNNTNNNNNNNNGNN
CNNNGNNNNCNNTNNNNNNNNNNNCNNCNNNNNNNCNNANNNNNNNNNNNNNNNNNNNNC
NTCANNTNNTNNNNNNNNTNNTNCNNNANNGNNNNNNNNGNACNNCNNNNNCNNGNNNNN
NNCNNNTGNNNNNNNNNCNGCCNNNNNNNNANNCNNANNTNNNNNANNNNNNNCTNNANN
CNNNNNCNNNNNANNANNNNNNANNNNCNNCNNNNNTNNCNANNNNNNNANNNNNNNCNN
CNNCNNNNANNNGNNTNNNNNNNNNNNNNNNNNNNNTNNNNNGNNNANNNNNNNNNNCNN
NNNTNNNCNTNANNNCNNANNNNNNNNNNNANNTNNNNNNNAANNCNCCNNANNNNNTNN
NNNNNNNNNNNNGNNTNGNNNNNNNNNNANGNNNNNNNNNNNTNNNNNTANNNNNNNNCN
ANNNNTNNNTNNNNNNNNNNNNNNNNNNNNNNNNCANNNNNNNNCNNNNNCANNNNNNNC
NNNCANTCNNNNGNNCNNNNNNCNNNNNNNNNNNNNNNNCNNTNNNTNNNNCNNNNNNNN
AGNCNNNNNNNNCNNNNNNTNNNNANNANNTNTCNNTNNCNNCNNGNNNANNNNNCNNNN
CCNNNNNNNCNNCNNNNNNNNANNNNNNNNNNNNNNNNNCNCNTNNNNNNNNNNNNNANN
NNNNNNNNNNNNTACCNNTNNNNNNNNNNNCNNGNNNNNCNGNNNNNNCANCCNNNACAN
NNNNNNNNNCNNAGNTNNAANGNNTNNTNNNNNNNNNNNTNNGNNCGNNNNNNNANNNTN
ANNNNNCNNGNNTNNCNNTTNTCNNGNNANNNNNNATNNTNNNGNNNNNNNNNNNCNNNN
NGNNNNNNNNNNNNNNNNTNNNNGANNCGNCNNNNNANNNNNNNNNNNNTNNNNCNNNNN
ANNNNNANNCNNCNNCNNNNNCNNANNNNNNNNNNNNNNNNNNNNNNNNNNTNNNNNCNN
NNNANNNNNNNNCNNNNNCNNNNNNNNNNNNGNNNNNNNTNNNNNNNNCNNCNNTTNCNN
TNNTNNNNNNNNANNNANNNNCNTNGNNANTGNCANNGNNNNNCNANNANNNNNCNNCNN
NNNNGNCNNCNNCNNCNNNNNNNNNNNTNNCTNNGNCGTNNNCNNNNNCNNNNNCNNCNN
CNNNTNTNNCNTNNNGNNNNTCTNNGNGGNNCNCNNNCNNNNTNNNNNTCNNNNNNNNNT
NNNNNNNNNCNNANNNGNNNNCNNNGGNNNNCNNGNTNNNNNNANCNNANNCNNTNNNNN
CNNNNNNNNCNNTNNNNNNNNNNNNNNGNNANNNNNNTNNNNNNNNNNCNNNNNCTNNNN
ANNNNNCNNCNNCNNNNNNNNNNNANNANNNNNNNNAGCNTNNNNTNNNNNNNNNCNNNC
TNNNNNCNNNCNNNNNNNCNNCNNNNNNNNNNNNNNNNNNNTNNNNNNNNCNNNNNNNNN
NNNNNNANNNNNNNNNNNANNNNNNNNNNNNCNGNNNNNNNNNNNNNNTNNNNNNNNANN
NGNCNNNNNCNNNNNTNNNNCCNNCNNNNNNNNNNNNNNTNNCCNNNNCNNTNNCNNCNN
CNNNNNGCNNNNNNNNNCGNNCGNNACNANCNNNNNCNNNTNNCNNNNNNNNNNNCNGNN
NNNNNNNNNNCNNNTNNNNTNNNNNNNNNNNNNNNNNNNGNNNNNNNACNACTNNCNNNN
NNNNNNNNNNNNNNNNNNNNNGCNNNNNNNNNANNNNNNNNNNNNNNNNNNNNNNNNTNN
NNNNNNNNNNNNNNNCNCNNNNNNNNNNNNTNNNNANNNANNNNNNNNCNTATNNNTNTN
ANNNNTNTNNNNNNTCNNNNTNNNTCANNNNNNNANTNGCNNCNTNNNNNNNNNNNNCNN
NCNNNNNNNNCTNNNNNNNNNCNNNNNTANNNNGNCNNNNGNNNNNNTTANNTACNNNNN
GGNTNANGNNNNNNACNNNNNNGNNATANANNNNNNNNNNNTNNNTNNNANNNNNAATNN
TNNGCNNCNNNNNNNTNANNANNTNNNNGNCCTCTNTNNNNNTANNNNATACNNACNANN
NNNGACTGNNNNNAGTNNNNNNTGNCNNNTTCATTNNTNANNNTNTANNTNTTNTNTNTT
CCTNNNNNTTNNNNNANNNNNNNAATTNCNNNNNNGCNNNNNNNNNGNNNNNNNNNAGGN
NNNGNTCNNNCNNNNNNNNNCGNNNNNNNAANCCNNNNNNNNCGNNNNNNNANNNNTNNN
NCNNNGNNNNNNNNNNNNNNNNNNNNNNNNNNTNNTCNNNNNCNGTNCNNNNNNNNNTNN
NNNNNNNNNNNNNNNNNNNN
>SAMN02843101    
NNNNNNNNNNNNNNNNNNNNNNNTNNNNNNNNNNNNNNCNNNNNNNNNNNNNNNNNTNNN
NNNNNNNNNNNNNNNNNNNNNNNNNNNNNNNNNNGNNAANNNNNNTNNNNNNNANNNNCT
NTNNNNNNNNNNNNNNNNNNNNTCNNNNNNNCNNGNNNNNNGANNANNGTNGANNNTACN
NNCNNNNNNCNNNNNNNNNNAATNNTNNNNNNNNNNNNNNNNTNNANANNNNTNNNNNNN
NNNANNNTCTNNNNNCNCNNNNNNNNNNNNNNNNNNNNNNNNCNNNNNNANNTNNNTNNN
GCNNNNNNNNNNNNNTNNANNNNNNNNANCNNNNNCNNNNNNNNNNNNNNNNNNNNNNNN
NNNCNNNNNNNNNNNNNNNNCCNNNNNNNNNNNNNNANANNNCNNNNNNNNNNNNNNNNN
NNNNNNNNNNNNNNNNNNNNNNNNNCNNNNNNNCNNNNNNNNNNNNANNNNNNNNNNNNN
NNNNNNNNNNNNANCNNANNNNNNNNNNNNNNNNGGNNANNNNNNNTNNNNNNNNCNNNC
NNNNNNNANNNNNCCNNNNNNNNACGNNNNNNNNNNNNANNNNNNNNNNNNNNNNNNNNN
NNNNNNNNNNNNNNNNNNNNNNNNNGNNNNNNNNNNNNNGTNNNNTNNNNNANGNNNNNN
NNNNNNNNNNNNNNNNNNCNNGNTNNNNNNNNNNNNNNANNCNNNNNNNNNNNNNNCNNN
NNNCNNNNNNNNNNNNNNNANNNNNNNGGGNNNNNNNCNNNCTNNGNTNNNNNNNNCNNN
NANNNNNANNNNNNNNNNNNNNNNNNNNNNCCCNNNAANNNNNNNCGNNNNNNNGNNNNN
NCNNNNNNNNNNNNNNNNNNNNNNNNNNNNNNNNNNNCNNNNNNNNNNNNNNTNNNNNNN
NNNNNNTATNCNNNNNNGTNNNNCTANNANCNNNTNNNNNNNNNNNNNNNTNNGNNNNNN
TTTNTNTNNTTNNNNNNNNNNNNNNNNNANNNNNGNNNNNNNCCNANAANNNTCNNNNAT
TNNNNNNNNNANNNTNNNNNNNNNNNNNNNNNNNNCNNNNNNNNNNNNNNNANNNNNNNN
NNNGTNNNNNNGNNNNANNNNANNNNNNNNNNNNNNNNNNANNNNNNNAANGNGNNNNNN
NNNNNNNNNTNCTNNNNNNNNNGNGNNNCNNGCNNGNNNNNNNTNNNNNNNNNNATNNNN
NNNNGANNNNTNNNCNNNNNNCNANNNANNGNNNNNNNNGNNNNNTTNNNNNANNNANNA
NNCNNNNNNNGNNNNNNNNNNNNNNNNNNNNNNNNNNGNGNNTNNNNNNCNNNNNNNNNG
CNNNNNNTNNNNNNNNGNNNNCNNNNNGNNNNNNNNNNNNCNNNNNNNNNNNNNNNCNNN
NNNNNNNNNNNNNNNNNNNNNNNNNNNNNNNNNNNNNNNNNNNNNNNNNNNNNNNNNNNN
NNNNNNNNNNNNNNNNNNGNCNNNNNNNNNNNNNACCCTNNCGNNNANNCNNCCNNGNNA
GNNNNNNNNNNNNNNNNTNANNNNNNNNNNNNNNNNNNNNNNNNNNNNNNNNNGTNNNNN
NNNNNNNNGNNNNNNNNNNNNNNNNNCNNNNNNNNNNNNNNANTNNNNNTNTNNNNNNNN
NNNNNNNNCNNCNNGNNNNNNNNNNNNNNNNNNNNNNNTNNNNTNNNNNNNNNNANNNTN
NNTNNNNNNNNNNCNNNNNNNNNNNNNNNNNNNNNNNNNNNNNNNNNNNNCNNNNNNNNN
NNNNNNNNNNNNNNNNNNNNNNNNNNNNNNNNNNNNNNNNNNNNNNNCNTNNNNNNNNNN
NNNNNNNNNNNNNNNNNNNNNNNANNNNNNANCNNNNNNNNGNNNNNNNGANNNNNNNNN
NNNNANTNNNCCNNNCNNNNGCNNNNNNNNNNNNNNNNNNNANNNNNNNNCTNNNNNNNN
NNNNNNNNNNNNNNNNNNNNNNNNNNNNNNNNACNNNNCNNNNNNNNNNNNNNNNNNNNN
NNTNNNNNANNNNNNNNNNNNNNNNNNNNNNNNNNNNTNNNNNNNNNNNNNNCNNNNNNN
GNTNNNNNNNNNNNNNNNNTNNNNNNNNNNNNNNNNNNNNNNNNNNANCNNNNNNNNNNN
TNNNNNNNNNNNNNNNNNTNNNNNNNTNNNNNANNNCNNNNNNNNNGCNNNNNNNNNCTN
NNNNCNCNNNNNGTCNNNNNNNNNNNNNCNNCNANNNNCNNNNNNNNGNNNNTNCNNNNN
NCNNNNNNNNNNNGNNNNNNTANNNNNNNNNNNNNNNNNNNNNNNNNNNNNNNNNNNNNN
NNNANNNNGCNNNNNNNCNNNNNNNNTCNNNNNCNNNNNTNNCNNNNNNNNNNNNNTNNN
NNNNNNNNNNNNNNNNNNNNNNNNNNNNNNNNNTCCNGNNCNNNNNNNNNNNNNNNNNNN
NTNNNNNNTNNNNNNNNNNNNTNNTNNNNNTNNCCGCNCNNNGGNTTTANNNNNNNNNNN
NNNNNNNNNNNGNNNNNNNNNNNCCNGNNNNNNNGNGGNANNNNNNNNNNNNNNNNNNNN
NNNNNNNNNNNGNNNNNNNNNNCCNNNNNNANNNNANNNGNNNNNNNNNTNNNNNNATAN
NNANNNNNNCCNNNNNNNGNNNNNNNNNNNNNNNNTNNNNNNGNNNNNTNNNNNNTNNNN
NNNGNNNNNNNNNNNNNNNNNNNNNNNNNNNNNNNNNNNCNNNNGNNNNNNNNTNNNNNN
NNNNNNNNNNCGNNACNNNTNNNNNTNNNNNNNNNNNNNNNNNNNNNNTCANNNNTCNNN
NNNGNNNNTNNNNNNNNNNNNNNNNNNNNNNNNNNNNNNCNTNNTGNNNNNNCNNNCNNN
NNCNNANNNNNNNNNNNNNNNNNNNNNNNNNNNNNCGNNNNNNNNNNNNNNNNCNNNNTN
NNNNNNNNNGNNNNNNNNNNNNTNNNNATNTNNNNCANNNNNNNNGNNNNNNNNNNNNNA
GNNCNANTNTNNNNNNNNCNNNNNNNNNNNNNNNNNNNTNNNNNNNCNNNNNNNNNNNNN
NNNNNNNNNNNTNNNNCNNNNNNNNNNNNNNGNNNNNNNNNNCNNNNNNNNNANNNNNNN
NNNNNTNNNNNATCNNNNNANNNNNNNNNNNNCNNNNNNNNNNNNNNCNNNNNNNNCANN
TNNANACNANTTANTNNCANCCNNNNGNNCGNANNNNNCNNTNCNNNNNNNNNNNNNNNN
GNNCNNNGCTATNNANNNNNCNNANNNNNTNNANNTNNCGNNNNTNNANNTGNCNNNCNT
NNANNCANNNNCNNNNCNNNNNNNNNTNNNNTTNNNNNANNNNNNNNNNNNNNTNNANNN
NNNGNNNNNNNNNNTNNCNNNNCANNTNNCANNNNTTNNNGNCNANNNTNNNNCNNGNNN
ANTNNNNNANNANNANNCTNNNNNNNTNNCNNCANANNNNNNNNAGNCCNNNNNANACNN
NNCNTNNNNNNNNNNGNCNNANNNNNCANTNNNNNNNNANNCNNNNNTNNCNNNNNANNA
NNCNNANNNNNCNNNNNCNNANGNNNANNANNANNNNNNNNCNNANNCNNNNNANNGCNN
GNANNTNNNNNGTNNNNNNTANNCCNANNANNTNNGNNNNNNNNCNNCNNCNNANNNNNN
NCTANNNNNNNNNNNNTNNNGTNNNNCNNNNNNNNNNNGNNNNNNNNNNNNNNNNNNNNN
NNNNNNNNACNNNNNNNNNNNNNCNNNNNTNNNNNTNNNNNNNCTNNNNNNNNNNNNNNG
NNNNNNNNNNNCNNCNNNNNNNNANNNNNNNNNNNANNNNNTNNNNNCNNCNNNNNNNNN
NNGNNCNNNNNTNNTNNCNNNNNNNNTNNCTNTNNNGNNNNNNNNNNNNNANNNNNNNNC
NNCNNNNNANNCNNNNNNNNNNNNNNCNNANNCNNTTNNNNNNNNNNNNNNNNANNGNNC
NNNNNNNNCNNNNNNNNNNNNNGNNNNNNCNACNNTNGNNNTNGCNNTNNNNNNCNNNNN
NNCTNACNNNNNNNNNNTNNNCNANNNNNGNNANNNNNNNNGNNNNNGNNNNNCNNNNNC
CNANNCNNNNNTACNNNNNNNNNNNNANNNNNNACNNNNNNNNNNNNNNNNNNNNNNNNN
NNNNNNNNNNNNNNNNNNNNNNNNNNNNTNNNNNNNNNNNNNNNNNNNNNCNNNNNNNNN
CNNNNNNNCTNCTANNNNTNNNNNNCTNNTNGNNNNCNNANNTNCNNNAANTTNNNTNNN
NNNNNNNNNNNNNTNNNNNNNNNGNNNNNNNNNNNNNNNNNNNTNNNNNTNTNTNNTNNN
NGNNNNNNNNNNCNNNNNTNNNNNTNTTNNTNNTCNNNTNNNCANTNTNNNNNNANNTNN
NNNNGNNNNNNNCNNTNNTNNNNNACNNCNNGNNNNNANNNNGNNTNNANNNNNTNNANN
CNNCNNCNNCNNCNNCNNNNNNNNNNNNNNCNACCNNNNNNNTNNNNNNNNNNNNNNNNN
NNNTNNNTNGNNTNNNNNNNNNNNNNNNNNNNNNNNANNNNNNNNNGNNNNNNNTNNNNN
NNNNNNNNNNNNNNNNNNNNNNNNNNNNNNNNNNNNTNNCNNNANNNNCNNANNNNNTNN
NNNGNNANNNCNANNTNNNNNNNNANNANNNNNCNNNNNNNNNNNCNNNGNNNNNNNNNN
ANNNNNGNNCNNCNNNNNNNNNNNNNNNCNTNNNCNNNNGNNNNNNNNNNNNNNNNNANN
NNNNNNTNNNNNTNNNNNNNTNNTNNNNNNNNNTNNNNNNNNCNNNNNNNNANNCCNNNN
NGTTTNNNNNNNNNNNNNNNNANNNNNNNNGNNNNNANNCNNANNNNNNNNNNNANNNNN
CNNANNNNNNNNANNNNNCGNTCNTNTNNNNNNANNNNNNNNNNNANNANNNNNTNNCNN
CNNNNNNNNNTNGCNNNNNTNNNTTNNNNNTNTCNTNNNNNNTNNCANCNNANNTNCCNN
NNNNNNNNNNNNTNNNNNCNNNNNNNCNCNGNNNNNNNNNNNCNNNNNNNNNNNANCNNN
NANTNNNNNCGNNNNNNNNNNTNNNNNTNNNCNANNNNNANNNNNNNNNNNTNNCNNNNN
TNNGNNTNTNNNNNNNNNNNNNNTCNNNNNANNGNNNNNNNNNNNTNNCNGNNNCNNTCN
NNNCNNTNNNNNNNNNNNNNNNGNTNNANNNNNCNNNNNTTNNNNNATNNNNNNNNNGNN
TNNNNNNNNNCNNNNANNNNNTNNNTNCNNNNNCNNNNNNNNNNNNNNNNNNNANNNTCN
CNNTNTNNNNNNNNTNNNTTNTNNNNNNNNNNNNNTCNNNTNNNNTNNCNNNATACNNNN
NNNNNNNNNNNNNNNNNNNNNGTNNNNNNNGGNNNNNNNNNNNNNNNNNNNNNNNNNNNN
NNNNNNNNNNNNNNNNNNNNNNNTNNNNNNNNNNNNNTNNNNNNNNNNNNNNNNCNNNNN
NNNNNNNNNNNNNNNNNNNNNNNNNNNNNANNNNNNNNNNNNNNNNNCNNNNNNNNNNNN
NNNNANNNNNNNNNNNCNNNNNNNNNNNNNNNNACNNNNNNGCNNNNTNNNNNNNNNNNN
NNNNTNNCNNNNNANNNNNNNNNNNNCNNNNNNNNNNNNNNNNNNNNNNNNNNNNNNNNN
NTNNNNNNNNNNNNNNNNGNNNAANTTNNNNNNNNGGNNNNNNNNNNNNNNNNNNNNNNN
NNNNANNNNNNNNNNNNNNNNNNNNNNNNNTGNNNNNNNNNNTNNNNCNNNNNNNNNNNN
NNCNNNCNNNTCNNNNNCNNCNNTNNNNNTNNTNNTNNCNNNNNTCNNCNNNNNNNTNNT
NNGNNCNNTNNANNANNANNANNTCNNNNCCNTCNANNTNNCNNTNNATNANNCNNANNN
NNNNNNNNGNNCNGAGNNNNNNNNNNNNNCNNNNNNGNTNNNNNCGNANANNNNNNTNNN
NNNNNCNNNNNCNNNNTANNANNANNCNNNNNTNNNNNNNNCNNTNNCNNNNNTNNNNNC
NNNNNANNTGNTNNNNNCNNNNNANNNNNTNNCNGNNNANNTNNTNNNNNNNNNNNNNNC
CNCNNTNNNNNNTNCCNACNANNNNNCNNNNNCTNNNTNGNTNNANNNNNNGNANNNNNN
NNNNNANNCGNNNNCNNTNNCNNNNNANNNNNNNNNNNNNNTNNANNANNTNNNNNANNT
CNAANNNNTNNCNNTTNNNNCNNNNNNNNANNTNNNNNNNNTTNNNNANNNNNCNNCNNC
NNNNNNNNNNNTNNCNNNNNNNNGNNCNNNGNNNNGNNNNNANNNNNNANCNNTCNGNNC
NNNNNANNCGNNNNNNNTNNCNNNGNACNNNNNCNANNCNNGNNCNNNNNANNNNNNNNC
NNCNNCNNNNNGCNATNNNNNNNCNGNNNNNNNNNNNNANNCNNNNNCNNNNNGNNNNNN
NNNNNANNCNNTNNTCNNNNTNNNNNNTNNNNNNNNNNCNNNNNNNNNNNCGNNNNNNNN
NNNNNNNNCTNANNTNNGNNTNNNNNNNNNNNTNNNANNNNGNNCNNNNNCTNNNNANAN
NNNNNNNNNNNNNNANNTNNGNNANNNNNTNNGNNNNNNANGNNNNNCNNNNNTCNANNT
NNCNNCNNNNNNNNCNNNNNTNNNNNCNNTNNCNNNNNANNCGNCNNNNNANNANNNNNN
NNCNNNNNNNNNNNTNNNNNTNNNNNTNNTNNNNNNNGGNNNNNANNNNNCNNCNNNTNG
NNNNNNNNNNNTNNNNNNNANNNNNNNNNGNNNNNNNNNNNNNNGNNNNNNCNNNNNNNT
NNTNNNTNANNNNNANNANGGNNTNNNNNTGNANNNNNNTNNGNCNNNNNTNNCNNCNNT
NNTNNNNNNNNCGNCNNNNNCNNCNNNNNNNNNNNNNNNNNCNNNNNNTNNNNNNNNNNA
NNNNNNNNNNNTNNTNNNNGGNNANNTGNTNNNNNNNNCNNACNNNNCTNNNNNNNNNNN
NNCNNNNNNANNNNNNNCNNANNCNNCNNNGCNATNNNANNTGNNNNCNNCNNTNNANNC
NNNNNCNNANNANNCNNNNNNNNACNANNTNNCNNGNNTNNNCNNNNCNNCNNCNNCNNN
NNNNNANNCNNAATNNNNNNTNNNNNCNNNNNNNNNNNNNCNNNCNNTNNCNNNNNNNNN
NNNNNNNNNNNNGNNNNCNNCNNCNNNNNNNNNNNTGNNNNNNNNNNNNNNNNNNNNNNN
NNNNNNNNNNNNNNNNNNNNTNNNNNNNNNNNNNNCNNANNNNNTNNNNNNNNTNNCNNN
NNTNNANNNNNCNNNNNNNNTNNCNNNNNNNNNNNNNNNNANNNNNNGNNNNNCNNNCTN
NTNNNNNNNNGNNNNCATNNNNANNTCNNNNTNNCNNNNANNNNNNNNGNNNNNNNNNNN
NCNNNNTNNNNTNNTNNCANAGNNNNNNNNNNANNNNANGTNCNNNNCNCNNNNNNNNNN
ANATNNNNNANNNNNNNNNTNCNNNNNNNNNNNANNNNNNNNNNNNNNNNNNCNNNNNNN
NNNNNNNNNCNNNNNNNNNNNANNTNNNNNCTNNANNNNNNNANNNNNNNNTNNCNNNNN
TNNNNNNNNNCNNNNGNNNNNGCNGNNCNNNNCNNGNNNGNNNGNTGNNNNNNNNNNNNN
NNCNNNNNNNNNCNTNNNNNNNNNNNNCNNNTNNNNNCNNNNNNNTCNNNNTNNNTNNNN
NNNTCNNNNNNNNNNNNNNNNANNNNNTNNCNNNNCNNNNNNNNNNNNNANCNNNNNNNN
NNNGNNNNNNNNNNGNNNTNNGNNTNNNNNNNNNGNNNNNTNNNGNNNNNNNNNNNNNNN
NNNTNNNNNNNNNNNNTNANNGNNANNNNNGNNACNACNNTNNNNNNNNNNNNNTNNNNT
NNNACNANNNNNNNNANTNNNNNNCNNNNNGTNNNNNNNCNNNNNNNNNNNATNNNNCNN
ANNNNNTGNGNNCNNNNNNNNACNANNANNNNNCNNNNNNNNNNNCNNTNNNNNNNNNNN
NNNNNNNNNNNNNTNNCNTNNNNNCTNANNTNNCNNTNNANNNNNNNNNNNTNNNNNGNN
NNNNNNCNNNNNNNNANNNNNNNNNNNNNNGNNNNTNNNANNNNNGNNNNNTNNNNNNNN
NNNNNNGNNNNNNNNNNNNNNNNNNNNNNNNNNNNNNNNNNANNNNNNNNNNNNNNNNNN
NNNNNNNNGCNNNNNANNNNNNNNGNNNNCNNNNNGNNANNNNNCNNNNNNNNNNNNNTN
NNNANGANNTTNNNANNNTNNTNGNNNNNNNNTNNCNNCNNNNNNCNNNNNGNNNNNNNN
NNCNNNNNTTNTCNCNNTNNNGNNCNGNCNCNNNCNNNNNTNNTNNNNNNNNNNNCCNCT
NNNGNNANNNNNNNNNNNNNNANTNANNTANNNNNNNTNTTANCNNNGNNNTNNTNNGTN
NCNNNNNCGNANCNNNNNTCNNNNNANNNNNANNNNNNNNNTNNNNNNNNNNNNNCNNNN
NNNNNNGCNNNNNNNNNNNNNNNNNNNNNNNNTNNATANNNNNNNNTGNNNNNNNNNNNN
NNNNNNGTNTNNNCNNNNNNNNNNNNNNNNNNNNAANNNNNNNNTNNNNNNNTNNGNNCN
NANNTNNTNNANNNNNNNNCNNNNNNNNNNNNTNNNNNCNNNNNNNCNNNNNNNNANNNN
NNCNNNNNNNNNNCNNNNNCNNNNNNNNCNNNNNGNNNGNNNNAGNCGNNNNTNNNNNNT
NNNNNNNTNNNNNNNNNGNNNNNNNNGNCNNNNNCNNNNNNNNANNANNNNNCANTCNNN
NNANCNNNNNNNNNNNNNNNNNTNNNNNTNNCNNCNNTNNNNNTNNNNNTANNNNNNNNN
NCGNGNNGTNNNNNNNNNNNNNNNNNNNNNNNNNNNTNNNNNNTNNNNNNNNCNNANNNG
NNNNNNNNNNNNNNNTNNGCNNNNNNNNNNNNNNNNNNNNNNNNACNNNCNCCNNNNNNN
TNNTNNNNNNANNTNNNNNGNNTNNNNNANNNNTNANCNNNNNNNNTNNANNCNNTNNCN
NAGNCNNNNNNNNNNNGNNTGNNNNNNNNNNNNNNNNNNNNNNNNTNNNNNTNNNNNTNN
NNNANNCNNNNNNNNTNNNNNTNNNNNNNNNNNNNNGNNTGNCNNCTNNANNANNNNNNN
NNNNNNNNNGNNNNNTNNNNTNNNNNNNNTNNCNNNNNNANNNNNNNNNNNNNNNNNNNN
TNTNNNNNNNNNNTNCNNNNNNNNANNANNTNNTANCNNNNNANNNNNCNNNNNANNGNN
NNNTNNCNNNGNNNNNNNNNNANNNNNCNNTNNTNNANNNNNTNNTNNNNNTNTCNNCNN
NGNACNANNNNNTANCNNANNTNNCNNNNNTNNCNNCNNCNNNNNCNNCNNNNNNNNCNN
NGNACNNNNCNNNNNNNNANNCNNNNNNNNCNNNNNCNNANNNNNNNNNNNNNNNNNCNN
ANNGNNNNNNNNNNNNNNNCNATNGNNTNNCNNNNNTNNTNNNNNCNNNNNNNNNNNNNN
NTNANNNNAANNGNNNNNNNNGNNNNTNTNNCNNNNCNNATNNNNCNNCNNNNNATNNNN
AGNCNNNNNCNNANNACNANNNNNNNNNNNNNNCNNTNNNNNNNNTNNNNNNNNCNNNNN
CNNAGNNNNCNNCNNANNTNNTNNNGNNGNCNNNNNCNNNNNCGNCNNCNNCNNNNNCNN
NNNGNNCNNCNNNTNNNTTGNNNNNNNCTNNNNNNNNTNNNANNNTNNTNNNNNNNNTNA
CNNCNNNNNCNNNNNNGNNNNNNNTGCNNNANNCNNNNNTNNCGNNNNCNNAGNCNNNNN
TTNCNNNNNTGNTNNTNNCNNNNNNNNNNNCNNCNANNNNNNNNNNNNTNNCTNNNNNNG
NTGNNNNNNNNNCNNNNNNNNNNNNNCTNGTNNNNANNNNNNNNNNNNNNTNNNNNNNNN
NNNNCNNGNNCNNTNNTNNNCNNNNCNNCCNNNNCNNNNNCNNCNNNNNCNNANNTNNNN
NNNNANNTNTANNNNNNNNGNNNNNNNNNNNANNCNNNNNNNNNNNNNNNNNCANNNNAN
NANNCNNCNNTNNCNNCNNNNNANNANNCNNTNNGNNNNNCNTNNNNNNNNNNNNANNTN
NCNNNNNNANNNNNNNNNNCCNNNNANNGNNNNGNNNNNCNNNANNNGNNNNTNNNNNNN
NNNNGNNNNNNNNNNNNNNCNTNNNNNNNNNNNNCCTNNNNGTNNNCCNNNNNNNTNNGN
NNNNNNNNNNANNNCNNNNANNNANCNNNNNNNNNNNNNNNNNNNNNNNNNNNNNNNNNN
NNNCNNNNNNNNNNNNNNNNNTNNNNNNNNNNNTNNNNNNNNNNNNNNNNNNNNCNNNNN
CNNTNNNNNANNNNNCANNNNNNNTNNNNTNNNNNNNNNNNNNNNCCNNNNNNNNNNNNN
ANNCNNNNNNNNANNNNNNNNNNNNNNNNNGCNNNNNNNNTNNNNTNNNNNANNNCNNNN
NNNNNNCNNCNNNNNNNNNNNATNNNNNNGNNNNANNNNTNNTNNCCNACNNNTCNNCNN
NNNNNNTNNNGNNNNCCNNNNTNNNNNTNNNNNNNTNNNANNNNNNNNNNNNNNTNNNNN
NNNNNNNNNNNNNNNNNNCNNNTNNNNCCNNNNCNNNNANNCNNTNNNNNNNNNNNTNNN
NNNNNANNNNNNNNNNNGTNNNNNNNNNNTNATNNNNNTNNGGNTNNNNNNNNNGNNNNC
NNCNNTCNNNNNNNNTNTNNNNNNNNCNNCNNCNNANNCNNGTNNGNCNNCNNCNNNNNN
NNTNNNNNNNNNCNNNNTNNNNNCNNNNNCNNNTNCANTNNNNNACNNNNTNNNNNNNNN
NNGNNNNNNNNNNNNNNNCNNNNNNNTNNNNNNCNTNNTNNNNNNNNNNNNNNNNNAANC
NNNNNNNNACNNNNNNNNNNNNTGCNGNNCNCNNNANNNCNNNNCNNNNNTNNNANCNNT
NNCNNNNTGNNANNNNNCTNANNTNNTNNTCNNNNNNNNNNANNNNNNGNCNNNNNNNNC
NNNNNNNNTNNCNNANNNNNANNNNNNNCNNNNNNCNNNNNCNNNGNNNNCNNTNNCNNN
NNCNNTNNANNNGCNNNNNNCCNNNNNNNATNANNCNNANNAANNNNTNNNNNANNNNCN
NNNNNNNNNNNNNNTNNNNNNNNNTNNNNGNNNNNNNTNNANNNNNNNNNTNANNNNNNN
NNTNNTGNNNNNNNNNNNNNNNNNNGTANANNNNNTNNCNNANNNNNNNNNCNANNNNNT
NNCNNNNNCNNNNNNCNANNTNNANNTNNCGNNNNNNNNNNCNNNNNNNNNNNNANANNN
NNNNCNNNNGNTCNNNNANNNNNNNNGGNGNNCNGTNNGNNANNNNNCNNNCNNNNNNNN
NNCNNTNNNNNNNNNNNNNNNNNNNNCNNNNNCNNTNNANNCNNCCNANNANNNNNNNNT
NNNNNCNNCNNANNCNNNNNCNGTNNANCGNNNNNNNNNNNANNCNNCNNNNNCNNCNNT
GNNNNNNNCNNNNNNNNCNNTNNNNNNNNCNNNNNNNNNNNGNNANNTNNNNNCNACNTA
NNANNNNNNGCNNNNNNGNNTNNNNNCNNCCNCNNNNNCNNCANNNNTNNNNNTNNNNNN
NNNNNANNCNNCNNANNANTCNNCNNCCNANCCNNANNTNNNNNNNGNNNCCNANNNNNG
NNCNNTNNANNANNNNNCNNNNNNNNNNNNCNNNNNNNNNNNNNNNNNTNNNNTNNNNNC
NNNNNNNNNNNCTNNNNNNNNNNACNNNNNNNNGNNNTGNNNNNNNNTNNNNNNNNTNAC
NNNNNNANNNNTNNANNNNNNGTANNTNNNNNNNNCNNCGNCCNANNNNNTNNANNCNNN
NNANNNNTNNNNNNNNNNNNNNNNTNNNNCTNNNNNNNTNNTNNTNNNNNGNNNNNCNNN
NNNNNGNNNNNNNNNNNNANNNNATNNNNCNNCCNANNCCNACNNNNNCNNANCNNNNNN
NNNNNNNNNNNNCNNNNANNTNNNNNNNGNNNNTNNNNNNNNNCNNNNNNNNNNNNNNNN
GNNNNNNNNNNNNNNNNCTCNNNNNNNNNNNNNNNNNNGNNNNNNNNTGNNNNNNNNNNN
NNNNNNNTNNTCNNNNNTNNNNTNGNNNNNNNNNNNNGNNNNNNNNANNNNNANNNNNNT
NNNNGNNNNNNNNNNNNANNNNNNNNNNNNNNNNNNNNNNNNNNANNNNNNNNNNNNNNT
TCNNCNNNCNCTNNNNNGNNNNTNNNNNNTNNCNNNCTATANNNNNNNNNNTNNTNNGNT
TTANCNCNNNCNNNCNNNNNNNNTNNNNANNNNNNGNNNNNNNNGNNNTCNNNNACNNNN
NNNNNNNNNNNNNNANTNNNNNNNNANNNNNTNNCCNCNNNNNNNNNNNACNNATTNNTN
NNNNNNNANNCNNNCNNNNCNNNNNNNNTNNTNNATNNNNCNNNNNNNNTNNNNNNNNNN
NTNNNNNANTNNNNNNTATCCNNNNNGNNNNNNNCGNNNNNNNANCTNNNNTNNNANNCN
NNNNNNNANNTNNNTNNNNNNNNNNNNNNNNNNNCNNNNNNNNNNNNNNTCNNNNNNNNN
NCNNNANTNNTNNGNNCNTNNNNNNNNNNNNNNNCNNNNNCTNCNNGNNANNCNNTNNNN
NNNNNGGNGNNNNNNNNNNNNNNNNTNNNNNNNNNNNNNNANNANNNNNNNNNGNNNNTN
NANNNNNNNNNNNNNNNNNNNNNANNTNANNTNNNNNCNNCNNCNNCNNNNNTNNCANTT
NNGNNNNNNNNNNGNNCNNNNCNNNTNNNNNTNNNNNNNNCNNNNNNNNNNNCNNNNNNN
NNNANNNNNGNGNCNNANNCNTNNNNNNGANTNNANNAGNNNNANNNNNNANNNNNNNNN
NNNNNNNNNNNNNNNNNNNNNNNNNNNNNNNNNNTNNNNNNNNNNNCNNANNNNNCNNNN
NNGNNCNNNNNNNTNNNNNNNNNNNANNNGTNNNNNNNNNCNNNNNACNNNNNNNTNNNN
NTNNCNNNNCNNNNNNNNANNNNNACNNCNNNNNTNNNACNTNANNNTNNNNNNNCNTNN
NCNNNCNNNNTNCNNCANNNNNCGNCNNNNNNNNNNNNNNCNNTNNANNANNNANNNNNN
NNNNCNNANNCNNTNNNNNNNNCNNTNNANNANNNNNTNNNNNCNNTNNNNNANNNNNCC
NNNNTNNCNNNNNCNNCNNTNNCNNCNNNNNTNNCANANNTNNACNNNNCNNNNNNNNCN
NTNNCNNTNTTNNCNGCNNNNNCGNNGNANNNNNNNNNNNNNNANNNNNANNCNTNTNTN
NNGNCNNGNNNTNCNNCANNNNANNCNNCNNNGNTGNNNGTNNCNNNNNNNNNNNNANNN
NCNNCNNNANNNNNTNCNNCNNCNNNNNNNNANNCNNCGNNGNCGNNNNNNNNNNTNNNN
NNNNNNNNNNNNNNNNNCNNNNNNNNNNNNNNNNNNNNNNTNNCNNNNNNNNTNNCNNCN
NCNNNNNNNNTNNTNNCGNNNNTCNNNNANNNNNNNNNNNNCNNANCNNNGNTNATNNTN
NNNNNNNCNNNNNCCNNNNGNNCNNCNNTNTNNNNNNNNNNNNNNNNNNNNNNNNNNNCN
NNNNANNCNNCNNTNNNNNCNNTNNTNNTNNNNNANNNNNTNNNNNNNNNNNTNNGNNCT
NNNNNCNNNNNNCNNCNNNNNNNNTTGTNNCNNNCNNNNNNNNCNTCNNNNNNNNNNNNN
NCNNTNNTNTNNNTANNNATNNNNNNTATCNCTNCNNCNNNNNNNCNNNCNNGNNNNNAA
CNNNGNNNNNGNNTNNCNNNNNNNNTNNNNNNNNCNNNGNTNNANNNNNNNNNNNNTNNN
NANNNNNNNNNNCNNNNNCCNNNNNNNNNNNNNNNANCNNNNNANNNGNCANCCNNNNNN
NNNNNNTNNNNNNNGCCNNNNNNNNNNNNNNTNCCCNGNNNNNNNNNNNNNNNNNCNNGN
NNNNANNNNNTNNNNNNNNCNNNTNNATCNNNNNCNNTNNCNNNNNANNCTNATNNNNNN
NNNNNNNNNNNNNNNTNNANTNNNNNNNNNNNNNNNNNNNNNNNNCNNNNNNNTTNNNNN
NNNNNNTNNGNTNNNANNNNNGNNNNNNNNCGNNNNNNNTNNGNNNNNTNNNNNNNNGNN
CNNNGNNNNCNNTNNNNNNNNNNNCNNCNNNNNNNCNNANNNNNNNNNNNNNNNNNNNNC
NTCANNTNNTNNNNNNNNTNNTNCNNNANNGNNNNNNNNGNACNNCNNNNNCNNGNNNNN
NNCNNNTGNNNNNNNNNCNGCCNNNNNNNNANNCNNANNTNNNNNANNNNNNNCTNNANN
CNNNNNCNNNNNANNANNNNNNANNNNCNNCNNNNNTNNCNANNNNNNNANNNNNNNCNN
CNNCNNNNANNNGNNTNNNNNNNNNNNNNNNNNNNNTNNNNNGNNNANNNNNNNNNNCNN
NNNTNNNCNTNANNNCNNANNNNNNNNNNNANNTNNNNNNNAANNCNCCNNANNNNNTNN
NNNNNNNNNNNNGNNTNGNNNNNNNNNNANGNNNNNNNNNNNTNNNNNTANNNNNNNNCN
ANNNNTNNNTNNNNNNNNNNNNNNNNNNNNNNNNCANNNNNNNNCNNNNNCANNNNNNNC
NNNCANTCNNNNGNNCNNNNNNCNNNNNNNNNNNNNNNNCNNTNNNTNNNNCNNNNNNNN
AGNCNNNNNNNNCNNNNNNTNNNNANNANNTNTCNNTNNCNNCNNGNNNANNNNNCNNNN
CCNNNNNNNCNNCNNNNNNNNANNNNNNNNNNNNNNNNNCNCNTNNNNNNNNNNNNNANN
NNNNNNNNNNNNTACCNNTNNNNNNNNNNNCNNGNNNNNCNGNNNNNNCANCCNNNACAN
NNNNNNNNNCNNAGNTNNAANGNNTNNTNNNNNNNNNNNTNNGNNCGNNNNNNNANNNTN
ANNNNNCNNGNNTNNCNNTTNTCNNGNNANNNNNNATNNTNNNGNNNNNNNNNNNCNNNN
NGNNNNNNNNNNNNNNNNTNNNNGANNCGNCNNNNNANNNNNNNNNNNNTNNNNCNNNNN
ANNNNNANNCNNCNNCNNNNNCNNANNNNNNNNNNNNNNNNNNNNNNNNNNTNNNNNCNN
NNNANNNNNNNNCNNNNNCNNNNNNNNNNNNGNNNNNNNTNNNNNNNNCNNCNNTTNCNN
TNNTNNNNNNNNANNNANNNNCNTNGNNANTGNCANNGNNNNNCNANNANNNNNCNNCNN
NNNNGNCNNCNNCNNCNNNNNNNNNNNTNNCTNNGNCGTNNNCNNNNNCNNNNNCNNCNN
CNNNTNTNNCNTNNNGNNNNTCTNNGNGGNNCNCNNNCNNNNTNNNNNTCNNNNNNNNNT
NNNNNNNNNCNNANNNGNNNNCNNNGGNNNNCNNGNTNNNNNNANCNNANNCNNTNNNNN
CNNNNNNNNCNNTNNNNNNNNNNNNNNGNNANNNNNNTNNNNNNNNNNCNNNNNCTNNNN
ANNNNNCNNCNNCNNNNNNNNNNNANNANNNNNNNNAGCNTNNNNTNNNNNNNNNCNNNC
TNNNNNCNNNCNNNNNNNCNNCNNNNNNNNNNNNNNNNNNNTNNNNNNNNCNNNNNNNNN
NNNNNNANNNNNNNNNNNANNNNNNNNNNNNCNGNNNNNNNNNNNNNNTNNNNNNNNANN
NGNCNNNNNCNNNNNTNNNNCCNNCNNNNNNNNNNNNNNTNNCCNNNNCNNTNNCNNCNN
CNNNNNGCNNNNNNNNNCGNNCGNNACNANCNNNNNCNNNTNNCNNNNNNNNNNNCNGNN
NNNNNNNNNNCNNNTNNNNTNNNNNNNNNNNNNNNNNNNGNNNNNNNACNACTNNCNNNN
NNNNNNNNNNNNNNNNNNNNNGCNNNNNNNNNANNNNNNNNNNNNNNNNNNNNNNNNTNN
NNNNNNNNNNNNNNNCNCNNNNNNNNNNNNTNNNNANNNANNNNNNNNCNTATNNNTNTN
ANNNNTNTNNNNNNTCNNNNTNNNTCANNNNNNNANTNGCNNCNTNNNNNNNNNNNNCNN
NCNNNNNNNNCTNNNNNNNNNCNNNNNTANNNNGNCNNNNGNNNNNNTTANNTACNNNNN
GGNTNANGNNNNNNACNNNNNNGNNATANANNNNNNNNNNNTNNNTNNNANNNNNAATNN
TNNGCNNCNNNNNNNTNANNANNTNNNNGNCCTCTNTNNNNNTANNNNATACNNATNANN
NNNGACTGNNNNNAGTNNNNNNTGNCNNNTTCATTNNTNANNNTNTANNTNTTNTNTNTT
CCTNNNNNTTNNNNNANNNNNNNAATTNCNNNNNNGCNNNNNNNNNGNNNNNNNNNAGGN
NNNGNTCNNNCNNNNNNNNNCGNNNNNNNAANCCNNNNNNNNCGNNNNNNNANNNNTNNN
NCNNNGNNNNNNNNNNNNNNNNNNNNNNNNNNTNNTCNNNNNCNGTNCNNNNNNNNNTNN
NNNNNNNNNNNNNNNNNNNN
>SAMN02142989    
NNNNNNNNNNNNNNNNNNNNNNNTNNNNNNNNNNNNNNCNNNNNNNNNNNNNNNNNTNNN
NNNNNNNNNNNNNNNNNNNNNNNNNNNNNNNNNNGNNAANNNNNNTNNNNNNNANNNNCT
NTNNNNNNNNNNNNNNNNNNNNTCNNNNNNNCNNGNNNNNNGANNANNATNGANNNTACN
NNCNNNNNNCNNNNNNNNNNAATNNTNNNNNNNNNNNNNNNN-NNANANNNNTNNNNNNN
NNNANNNTCTNNNNNCNCNNNNNNNNNNNNNNNNNNNNNNNNCNNNNNNANNTNNNTNNN
GCNNNNNNNNNNNNNTNNANNNNNNNNANCNNNNNCNNNNNNNNNNNNNNNNNNNNNNNN
NNNGNNNNNNNNNNNNNNNNCCNNNNNNNNNNNNNNANANNNCNNNNNNNNNNNNNNNNN
NNNNNNNNNNNNNNNNNNNNNNNNNCNNNNNNNCNNNNNNNNNNNNANNNNNNNNNNNNN
NNNNNNNNNNNNANCNNANNNNNNNNNNNNNNNNGGNNANNNNNNNTNNNNNNNNCNNNC
NNNNNNNANNNNNCCNNNNNNNNACGNNNNNNNNNNNNANNNNNNNNNNNNNNNNNNNNN
NNNNNNNNNNNNNNNNNNNNNNNNNGNNNNNNNNNNNNNGTNNNNTNNNNNANGNNNNNN
NNNNNNNNNNNNNNNNNNCNNGNTNNNNNNNNNNNNNNANNCNNNNNNNNNNNNNNCNNN
NNNCNNNNNNNNNNNNNNNANNNNNNNGGGNNNNNNNCNNNCTNNGNTNNNNNNNNCNNN
NANNNNNANNNNNNNNNNNNNNNNNNNNNNCCCNNNAANNNNNNNCGNNNNNNNGNNNNN
NCNNNNNNNNNNNNNNNNNNNNNNNNNNNNNNNNNNNCNNNNNNNNNNNNNNTNNNNNNN
NNNNNNTATNCNNNNNNGTNNNNCTANNANCNNNTNNNNNNNNNNNNNNNTNNGNNNNNN
TTTNTNTNNTTNNNNNNNNNNNNNNNNNANNNNNGNNNNNNNCCNANAANNNTCNNNNAT
TNNNNNNNNNANNNTNNNNNNNNNNNNNNNNNNNNCNNNNNNNNNNNNNNNANNNNNNNN
NNNGTNNNNNNGNNNNANNNNANNNNNNNNNNNNNNNNNNANNNNNNNAANGNGNNNNNN
NNNNNNNNNTNCTNNNNNNNNNGNGNNNCNNGCNNGNNNNNNNTNNNNNNNNNNATNNNN
NNNNGANNNNTNNNCNNNNNNCNANNNANNGNNNNNNNNGNNNNNTTNNNNNANNNANNA
NNCNNNNNNNGNNNNNNNNNNNNNNNNNNNNNNNNNNGNGNNTNNNNNNCNNNNNNNNNG
CNNNNNNTNNNNNNNNGNNNNCNNNNNGNNNNNNNNNNNNCNNNNNNNNNNNNNNNCNNN
NNNNNNNNNNNNNNNNNNNNNNNNNNNNNNNNNNNNNNNNNNNNNNNNNNNNNNNNNNNN
NNNNNNNNNNNNNNNNNNGNCNNNNNNNNNNNNNACCCTNNCGNNNANNCNNCCNNGNNA
GNNNNNNNNNNNNNNNNTNANNNNNNNNNNNNNNNNNNNNNNNNNNNNNNNNNGTNNNNN
NNNNNNNNGNNNNNNNNNNNNNNNNNCNNNNNNNNNNNNNNANTNNNNNTNTNNNNNNNN
NNNNNNNNCNNCNNGNNNNNNNNNNNNNNNNNNNNNNNTNNNNTNNNNNNNNNNANNNTN
NNTNNNNNNNNNNCNNNNNNNNNNNNNNNNNNNNNNNNNNNNNNNNNNNNCNNNNNNNNN
NNNNNNNNNNNNNNNNNNNNNNNNNNNNNNNNNNNNNNNNNNNNNNNCNTNNNNNNNNNN
NNNNNNNNNNNNNNNNNNNNNNNANNNNNNANCNNNNNNNNGNNNNNNNGANNNNNNNNN
NNNNANTNNNCCNNNCNNNNGCNNNNNNNNNNNNNNNNNNNANNNNNNNNCTNNNNNNNN
NNNNNNNNNNNNNNNNNNNNNNNNNNNNNNNNACNNNNCNNNNNNNNNNNNNNNNNNNNN
NNTNNNNNANNNNNNNNNNNNNNNNNNNNNNNNNNNNTNNNNNNNNNNNNNNCNNNNNNN
GNTNNNNNNNNNNNNNNNNTNNNNNNNNNNNNNNNNNNNNNNNNNNANCNNNNNNNNNNN
TNNNNNNNNNNNNNNNNNTNNNNNNNTNNNNNANNNCNNNNNNNNNGCNNNNNNNNNCTN
NNNNCNCNNNNNGTCNNNNNNNNNNNNNCNNCNANNNNCNNNNNNNNGNNNNTNCNNNNN
NCNNNNNNNNNNNGNNNNNNTANNNNNNNNNNNNNNNNNNNNNNNNNNNNNNNNNNNNNN
NNNANNNNGCNNNNNNNCNNNNNNNNTCNNNNNCNNNNNTNNCNNNNNNNNNNNNNTNNN
NNNNNNNNNNNNNNNNNNNNNNNNNNNNNNNNNTCCNGNNCNNNNNNNNNNNNNNNNNNN
NTNNNNNNTNNNNNNNNNNNNTNNTNNNNNTNNCCGCNCNNNGGNTTTANNNNNNNNNNN
NNNNNNNNNNNGNNNNNNNNNNNCCNGNNNNNNNGNGGNANNNNNNNNNNNNNNNNNNNN
NNNNNNNNNNNGNNNNNNNNNNCCNNNNNNANNNNANNNGNNNNNNNNNTNNNNNNATAN
NNANNNNNNCCNNNNNNNGNNNNNNNNNNNNNNNNTNNNNNNGNNNNNTNNNNNNTNNNN
NNNGNNNNNNNNNNNNNNNNNNNNNNNNNNNNNNNNNNNCNNNNGNNNNNNNNTNNNNNN
NNNNNNNNNNCGNNACNNNTNNNNNTNNNNNNNNNNNNNNNNNNNNNNTCANNNNTCNNN
NNNGNNNNTNNNNNNNNNNNNNNNNNNNNNNNNNNNNNNCNTNNTGNNNNNNCNNNCNNN
NNCNNANNNNNNNNNNNNNNNNNNNNNNNNNNNNNCGNNNNNNNNNNNNNNNNCNNNNTN
NNNNNNNNNGNNNNNNNNNNNNTNNNNATNTNNNNCANNNNNNNNGNNNNNNNNNNNNNA
GNNCNANTNTNNNNNNNNCNNNNNNNNNNNNNNNNNNNTNNNNNNNCNNNNNNNNNNNNN
NNNNNNNNNNNTNNNNCNNNNNNNNNNNNNNGNNNNNNNNNNCNNNNNNNNNANNNNNNN
NNNNNTNNNNNATCNNNNNANNNNNNNNNNNNCNNNNNNNNNNNNNNCNNNNNNNNCANN
TNNANACNANTTANTNNCANCCNNNNGNNCGNANNNNNCNNTNCNNNNNNNNNNNNNNNN
GNNCNNNGCTATNNANNNNNCNNANNNNNTNNANNTNNCGNNNNTNNANNTGNCNNNCNT
NNANNCANNNNCNNNNCNNNNNNNNNTNNNNTTNNNNNANNNNNNNNNNNNNNTNNANNN
NNNGNNNNNNNNNNTNNCNNNNCANNTNNCANNNNTTNNNGNCNANNNTNNNNCNNGNNN
ANTNNNNNANNANNANNCTNNNNNNNTNNCNNCANANNNNNNNNAGNCCNNNNNANACNN
NNCNTNNNNNNNNNNGNCNNANNNNNCANTNNNNNNNNANNCNNNNNTNNCNNNNNANNA
NNCNNANNNNNCNNNNNCNNANGNNNANNANNANNNNNNNNCNNANNCNNNNNANNGCNN
GNANNTNNNNNGTNNNNNNTANNCCNANNANNTNNGNNNNNNNNCNNCNNCNNANNNNNN
NCTANNNNNNNNNNNNTNNNGTNNNNCNNNNNNNNNNNGNNNNNNNNNNNNNNNNNNNNN
NNNNNNNNACNNNNNNNNNNNNNCNNNNNTNNNNNTNNNNNNNCTNNNNNNNNNNNNNNG
NNNNNNNNNNNCNNCNNNNNNNNANNNNNNNNNNNANNNNNTNNNNNCNNCNNNNNNNNN
NNGNNCNNNNNTNNTNNCNNNNNNNNTNNCTNTNNNGNNNNNNNNNNNNNANNNNNNNNC
NNCNNNNNANNCNNNNNNNNNNNNNNCNNANNCNNTTNNNNNNNNNNNNNNNNANNGNNC
NNNNNNNNCNNNNNNNNNNNNNGNNNNNNCNACNNTNGNNNTNGCNNTNNNNNNCNNNNN
NNCTNACNNNNNNNNNNTNNNCNANNNNNGNNANNNNNNNNGNNNNNGNNNNNCNNNNNC
CNANNCNNNNNTACNNNNNNNNNNNNANNNNNNACNNNNNNNNNNNNNNNNNNNNNNNNN
NNNNNNNNNNNNNNNNNNNNNNNNNNNNTNNNNNNNNNNNNNNNNNNNNNCNNNNNNNNN
CNNNNNNNCTNCTANNNNTNNNNNNCTNNTNGNNNNCNNANNTNCNNNAANTTNNNTNNN
NNNNNNNNNNNNNTNNNNNNNNNGNNNNNNNNNNNNNNNNNNNTNNNNNTNTNTNNTNNN
NGNNNNNNNNNNCNNNNNTNNNNNTNTTNNTNNTCNNNTNNNCANTNTNNNNNNANNTNN
NNNNGNNNNNNNCNNTNNTNNNNNACNNCNNGNNNNNANNNNGNNTNNANNNNNTNNANN
CNNCNNCNNCNNCNNCNNNNNNNNNNNNNNCNACCNNNNNNNTNNNNNNNNNNNNNNNNN
NNNTNNNTNGNNTNNNNNNNNNNNNNNNNNNNNNNNANNNNNNNNNGNNNNNNNTNNNNN
NNNNNNNNNNNNNNNNNNNNNNNNNNNNNNNNNNNNTNNCNNNANNNNCNNANNNNNTNN
NNNGNNANNNCNANNTNNNNNNNNANNANNNNNCNNNNNNNNNNNCNNNGNNNNNNNNNN
ANNNNNGNNCNNCNNNNNNNNNNNNNNNCNTNNNCNNNNGNNNNNNNNNNNNNNNNNANN
NNNNNNTNNNNNTNNNNNNNTNNTNNNNNNNNNTNNNNNNNNCNNNNNNNNANNCCNNNN
NGTTTNNNNNNNNNNNNNNNNANNNNNNNNGNNNNNANNCNNANNNNNNNNNNNANNNNN
CNNANNNNNNNNANNNNNCGNTCNTNTNNNNNNANNNNNNNNNNNANNANNNNNTNNCNN
CNNNNNNNNNTNGCNNNNNTNNNTTNNNNNTNTCNTNNNNNNTNNCANCNNANNTNCCNN
NNNNNNNNNNNNTNNNNNCNNNNNNNCNCNGNNNNNNNNNNNCNNNNNNNNNNNANCNNN
NANTNNNNNCGNNNNNNNNNNTNNNNNTNNNCNANNNNNANNNNNNNNNNNTNNCNNNNN
TNNGNNTNTNNNNNNNNNNNNNNTCNNNNNANNGNNNNNNNNNNNTNNCNGNNNCNNTCN
NNNCNNTNNNNNNNNNNNNNNNGNTNNANNNNNCNNNNNTTNNNNNATNNNNNNNNNGNN
TNNNNNNNNNCNNNNANNNNNTNNNTNCNNNNNCNNNNNNNNNNNNNNNNNNNANNNTCN
CNNTNTNNNNNNNNTNNNTTNTNNNNNNNNNNNNNTCNNNTNNNNTNNCNNNATACNNNN
NNNNNNNNNNNNNNNNNNNNNGTNNNNNNNGGNNNNNNNNNNNNNNNNNNNNNNNNNNNN
NNNNNNNNNNNNNNNNNNNNNNNTNNNNNNNNNNNNNTNNNNNNNNNNNNNNNNCNNNNN
NNNNNNNNNNNNNNNNNNNNNNNNNNNNNANNNNNNNNNNNNNNNNNCNNNNNNNNNNNN
NNNNANNNNNNNNNNNCNNNNNNNNNNNNNNNNACNNNNNNGCNNNNTNNNNNNNNNNNN
NNNNTNNCNNNNNANNNNNNNNNNNNCNNNNNNNNNNNNNNNNNNNNNNNNNNNNNNNNN
NTNNNNNNNNNNNNNNNNGNNNAANTTNNNNNNNNGGNNNNNNNNNNNNNNNNNNNNNNN
NNNNANNNNNNNNNNNNNNNNNNNNNNNNNTGNNNNNNNNNNTNNNNCNNNNNNNNNNNN
NNCNNNCNNNTCNNNNNCNNCNNTNNNNNTNNTNNTNNCNNNNNTCNNCNNNNNNNTNNT
NNGNNCNNTNNANNANNANNANNTCNNNNCCNTCNANNTNNCNNTNNATNANNCNNANNN
NNNNNNNNGNNCNGAGNNNNNNNNNNNNNCNNNNNNGNTNNNNNCGNANANNNNNNTNNN
NNNNNCNNNNNCNNNNTANNANNANNCNNNNNTNNNNNNNNCNNTNNCNNNNNTNNNNNC
NNNNNANNTGNTNNNNNCNNNNNANNNNNTNNCNGNNNANNTNNTNNNNNNNNNNNNNNC
CNCNNTNNNNNNTNCCNACNANNNNNCNNNNNCTNNNTNGNTNNANNNNNNGNANNNNNN
NNNNNANNCGNNNNCNNTNNCNNNNNANNNNNNNNNNNNNNTNNANNANNTNNNNNANNT
CNAANNNNTNNCNNTTNNNNCNNNNNNNNANNTNNNNNNNNTTNNNNANNNNNCNNCNNC
NNNNNNNNNNNTNNCNNNNNNNNGNNCNNNGNNNNGNNNNNANNNNNNANCNNTCNGNNC
NNNNNANNCGNNNNNNNTNNCNNNGNACNNNNNCNANNCNNGNNCNNNNNANNNNNNNNC
NNCNNCNNNNNGCNATNNNNNNNCNGNNNNNNNNNNNNANNCNNNNNCNNNNNGNNNNNN
NNNNNANNCNNTNNTCNNNNTNNNNNNTNNNNNNNNNNCNNNNNNNNNNNCGNNNNNNNN
NNNNNNNNCTNANNTNNGNNTNNNNNNNNNNNTNNNANNNNGNNCNNNNNCTNNNNANAN
NNNNNNNNNNNNNNANNTNNGNNANNNNNTNNGNNNNNNANGNNNNNCNNNNNTCNANNT
NNCNNCNNNNNNNNCNNNNNTNNNNNCNNTNNCNNNNNANNCGNCNNNNNANNANNNNNN
NNCNNNNNNNNNNNTNNNNNTNNNNNTNNTNNNNNNNGGNNNNNANNNNNCNNCNNNTNG
NNNNNNNNNNNTNNNNNNNANNNNNNNNNGNNNNNNNNNNNNNNGNNNNNNCNNNNNNNT
NNTNNNTNANNNNNANNANGGNNTNNNNNTGNANNNNNNTNNGNCNNNNNTNNCNNCNNT
NNTNNNNNNNNCGNCNNNNNCNNCNNNNNNNNNNNNNNNNNCNNNNNNTNNNNNNNNNNA
NNNNNNNNNNNTNNTNNNNGGNNANNTGNTNNNNNNNNCNNACNNNNCTNNNNNNNNNNN
NNCNNNNNNANNNNNNNCNNANNCNNCNNNGCNATNNNANNTGNNNNCNNCNNTNNANNC
NNNNNCNNANNANNCNNNNNNNNACNANNTNNCNNGNNTNNNCNNNNCNNCNNCNNCNNN
NNNNNANNCNNAATNNNNNNTNNNNNCNNNNNNNNNNNNNCNNNCNNTNNCNNNNNNNNN
NNNNNNNNNNNNGNNNNCNNCNNCNNNNNNNNNNNTGNNNNNNNNNNNNNNNNNNNNNNN
NNNNNNNNNNNNNNNNNNNNTNNNNNNNNNNNNNNCNNANNNNNTNNNNNNNNTNNCNNN
NNTNNANNNNNCNNNNNNNNTNNCNNNNNNNNNNNNNNNNANNNNNNGNNNNNCNNNCTN
NTNNNNNNNNGNNNNCATNNNNANNTCNNNNTNNCNNNNANNNNNNNNGNNNNNNNNNNN
NCNNNNTNNNNTNNTNNCANAGNNNNNNNNNNANNNNANGTNCNNNNCNCNNNNNNNNNN
ANATNNNNNANNNNNNNNNTNCNNNNNNNNNNNANNNNNNNNNNNNNNNNNNCNNNNNNN
NNNNNNNNNCNNNNNNNNNNNANNTNNNNNCTNNANNNNNNNANNNNNNNNTNNCNNNNN
TNNNNNNNNNCNNNNGNNNNNGCNGNNCNNNNCNNGNNNGNNNGNTGNNNNNNNNNNNNN
NNCNNNNNNNNNCNTNNNNNNNNNNNNCNNNTNNNNNCNNNNNNNTCNNNNTNNNTNNNN
NNNTCNNNNNNNNNNNNNNNNANNNNNTNNCNNNNCNNNNNNNNNNNNNANCNNNNNNNN
NNNGNNNNNNNNNNGNNNTNNGNNTNNNNNNNNNGNNNNNTNNNGNNNNNNNNNNNNNNN
NNNTNNNNNNNNNNNNTNANNGNNANNNNNGNNACNACNNTNNNNNNNNNNNNNTNNNNT
NNNACNANNNNNNNNANTNNNNNNCNNNNNGTNNNNNNNCNNNNNNNNNNNATNNNNCNN
ANNNNNTGNGNNCNNNNNNNNACNANNANNNNNCNNNNNNNNNNNCNNTNNNNNNNNNNN
NNNNNNNNNNNNNTNNCNTNNNNNCTNANNTNNCNNTNNANNNNNNNNNNNTNNNNNGNN
NNNNNNCNNNNNNNNANNNNNNNNNNNNNNGNNNNTNNNANNNNNGNNNNNTNNNNNNNN
NNNNNNGNNNNNNNNNNNNNNNNNNNNNNNNNNNNNNNNNNANNNNNNNNNNNNNNNNNN
NNNNNNNNGCNNNNNANNNNNNNNGNNNNCNNNNNGNNANNNNNCNNNNNNNNNNNNNTN
NNNANGANNTTNNNANNNTNNTNGNNNNNNNNTNNCNNCNNNNNNCNNNNNGNNNNNNNN
NNCNNNNNTTNTCNCNNTNNNGNNCNGNCNCNNNCNNNNNTNNTNNNNNNNNNNNCCNCT
NNNGNNANNNNNNNNNNNNNNANTNANNTANNNNNNNTNTTANCNNNGNNNTNNTNNGTN
NCNNNNNCGNANCNNNNNTCNNNNNANNNNNANNNNNNNNNTNNNNNNNNNNNNNCNNNN
NNNNNNGCNNNNNNNNNNNNNNNNNNNNNNNNTNNATANNNNNNNNTGNNNNNNNNNNNN
NNNNNNGTNTNNNCNNNNNNNNNNNNNNNNNNNNAANNNNNNNNTNNNNNNNTNNGNNCN
NANNTNNTNNANNNNNNNNCNNNNNNNNNNNNTNNNNNCNNNNNNNCNNNNNNNNANNNN
NNCNNNNNNNNNNCNNNNNCNNNNNNNNCNNNNNGNNNGNNNNAGNCGNNNNTNNNNNNT
NNNNNNNTNNNNNNNNNGNNNNNNNNGNCNNNNNCNNNNNNNNANNANNNNNCANTCNNN
NNANCNNNNNNNNNNNNNNNNNTNNNNNTNNCNNCNNTNNNNNTNNNNNTANNNNNNNNN
NCGNGNNGTNNNNNNNNNNNNNNNNNNNNNNNNNNNTNNNNNNTNNNNNNNNCNNANNNG
NNNNNNNNNNNNNNNTNNGCNNNNNNNNNNNNNNNNNNNNNNNNACNNNCNCCNNNNNNN
TNNTNNNNNNANNTNNNNNGNNTNNNNNANNNNTNANCNNNNNNNNTNNANNCNNTNNCN
NAGNCNNNNNNNNNNNGNNTGNNNNNNNNNNNNNNNNNNNNNNNNTNNNNNTNNNNNTNN
NNNANNCNNNNNNNNTNNNNNTNNNNNNNNNNNNNNGNNTGNCNNCTNNANNANNNNNNN
NNNNNNNNNGNNNNNCNNNNTNNNNNNNNTNNCNNNNNNANNNNNNNNNNNNNNNNNNNN
TNTNNNNNNNNNNTNCNNNNNNNNANNANNTNNTANCNNNNNANNNNNCNNNNNANNGNN
NNNTNNCNNNGNNNNNNNNNNANNNNNCNNTNNTNNANNNNNTNNTNNNNNTNTCNNCNN
NGNACNANNNNNTANCNNANNTNNCNNNNNTNNCNNCNNCNNNNNCNNCNNNNNNNNCNN
NGNACNNNNCNNNNNNNNANNCNNNNNNNNCNNNNNCNNANNNNNNNNNNNNNNNNNCNN
ANNGNNNNNNNNNNNNNNNCNATNGNNTNNCNNNNNTNNTNNNNNCNNNNNNNNNNNNNN
NTNANNNNAANNGNNNNNNNNGNNNNTNTNNCNNNNCNNATNNNNCNNCNNNNNATNNNN
AGNCNNNNNCNNANNACNANNNNNNNNNNNNNNCNNTNNNNNNNNTNNNNNNNNCNNNNN
CNNAGNNNNCNNCNNANNTNNTNNNGNNGNCNNNNNCNNNNNCGNCNNCNNCNNNNNCNN
NNNGNNCNNCNNNTNNNTTGNNNNNNNCTNNNNNNNNTNNNANNNTNNTNNNNNNNNTNA
CNNCNNNNNCNNNNNNGNNNNNNNTGCNNNANNCNNNNNTNNCGNNNNCNNAGNCNNNNN
TTNCNNNNNTGNTNNTNNCNNNNNNNNNNNCNNCNANNNNNNNNNNNNTNNCTNNNNNNG
NTGNNNNNNNNNCNNNNNNNNNNNNNCTNGTNNNNANNNNNNNNNNNNNNTNNNNNNNNN
NNNNCNNGNNCNNTNNTNNNCNNNNCNNCCNNNNCNNNNNCNNCNNNNNCNNANNTNNNN
NNNNANNTNTANNNNNNNNGNNNNNNNNNNNANNCNNNNNNNNNNNNNNNNNCANNNNAN
NANNCNNCNNTNNCNNCNNNNNANNANNCNNTNNGNNNNNCNTNNNNNNNNNNNNANNTN
NCNNNNNNANNNNNNNNNNCCNNNNANNGNNNNGNNNNNCNNNANNNGNNNNTNNNNNNN
NNNNGNNNNNNNNNNNNNNCNTNNNNNNNNNNNNCCTNNNNGTNNNCCNNNNNNNTNNGN
NNNNNNNNNNANNNCNNNNANNNANCNNNNNNNNNNNNNNNNNNNNNNNNNNNNNNNNNN
NNNCNNNNNNNNNNNNNNNNNTNNNNNNNNNNNTNNNNNNNNNNNNNNNNNNNNCNNNNN
CNNTNNNNNANNNNNCANNNNNNNTNNNNTNNNNNNNNNNNNNNNCCNNNNNNNNNNNNN
ANNCNNNNNNNNANNNNNNNNNNNNNNNNNGCNNNNNNNNTNNNNTNNNNNANNNCNNNN
NNNNNNCNNCNNNNNNNNNNNATNNNNNNGNNNNANNNNTNNTNNCCNACNNNTCNNCNN
NNNNNNTNNNGNNNNCCNNNNTNNNNNTNNNNNNNTNNNANNNNNNNNNNNNNNTNNNNN
NNNNNNNNNNNNNNNNNNCNNNTNNNNCCNNNNCNNNNANNCNNTNNNNNNNNNNNTNNN
NNNNNANNNNNNNNNNNGTNNNNNNNNNNTNATNNNNNTNNGGNTNNNNNNNNNGNNNNC
NNCNNTCNNNNNNNNTNTNNNNNNNNCNNCNNCNNANNCNNGTNNGNCNNCNNCNNNNNN
NNTNNNNNNNNNCNNNNTNNNNNCNNNNNCNNNTNCANTNNNNNACNNNNTNNNNNNNNN
NNGNNNNNNNNNNNNNNNCNNNNNNNTNNNNNNCNTNNTNNNNNNNNNNNNNNNNNAANC
NNNNNNNNACNNNNNNNNNNNNTGCNGNNCNCNNNANNNCNNNNCNNNNNTNNNANCNNT
NNCNNNNTGNNANNNNNCTNANNTNNTNNTCNNNNNNNNNNANNNNNNGNCNNNNNNNNC
NNNNNNNNTNNCNNANNNNNANNNNNNNCNNNNNNCNNNNNCNNNGNNNNCNNTNNCNNN
NNCNNTNNANNNGCNNNNNNCCNNNNNNNATNANNCNNANNAANNNNTNNNNNANNNNCN
NNNNNNNNNNNNNNTNNNNNNNNNTNNNNGNNNNNNNTNNANNNNNNNNNTNANNNNNNN
NNTNNTGNNNNNNNNNNNNNNNNNNGTANANNNNNTNNCNNANNNNNNNNNCNANNNNNT
NNCNNNNNCNNNNNNCNANNTNNANNTNNCGNNNNNNNNNNCNNNNNNNNNNNNANANNN
NNNNCNNNNGNTCNNNNANNNNNNNNGGNGNNCNGTNNGNNANNNNNCNNNCNNNNNNNN
NNCNNTNNNNNNNNNNNNNNNNNNNNCNNNNNCNNTNNANNCNNCCNANNANNNNNNNNT
NNNNNCNNCNNANNCNNNNNCNGTNNANCGNNNNNNNNNNNANNCNNCNNNNNCNNCNNT
GNNNNNNNCNNNNNNNNCNNTNNNNNNNNCNNNNNNNNNNNGNNANNTNNNNNCNACNTA
NNANNNNNNGCNNNNNNGNNTNNNNNCNNCCNCNNNNNCNNCANNNNTNNNNNTNNNNNN
NNNNNANNCNNCNNANNANTCNNCNNCCNANCCNNANNTNNNNNNNGNNNCCNANNNNNG
NNCNNTNNANNANNNNNCNNNNNNNNNNNNCNNNNNNNNNNNNNNNNNTNNNNTNNNNNC
NNNNNNNNNNNCTNNNNNNNNNNACNNNNNNNNGNNNTGNNNNNNNNTNNNNNNNNTNAC
NNNNNNANNNNTNNANNNNNNGTANNTNNNNNNNNCNNCGNCCNANNNNNTNNANNCNNN
NNANNNNTNNNNNNNNNNNNNNNNTNNNNCTNNNNNNNTNNTNNTNNNNNGNNNNNCNNN
NNNNNGNNNNNNNNNNNNANNNNATNNNNCNNCCNANNCCNACNNNNNCNNANCNNNNNN
NNNNNNNNNNNNCNNNNANNTNNNNNNNGNNNNTNNNNNNNNNCNNNNNNNNNNNNNNNN
GNNNNNNNNNNNNNNNNCTCNNNNNNNNNNNNNNNNNNGNNNNNNNNTGNNNNNNNNNNN
NNNNNNNTNNTCNNNNNTNNNNTNGNNNNNNNNNNNNGNNNNNNNNANNNNNANNNNNNT
NNNNGNNNNNNNNNNNNANNNNNNNNNNNNNNNNNNNNNNNNNNANNNNNNNNNNNNNNT
TCNNCNNNCNCTNNNNNGNNNNTNNNNNNTNNCNNNCTATANNNNNNNNNNTNNTNNGNT
TTANCNCNNNCNNNCNNNNNNNNTNNNNANNNNNNGNNNNNNNNGNNNTCNNNNACNNNN
NNNNNNNNNNNNNNANTNNNNNNNNANNNNNTNNCCNCNNNNNNNNNNNACNNATTNNTN
NNNNNNNANNCNNNCNNNNCNNNNNNNNTNNTNNATNNNNCNNNNNNNNTNNNNNNNNNN
NTNNNNNANTNNNNNNTATCCNNNNNGNNNNNNNCGNNNNNNNANCTNNNNTNNNANNCN
NNNNNNNANNTNNNTNNNNNNNNNNNNNNNNNNNCNNNNNNNNNNNNNNTCNNNNNNNNN
NCNNNANTNNTNNGNNCNTNNNNNNNNNNNNNNNCNNNNNCTNCNNGNNANNCNNTNNNN
NNNNNGGNGNNNNNNNNNNNNNNNNTNNNNNNNNNNNNNNANNANNNNNNNNNGNNNNTN
NANNNNNNNNNNNNNNNNNNNNNANNTNANNTNNNNNCNNCNNCNNCNNNNNTNNCANTT
NNGNNNNNNNNNNGNNCNNNNCNNNTNNNNNTNNNNNNNNCNNNNNNNNNNNCNNNNNNN
NNNANNNNNGNGNCNNANNCNTNNNNNNGANTNNANNAGNNNNANNNNNNANNNNNNNNN
NNNNNNNNNNNNNNNNNNNNNNNNNNNNNNNNNNTNNNNNNNNNNNCNNANNNNNCNNNN
NNGNNCNNNNNNNTNNNNNNNNNNNANNNGTNNNNNNNNNCNNNNNACNNNNNNNTNNNN
NTNNCNNNNCNNNNNNNNANNNNNACNNCNNNNNTNNNACNTNANNNTNNNNNNNCNTNN
NCNNNCNNNNTNCNNCANNNNNCGNCNNNNNNNNNNNNNNCNNTNNANNANNNANNNNNN
NNNNCNNANNCNNTNNNNNNNNCNNTNNANNANNNNNTNNNNNCNNTNNNNNANNNNNCC
NNNNTNNCNNNNNCNNCNNTNNCNNCNNNNNTNNCANANNTNNACNNNNCNNNNNNNNCN
NTNNCNNTNTTNNCNGCNNNNNCGNNGNANNNNNNNNNNNNNNANNNNNANNCNTNTNTN
NNGNCNNGNNNTNCNNCANNNNANNCNNCNNNGNTGNNNGTNNCNNNNNNNNNNNNANNN
NCNNCNNNANNNNNTNCNNCNNCNNNNNNNNANNCNNCGNNGNCGNNNNNNNNNNTNNNN
NNNNNNNNNNNNNNNNNCNNNNNNNNNNNNNNNNNNNNNNTNNCNNNNNNNNTNNCNNCN
NCNNNNNNNNTNNTNNCGNNNNTCNNNNANNNNNNNNNNNNCNNANCNNNGNTNATNNTN
NNNNNNNCNNNNNCCNNNNGNNCNNCNNTNTNNNNNNNNNNNNNNNNNNNNNNNNNNNCN
NNNNANNCNNCNNTNNNNNCNNTNNTNNTNNNNNANNNNNTNNNNNNNNNNNTNNGNNCT
NNNNNCNNNNNNCNNCNNNNNNNNTTGTNNCNNNCNNNNNNNNCNTCNNNNNNNNNNNNN
NCNNTNNTNTNNNTANNNATNNNNNNTATCNCTNCNNCNNNNNNNCNNNCNNGNNNNNAA
CNNNGNNNNNGNNTNNCNNNNNNNNTNNNNNNNNCNNNGNTNNANNNNNNNNNNNNTNNN
NANNNNNNNNNNCNNNNNCCNNNNNNNNNNNNNNNANCNNNNNANNNGNCANCCNNNNNN
NNNNNNTNNNNNNNGCCNNNNNNNNNNNNNNTNCCCNGNNNNNNNNNNNNNNNNNCNNGN
NNNNANNNNNTNNNNNNNNCNNNTNNATCNNNNNCNNTNNCNNNNNANNCTNATNNNNNN
NNNNNNNNNNNNNNNTNNANTNNNNNNNNNNNNNNNNNNNNNNNNCNNNNNNNTTNNNNN
NNNNNNTNNGNTNNNANNNNNGNNNNNNNNCGNNNNNNNTNNGNNNNNTNNNNNNNNGNN
CNNNGNNNNCNNTNNNNNNNNNNNCNNCNNNNNNNCNNANNNNNNNNNNNNNNNNNNNNC
NTCANNTNNTNNNNNNNNTNNTNCNNNANNGNNNNNNNNGNACNNCNNNNNCNNGNNNNN
NNCNNNTGNNNNNNNNNCNGCCNNNNNNNNANNCNNANNTNNNNNANNNNNNNCTNNANN
CNNNNNCNNNNNANNANNNNNNANNNNCNNCNNNNNTNNCNANNNNNNNANNNNNNNCNN
CNNCNNNNANNNGNNTNNNNNNNNNNNNNNNNNNNNTNNNNNGNNNANNNNNNNNNNCNN
NNNTNNNCNTNANNNCNNANNNNNNNNNNNANNTNNNNNNNAANNCNCCNNANNNNNTNN
NNNNNNNNNNNNGNNTNGNNNNNNNNNNANGNNNNNNNNNNNTNNNNNTANNNNNNNNCN
ANNNNTNNNTNNNNNNNNNNNNNNNNNNNNNNNNCANNNNNNNNCNNNNNCANNNNNNNC
NNNCANTCNNNNGNNCNNNNNNCNNNNNNNNNNNNNNNNCNNTNNNTNNNNCNNNNNNNN
AGNCNNNNNNNNCNNNNNNTNNNNANNANNTNTCNNTNNCNNCNNGNNNANNNNNCNNNN
CCNNNNNNNCNNCNNNNNNNNANNNNNNNNNNNNNNNNNCNCNTNNNNNNNNNNNNNANN
NNNNNNNNNNNNTACCNNTNNNNNNNNNNNCNNGNNNNNCNGNNNNNNCANCCNNNACAN
NNNNNNNNNCNNAGNTNNAANGNNTNNTNNNNNNNNNNNTNNGNNCGNNNNNNNANNNTN
ANNNNNCNNGNNTNNCNNTTNTCNNGNNANNNNNNATNNTNNNGNNNNNNNNNNNCNNNN
NGNNNNNNNNNNNNNNNNTNNNNGANNCGNCNNNNNANNNNNNNNNNNNTNNNNCNNNNN
ANNNNNANNCNNCNNCNNNNNCNNANNNNNNNNNNNNNNNNNNNNNNNNNNTNNNNNCNN
NNNANNNNNNNNCNNNNNCNNNNNNNNNNNNGNNNNNNNTNNNNNNNNCNNCNNTTNCNN
TNNTNNNNNNNNANNNANNNNCNTNGNNANTGNCANNGNNNNNCNANNANNNNNCNNCNN
NNNNGNCNNCNNCNNCNNNNNNNNNNNTNNCTNNGNCGTNNNCNNNNNCNNNNNCNNCNN
CNNNTNTNNCNTNNNGNNNNTCTNNGNGGNNCNCNNNCNNNNTNNNNNTCNNNNNNNNNT
NNNNNNNNNCNNANNNGNNNNCNNNGGNNNNCNNGNTNNNNNNANCNNANNCNNTNNNNN
CNNNNNNNNCNNTNNNNNNNNNNNNNNGNNANNNNNNTNNNNNNNNNNCNNNNNCTNNNN
ANNNNNCNNCNNCNNNNNNNNNNNANNANNNNNNNNAGCNTNNNNTNNNNNNNNNCNNNC
TNNNNNCNNNCNNNNNNNCNNCNNNNNNNNNNNNNNNNNNNTNNNNNNNNCNNNNNNNNN
NNNNNNANNNNNNNNNNNANNNNNNNNNNNNCNGNNNNNNNNNNNNNNTNNNNNNNNANN
NGNCNNNNNCNNNNNTNNNNCCNNCNNNNNNNNNNNNNNTNNCCNNNNCNNTNNCNNCNN
CNNNNNGCNNNNNNNNNCGNNCGNNACNANCNNNNNCNNNTNNCNNNNNNNNNNNCNGNN
NNNNNNNNNNCNNNTNNNNTNNNNNNNNNNNNNNNNNNNGNNNNNNNACNACTNNCNNNN
NNNNNNNNNNNNNNNNNNNNNACNNNNNNNNNANNNNNNNNNNNNNNNNNNNNNNNNTNN
NNNNNNNNNNNNNNNCNCNNNNNNNNNNNNTNNNNANNNANNNNNNNNCNTATNNNTNTN
ANNNNTNTNNNNNNTCNNNNTNNNTCANNNNNNNANTNGCNNCNTNNNNNNNNNNNNCNN
NCNNNNNNNNCTNNNNNNNNNCNNNNNTANNNNGNCNNNNGNNNNNNTTANNTACNNNNN
GGNTNANGNNNNNNACNNNNNNGNNATANANNNNNNNNNNNCNNNTNNNANNNNNAATNN
TNNGCNNCNNNNNNNTNANNANNTNNNNGNCCTCTNTNNNNNTANNNNATACNNATNANN
NNNGACCGNNNNNAGTNNNNNNTGNCNNNTTCATTNNTNANNNTNTANNTNTTNTNTNTT
CCCNNNNNTTNNNNNANNNNNNNAATTNCNNNNNNGCNNNNNNNNNGNNNNNNNNNAGGN
NNNGNTCNNNCNNNNNNNNNCGNNNNNNNAANCCNNNNNNNNCGNNNNNNNANNNNTNNN
NCNNNGNNNNNNNNNNNNNNNNNNNNNNNNNNTNNTCNNNNNCNGTNCNNNNNNNNNTNN
NNNNNNNNNNNNNNNNNNNN
>SAMN02843142    
NNNNNNNNNNNNNNNNNNNNNNNTNNNNNNNNNNNNNNCNNNNNNNNNNNNNNNNNTNNN
NNNNNNNNNNNNNNNNNNNNNNNNNNNNNNNNNNGNNAANNNNNNTNNNNNNNANNNNCT
NTNNNNNNNNNNNNNNNNNNNNTCNNNNNNNCNNGNNNNNNGANNANNATNGANNNTACN
NNCNNNNNNCNNNNNNNNNNAATNNTNNNNNNNNNNNNNNNNTNNANANNNNTNNNNNNN
NNNANNNTCTNNNNNCNCNNNNNNNNNNNNNNNNNNNNNNNNCNNNNNNANNTNNNTNNN
GCNNNNNNNNNNNNNTNNANNNNNNNNANCNNNNNCNNNNNNNNNNNNNNNNNNNNNNNN
NNNCNNNNNNNNNNNNNNNNCCNNNNNNNNNNNNNNANANNNCNNNNNNNNNNNNNNNNN
NNNNNNNNNNNNNNNNNNNNNNNNNCNNNNNNNCNNNNNNNNNNNNANNNNNNNNNNNNN
NNNNNNNNNNNNANCNNANNNNNNNNNNNNNNNNGGNNANNNNNNNTNNNNNNNNCNNNC
NNNNNNNANNNNNCCNNNNNNNNACGNNNNNNNNNNNNANNNNNNNNNNNNNNNNNNNNN
NNNNNNNNNNNNNNNNNNNNNNNNNGNNNNNNNNNNNNNGTNNNNTNNNNNANGNNNNNN
NNNNNNNNNNNNNNNNNNCNNGNTNNNNNNNNNNNNNNANNCNNNNNNNNNNNNNNCNNN
NNNCNNNNNNNNNNNNNNNANNNNNNNGGGNNNNNNNCNNNCTNNGNTNNNNNNNNCNNN
NANNNNNANNNNNNNNNNNNNNNNNNNNNNCCCNNNAANNNNNNNCGNNNNNNNGNNNNN
NCNNNNNNNNNNNNNNNNNNNNNNNNNNNNNNNNNNNCNNNNNNNNNNNNNNTNNNNNNN
NNNNNNTATNCNNNNNNGTNNNNCTANNANCNNNTNNNNNNNNNNNNNNNTNNGNNNNNN
TTTNTNTNNTTNNNNNNNNNNNNNNNNNANNNNNGNNNNNNNCCNANAANNNTCNNNNAT
TNNNNNNNNNANNNTNNNNNNNNNNNNNNNNNNNNCNNNNNNNNNNNNNNNANNNNNNNN
NNNGTNNNNNNGNNNNANNNNANNNNNNNNNNNNNNNNNNANNNNNNNAANGNGNNNNNN
NNNNNNNNNTNCTNNNNNNNNNGNGNNNCNNGCNNGNNNNNNNTNNNNNNNNNNATNNNN
NNNNGANNNNTNNNCNNNNNNCNANNNANNGNNNNNNNNGNNNNNTTNNNNNANNNANNA
NNCNNNNNNNGNNNNNNNNNNNNNNNNNNNNNNNNNNGNGNNTNNNNNNCNNNNNNNNNG
CNNNNNNTNNNNNNNNGNNNNCNNNNNGNNNNNNNNNNNNCNNNNNNNNNNNNNNNCNNN
NNNNNNNNNNNNNNNNNNNNNNNNNNNNNNNNNNNNNNNNNNNNNNNNNNNNNNNNNNNN
NNNNNNNNNNNNNNNNNNGNCNNNNNNNNNNNNNACCCTNNCGNNNANNCNNCCNNGNNA
GNNNNNNNNNNNNNNNNTNANNNNNNNNNNNNNNNNNNNNNNNNNNNNNNNNNGTNNNNN
NNNNNNNNGNNNNNNNNNNNNNNNNNCNNNNNNNNNNNNNNANTNNNNNTNTNNNNNNNN
NNNNNNNNCNNCNNGNNNNNNNNNNNNNNNNNNNNNNNTNNNNTNNNNNNNNNNANNNTN
NNTNNNNNNNNNNCNNNNNNNNNNNNNNNNNNNNNNNNNNNNNNNNNNNNCNNNNNNNNN
NNNNNNNNNNNNNNNNNNNNNNNNNNNNNNNNNNNNNNNNNNNNNNNCNTNNNNNNNNNN
NNNNNNNNNNNNNNNNNNNNNNNANNNNNNANCNNNNNNNNGNNNNNNNGANNNNNNNNN
NNNNANTNNNCCNNNCNNNNGCNNNNNNNNNNNNNNNNNNNANNNNNNNNCTNNNNNNNN
NNNNNNNNNNNNNNNNNNNNNNNNNNNNNNNNACNNNNCNNNNNNNNNNNNNNNNNNNNN
NNTNNNNNANNNNNNNNNNNNNNNNNNNNNNNNNNNNTNNNNNNNNNNNNNNCNNNNNNN
GNTNNNNNNNNNNNNNNNNTNNNNNNNNNNNNNNNNNNNNNNNNNNANCNNNNNNNNNNN
TNNNNNNNNNNNNNNNNNTNNNNNNNTNNNNNANNNCNNNNNNNNNGCNNNNNNNNNCTN
NNNNCNCNNNNNGTCNNNNNNNNNNNNNCNNCNANNNNCNNNNNNNNGNNNNTNCNNNNN
NCNNNNNNNNNNNGNNNNNNTANNNNNNNNNNNNNNNNNNNNNNNNNNNNNNNNNNNNNN
NNNANNNNGCNNNNNNNCNNNNNNNNTCNNNNNCNNNNNTNNCNNNNNNNNNNNNNTNNN
NNNNNNNNNNNNNNNNNNNNNNNNNNNNNNNNNTCCNGNNCNNNNNNNNNNNNNNNNNNN
NTNNNNNNTNNNNNNNNNNNNTNNTNNNNNTNNCCGCNCNNNGGNTTTANNNNNNNNNNN
NNNNNNNNNNNGNNNNNNNNNNNCCNGNNNNNNNGNGGNANNNNNNNNNNNNNNNNNNNN
NNNNNNNNNNNGNNNNNNNNNNCCNNNNNNANNNNANNNGNNNNNNNNNTNNNNNNATAN
NNANNNNNNCCNNNNNNNGNNNNNNNNNNNNNNNNTNNNNNNGNNNNNTNNNNNNTNNNN
NNNGNNNNNNNNNNNNNNNNNNNNNNNNNNNNNNNNNNNCNNNNGNNNNNNNNTNNNNNN
NNNNNNNNNNCGNNACNNNTNNNNNTNNNNNNNNNNNNNNNNNNNNNNTCANNNNTCNNN
NNNGNNNNTNNNNNNNNNNNNNNNNNNNNNNNNNNNNNNCNTNNTGNNNNNNCNNNCNNN
NNCNNANNNNNNNNNNNNNNNNNNNNNNNNNNNNNCGNNNNNNNNNNNNNNNNCNNNNTN
NNNNNNNNNGNNNNNNNNNNNNTNNNNATNTNNNNCANNNNNNNNGNNNNNNNNNNNNNA
GNNCNANTNTNNNNNNNNCNNNNNNNNNNNNNNNNNNNTNNNNNNNCNNNNNNNNNNNNN
NNNNNNNNNNNTNNNNCNNNNNNNNNNNNNNGNNNNNNNNNNCNNNNNNNNNANNNNNNN
NNNNNTNNNNNATCNNNNNANNNNNNNNNNNNCNNNNNNNNNNNNNNCNNNNNNNNCANN
TNNANACNANTTANTNNCANCCNNNNGNNCGNANNNNNCNNTNCNNNNNNNNNNNNNNNN
GNNCNNNGCTATNNANNNNNCNNANNNNNTNNANNTNNCGNNNNTNNANNTGNCNNNCNT
NNANNCANNNNCNNNNCNNNNNNNNNTNNNNTTNNNNNANNNNNNNNNNNNNNTNNANNN
NNNGNNNNNNNNNNTNNCNNNNCANNTNNCANNNNTTNNNGNCNANNNTNNNNCNNGNNN
ANTNNNNNANNANNANNCTNNNNNNNTNNCNNCANANNNNNNNNAGNCCNNNNNANACNN
NNCNTNNNNNNNNNNGNCNNANNNNNCANTNNNNNNNNANNCNNNNNTNNCNNNNNANNA
NNCNNANNNNNCNNNNNCNNANGNNNANNANNANNNNNNNNCNNANNCNNNNNANNGCNN
GNANNTNNNNNGTNNNNNNTANNCCNANNANNTNNGNNNNNNNNCNNCNNCNNANNNNNN
NCTANNNNNNNNNNNNTNNNGTNNNNCNNNNNNNNNNNGNNNNNNNNNNNNNNNNNNNNN
NNNNNNNNACNNNNNNNNNNNNNCNNNNNTNNNNNTNNNNNNNCTNNNNNNNNNNNNNNG
NNNNNNNNNNNCNNCNNNNNNNNANNNNNNNNNNNANNNNNTNNNNNCNNCNNNNNNNNN
NNGNNCNNNNNTNNTNNCNNNNNNNNTNNCTNTNNNGNNNNNNNNNNNNNANNNNNNNNC
NNCNNNNNANNCNNNNNNNNNNNNNNCNNANNCNNTTNNNNNNNNNNNNNNNNANNGNNC
NNNNNNNNCNNNNNNNNNNNNNGNNNNNNCNACNNTNGNNNTNGCNNTNNNNNNCNNNNN
NNCTNACNNNNNNNNNNTNNNCNANNNNNGNNANNNNNNNNGNNNNNGNNNNNCNNNNNC
CNANNCNNNNNTACNNNNNNNNNNNNANNNNNNACNNNNNNNNNNNNNNNNNNNNNNNNN
NNNNNNNNNNNNNNNNNNNNNNNNNNNNTNNNNNNNNNNNNNNNNNNNNNCNNNNNNNNN
CNNNNNNNCTNCTANNNNTNNNNNNCTNNTNGNNNNCNNANNTNCNNNAANTTNNNTNNN
NNNNNNNNNNNNNTNNNNNNNNNGNNNNNNNNNNNNNNNNNNNTNNNNNTNTNTNNTNNN
NGNNNNNNNNNNCNNNNNTNNNNNTNTTNNTNNTCNNNTNNNCANTNTNNNNNNANNTNN
NNNNGNNNNNNNCNNTNNTNNNNNACNNCNNGNNNNNANNNNGNNTNNANNNNNTNNANN
CNNCNNCNNCNNCNNCNNNNNNNNNNNNNNCNACCNNNNNNNTNNNNNNNNNNNNNNNNN
NNNTNNNTNGNNTNNNNNNNNNNNNNNNNNNNNNNNANNNNNNNNNGNNNNNNNTNNNNN
NNNNNNNNNNNNNNNNNNNNNNNNNNNNNNNNNNNNTNNCNNNANNNNCNNANNNNNTNN
NNNGNNANNNCNANNTNNNNNNNNANNANNNNNCNNNNNNNNNNNCNNNGNNNNNNNNNN
ANNNNNGNNCNNCNNNNNNNNNNNNNNNCNTNNNCNNNNGNNNNNNNNNNNNNNNNNANN
NNNNNNTNNNNNTNNNNNNNTNNTNNNNNNNNNTNNNNNNNNCNNNNNNNNANNCCNNNN
NGTTTNNNNNNNNNNNNNNNNANNNNNNNNGNNNNNANNCNNANNNNNNNNNNNANNNNN
CNNANNNNNNNNANNNNNCGNTCNTNTNNNNNNANNNNNNNNNNNANNANNNNNTNNCNN
CNNNNNNNNNTNGCNNNNNTNNNTTNNNNNTNTCNTNNNNNNTNNCANCNNANNTNCCNN
NNNNNNNNNNNNTNNNNNCNNNNNNNCNCNGNNNNNNNNNNNCNNNNNNNNNNNANCNNN
NANTNNNNNCGNNNNNNNNNNTNNNNNTNNNCNANNNNNANNNNNNNNNNNTNNCNNNNN
TNNGNNTNTNNNNNNNNNNNNNNTCNNNNNANNGNNNNNNNNNNNTNNCNGNNNCNNTCN
NNNCNNTNNNNNNNNNNNNNNNGNTNNANNNNNCNNNNNTTNNNNNATNNNNNNNNNGNN
TNNNNNNNNNCNNNNANNNNNTNNNTNCNNNNNCNNNNNNNNNNNNNNNNNNNANNNTCN
CNNTNTNNNNNNNNTNNNTTNTNNNNNNNNNNNNNTCNNNTNNNNTNNCNNNATACNNNN
NNNNNNNNNNNNNNNNNNNNNGTNNNNNNNGGNNNNNNNNNNNNNNNNNNNNNNNNNNNN
NNNNNNNNNNNNNNNNNNNNNNNTNNNNNNNNNNNNNTNNNNNNNNNNNNNNNNCNNNNN
NNNNNNNNNNNNNNNNNNNNNNNNNNNNNANNNNNNNNNNNNNNNNNCNNNNNNNNNNNN
NNNNANNNNNNNNNNNCNNNNNNNNNNNNNNNNACNNNNNNGCNNNNTNNNNNNNNNNNN
NNNNTNNCNNNNNANNNNNNNNNNNNCNNNNNNNNNNNNNNNNNNNNNNNNNNNNNNNNN
NTNNNNNNNNNNNNNNNNGNNNAANTTNNNNNNNNGGNNNNNNNNNNNNNNNNNNNNNNN
NNNNANNNNNNNNNNNNNNNNNNNNNNNNNTGNNNNNNNNNNTNNNNCNNNNNNNNNNNN
NNCNNNCNNNTCNNNNNCNNCNNTNNNNNTNNTNNTNNCNNNNNTCNNCNNNNNNNTNNT
NNGNNCNNTNNANNANNANNANNTCNNNNCCNTCNANNTNNCNNTNNATNANNCNNANNN
NNNNNNNNGNNCNGAGNNNNNNNNNNNNNCNNNNNNGNTNNNNNCGNANANNNNNNTNNN
NNNNNCNNNNNCNNNNTANNANNANNCNNNNNTNNNNNNNNCNNTNNCNNNNNTNNNNNC
NNNNNANNTGNTNNNNNCNNNNNANNNNNTNNCNGNNNANNTNNTNNNNNNNNNNNNNNC
CNCNNTNNNNNNTNCCNACNANNNNNCNNNNNCTNNNTNGNTNNANNNNNNGNANNNNNN
NNNNNANNCGNNNNCNNTNNCNNNNNANNNNNNNNNNNNNNTNNANNANNTNNNNNANNT
CNAANNNNTNNCNNTTNNNNCNNNNNNNNANNTNNNNNNNNTTNNNNANNNNNCNNCNNC
NNNNNNNNNNNTNNCNNNNNNNNGNNCNNNGNNNNGNNNNNANNNNNNANCNNTCNGNNC
NNNNNANNCGNNNNNNNTNNCNNNGNACNNNNNCNANNCNNGNNCNNNNNANNNNNNNNC
NNCNNCNNNNNGCNATNNNNNNNCNGNNNNNNNNNNNNANNCNNNNNCNNNNNGNNNNNN
NNNNNANNCNNTNNTCNNNNTNNNNNNTNNNNNNNNNNCNNNNNNNNNNNCGNNNNNNNN
NNNNNNNNCTNANNTNNGNNTNNNNNNNNNNNTNNNANNNNGNNCNNNNNCTNNNNANAN
NNNNNNNNNNNNNNANNTNNGNNANNNNNTNNGNNNNNNANGNNNNNCNNNNNTCNANNT
NNCNNCNNNNNNNNCNNNNNTNNNNNCNNTNNCNNNNNANNCGNCNNNNNANNANNNNNN
NNCNNNNNNNNNNNTNNNNNTNNNNNTNNTNNNNNNNGGNNNNNANNNNNCNNCNNNTNG
NNNNNNNNNNNTNNNNNNNANNNNNNNNNGNNNNNNNNNNNNNNGNNNNNNCNNNNNNNT
NNTNNNTNANNNNNANNANGGNNTNNNNNTGNANNNNNNTNNGNCNNNNNTNNCNNCNNT
NNTNNNNNNNNCGNCNNNNNCNNCNNNNNNNNNNNNNNNNNCNNNNNNTNNNNNNNNNNA
NNNNNNNNNNNTNNTNNNNGGNNANNTGNTNNNNNNNNCNNACNNNNCTNNNNNNNNNNN
NNCNNNNNNANNNNNNNCNNANNCNNCNNNGCNATNNNANNTGNNNNCNNCNNTNNANNC
NNNNNCNNANNANNCNNNNNNNNACNANNTNNCNNGNNTNNNCNNNNCNNCNNCNNCNNN
NNNNNANNCNNAATNNNNNNTNNNNNCNNNNNNNNNNNNNCNNNCNNTNNCNNNNNNNNN
NNNNNNNNNNNNGNNNNCNNCNNCNNNNNNNNNNNTGNNNNNNNNNNNNNNNNNNNNNNN
NNNNNNNNNNNNNNNNNNNNTNNNNNNNNNNNNNNCNNANNNNNTNNNNNNNNTNNCNNN
NNTNNANNNNNCNNNNNNNNTNNCNNNNNNNNNNNNNNNNANNNNNNGNNNNNCNNNCTN
NTNNNNNNNNGNNNNCATNNNNANNTCNNNNTNNCNNNNANNNNNNNNGNNNNNNNNNNN
NCNNNNTNNNNTNNTNNCANAGNNNNNNNNNNANNNNANGTNCNNNNCNCNNNNNNNNNN
ANATNNNNNANNNNNNNNNTNCNNNNNNNNNNNANNNNNNNNNNNNNNNNNNCNNNNNNN
NNNNNNNNNCNNNNNNNNNNNANNTNNNNNCTNNANNNNNNNANNNNNNNNTNNCNNNNN
TNNNNNNNNNCNNNNGNNNNNGCNGNNCNNNNCNNGNNNGNNNGNTGNNNNNNNNNNNNN
NNCNNNNNNNNNCNTNNNNNNNNNNNNCNNNTNNNNNCNNNNNNNTCNNNNTNNNTNNNN
NNNTCNNNNNNNNNNNNNNNNANNNNNTNNCNNNNCNNNNNNNNNNNNNANCNNNNNNNN
NNNGNNNNNNNNNNGNNNTNNGNNTNNNNNNNNNGNNNNNTNNNGNNNNNNNNNNNNNNN
NNNTNNNNNNNNNNNNTNANNGNNANNNNNGNNACNACNNTNNNNNNNNNNNNNTNNNNT
NNNACNANNNNNNNNANTNNNNNNCNNNNNGTNNNNNNNCNNNNNNNNNNNATNNNNCNN
ANNNNNTGNGNNCNNNNNNNNACNANNANNNNNCNNNNNNNNNNNCNNTNNNNNNNNNNN
NNNNNNNNNNNNNTNNCNTNNNNNCTNANNTNNCNNTNNANNNNNNNNNNNTNNNNNGNN
NNNNNNCNNNNNNNNANNNNNNNNNNNNNNGNNNNTNNNANNNNNGNNNNNTNNNNNNNN
NNNNNNGNNNNNNNNNNNNNNNNNNNNNNNNNNNNNNNNNNANNNNNNNNNNNNNNNNNN
NNNNNNNNGCNNNNNANNNNNNNNGNNNNCNNNNNGNNANNNNNCNNNNNNNNNNNNNTN
NNNANGANNTTNNNANNNTNNTNGNNNNNNNNTNNCNNCNNNNNNCNNNNNGNNNNNNNN
NNCNNNNNTTNTCNCNNTNNNGNNCNGNCNCNNNCNNNNNTNNTNNNNNNNNNNNCCNCT
NNNGNNANNNNNNNNNNNNNNANTNANNTANNNNNNNTNTTANCNNNGNNNTNNTNNGTN
NCNNNNNCGNANCNNNNNTCNNNNNANNNNNANNNNNNNNNTNNNNNNNNNNNNNCNNNN
NNNNNNGCNNNNNNNNNNNNNNNNNNNNNNNNTNNATANNNNNNNNTGNNNNNNNNNNNN
NNNNNNGTNTNNNCNNNNNNNNNNNNNNNNNNNNAANNNNNNNNTNNNNNNNTNNGNNCN
NANNTNNTNNANNNNNNNNCNNNNNNNNNNNNTNNNNNCNNNNNNNCNNNNNNNNANNNN
NNCNNNNNNNNNNCNNNNNCNNNNNNNNCNNNNNGNNNGNNNNAGNCGNNNNTNNNNNNT
NNNNNNNTNNNNNNNNNGNNNNNNNNGNCNNNNNCNNNNNNNNANNANNNNNCANTCNNN
NNANCNNNNNNNNNNNNNNNNNTNNNNNTNNCNNCNNTNNNNNTNNNNNTANNNNNNNNN
NCGNGNNGTNNNNNNNNNNNNNNNNNNNNNNNNNNNTNNNNNNTNNNNNNNNCNNANNNG
NNNNNNNNNNNNNNNTNNGCNNNNNNNNNNNNNNNNNNNNNNNNACNNNCNCCNNNNNNN
TNNTNNNNNNANNTNNNNNGNNTNNNNNANNNNTNANCNNNNNNNNTNNANNCNNTNNCN
NAGNCNNNNNNNNNNNGNNTGNNNNNNNNNNNNNNNNNNNNNNNNTNNNNNTNNNNNTNN
NNNANNCNNNNNNNNTNNNNNTNNNNNNNNNNNNNNGNNTGNCNNCTNNANNANNNNNNN
NNNNNNNNNGNNNNNTNNNNTNNNNNNNNTNNCNNNNNNANNNNNNNNNNNNNNNNNNNN
TNTNNNNNNNNNNTNCNNNNNNNNANNANNTNNTANCNNNNNANNNNNCNNNNNANNGNN
NNNTNNCNNNGNNNNNNNNNNANNNNNCNNTNNTNNANNNNNTNNTNNNNNTNTCNNCNN
NGNACNANNNNNTANCNNANNTNNCNNNNNTNNCNNCNNCNNNNNCNNCNNNNNNNNCNN
NGNACNNNNCNNNNNNNNANNCNNNNNNNNCNNNNNCNNANNNNNNNNNNNNNNNNNCNN
ANNGNNNNNNNNNNNNNNNCNATNGNNTNNCNNNNNTNNTNNNNNCNNNNNNNNNNNNNN
NTNANNNNAANNGNNNNNNNNGNNNNTNTNNCNNNNCNNATNNNNCNNCNNNNNATNNNN
AGNCNNNNNCNNANNACNANNNNNNNNNNNNNNCNNTNNNNNNNNTNNNNNNNNCNNNNN
CNNAGNNNNCNNCNNANNTNNTNNNGNNGNCNNNNNCNNNNNCGNCNNCNNCNNNNNCNN
NNNGNNCNNCNNNTNNNTTGNNNNNNNCTNNNNNNNNTNNNANNNTNNTNNNNNNNNTNA
CNNCNNNNNCNNNNNNGNNNNNNNTGCNNNANNCNNNNNTNNCGNNNNCNNAGNCNNNNN
TTNCNNNNNTGNTNNTNNCNNNNNNNNNNNCNNCNANNNNNNNNNNNNTNNCTNNNNNNG
NTGNNNNNNNNNCNNNNNNNNNNNNNCTNGTNNNNANNNNNNNNNNNNNNTNNNNNNNNN
NNNNCNNGNNCNNTNNTNNNCNNNNCNNCCNNNNCNNNNNCNNCNNNNNCNNANNTNNNN
NNNNANNTNTANNNNNNNNGNNNNNNNNNNNANNCNNNNNNNNNNNNNNNNNCANNNNAN
NANNCNNCNNTNNCNNCNNNNNANNANNCNNTNNGNNNNNCNTNNNNNNNNNNNNANNTN
NCNNNNNNANNNNNNNNNNCCNNNNANNGNNNNGNNNNNCNNNANNNGNNNNTNNNNNNN
NNNNGNNNNNNNNNNNNNNCNTNNNNNNNNNNNNCCTNNNNGTNNNCCNNNNNNNTNNGN
NNNNNNNNNNANNNCNNNNANNNANCNNNNNNNNNNNNNNNNNNNNNNNNNNNNNNNNNN
NNNCNNNNNNNNNNNNNNNNNTNNNNNNNNNNNTNNNNNNNNNNNNNNNNNNNNCNNNNN
CNNTNNNNNANNNNNCANNNNNNNTNNNNTNNNNNNNNNNNNNNNCCNNNNNNNNNNNNN
ANNCNNNNNNNNANNNNNNNNNNNNNNNNNGCNNNNNNNNTNNNNTNNNNNANNNCNNNN
NNNNNNCNNCNNNNNNNNNNNATNNNNNNGNNNNANNNNTNNTNNCCNACNNNTCNNCNN
NNNNNNTNNNGNNNNCCNNNNTNNNNNTNNNNNNNTNNNANNNNNNNNNNNNNNTNNNNN
NNNNNNNNNNNNNNNNNNCNNNTNNNNCCNNNNCNNNNANNCNNTNNNNNNNNNNNTNNN
NNNNNANNNNNNNNNNNGTNNNNNNNNNNTNATNNNNNTNNGGNTNNNNNNNNNGNNNNC
NNCNNTCNNNNNNNNTNTNNNNNNNNCNNCNNCNNANNCNNGTNNGNCNNCNNCNNNNNN
NNTNNNNNNNNNCNNNNTNNNNNCNNNNNCNNNTNCANTNNNNNACNNNNTNNNNNNNNN
NNGNNNNNNNNNNNNNNNCNNNNNNNTNNNNNNCNTNNTNNNNNNNNNNNNNNNNNAANC
NNNNNNNNACNNNNNNNNNNNNTGCNGNNCNCNNNANNNCNNNNCNNNNNTNNNANCNNT
NNCNNNNTGNNANNNNNCTNANNTNNTNNTCNNNNNNNNNNANNNNNNGNCNNNNNNNNC
NNNNNNNNTNNCNNANNNNNANNNNNNNCNNNNNNCNNNNNCNNNGNNNNCNNTNNCNNN
NNCNNTNNANNNGCNNNNNNCCNNNNNNNATNANNCNNANNAANNNNTNNNNNANNNNCN
NNNNNNNNNNNNNNTNNNNNNNNNTNNNNGNNNNNNNTNNANNNNNNNNNTNANNNNNNN
NNTNNTGNNNNNNNNNNNNNNNNNNGTANANNNNNTNNCNNANNNNNNNNNCNANNNNNT
NNCNNNNNCNNNNNNCNANNTNNANNTNNCGNNNNNNNNNNCNNNNNNNNNNNNANANNN
NNNNCNNNNGNTCNNNNANNNNNNNNGGNGNNCNGTNNGNNANNNNNCNNNCNNNNNNNN
NNCNNTNNNNNNNNNNNNNNNNNNNNCNNNNNCNNTNNANNCNNCCNANNANNNNNNNNT
NNNNNCNNCNNANNCNNNNNCNGTNNANCGNNNNNNNNNNNANNCNNCNNNNNCNNCNNT
GNNNNNNNCNNNNNNNNCNNTNNNNNNNNCNNNNNNNNNNNGNNANNTNNNNNCNACNTA
NNANNNNNNGCNNNNNNGNNTNNNNNCNNCCNCNNNNNCNNCANNNNTNNNNNTNNNNNN
NNNNNANNTNNCNNANNANTCNNCNNCCNANCCNNANNTNNNNNNNGNNNCCNANNNNNG
NNCNNTNNANNANNNNNCNNNNNNNNNNNNCNNNNNNNNNNNNNNNNNTNNNNTNNNNNC
NNNNNNNNNNNCTNNNNNNNNNNACNNNNNNNNGNNNTGNNNNNNNNTNNNNNNNNTNAC
NNNNNNANNNNTNNANNNNNNGTANNTNNNNNNNNCNNCGNCCNANNNNNTNNANNCNNN
NNANNNNTNNNNNNNNNNNNNNNNTNNNNCTNNNNNNNTNNTNNTNNNNNGNNNNNCNNN
NNNNNGNNNNNNNNNNNNANNNNATNNNNCNNCCNANNCCNACNNNNNCNNANCNNNNNN
NNNNNNNNNNNNCNNNNANNTNNNNNNNGNNNNTNNNNNNNNNCNNNNNNNNNNNNNNNN
GNNNNNNNNNNNNNNNNCTCNNNNNNNNNNNNNNNNNNGNNNNNNNNTGNNNNNNNNNNN
NNNNNNNTNNTCNNNNNTNNNNTNGNNNNNNNNNNNNGNNNNNNNNANNNNNANNNNNNT
NNNNGNNNNNNNNNNNNANNNNNNNNNNNNNNNNNNNNNNNNNNANNNNNNNNNNNNNNT
TCNNCNNNCNCTNNNNNGNNNNTNNNNNNTNNCNNNCTATANNNNNNNNNNTNNTNNGNT
TTANCNCNNNCNNNCNNNNNNNNTNNNNANNNNNNGNNNNNNNNGNNNTCNNNNACNNNN
NNNNNNNNNNNNNNANTNNNNNNNNANNNNNTNNCCNCNNNNNNNNNNNACNNATTNNTN
NNNNNNNANNCNNNCNNNNCNNNNNNNNTNNTNNATNNNNCNNNNNNNNTNNNNNNNNNN
NTNNNNNANTNNNNNNTATCCNNNNNGNNNNNNNCGNNNNNNNANCTNNNNTNNNANNCN
NNNNNNNANNTNNNTNNNNNNNNNNNNNNNNNNNCNNNNNNNNNNNNNNTCNNNNNNNNN
NCNNNANTNNTNNGNNCNTNNNNNNNNNNNNNNNCNNNNNCTNCNNGNNANNCNNTNNNN
NNNNNGGNGNNNNNNNNNNNNNNNNTNNNNNNNNNNNNNNANNANNNNNNNNNGNNNNTN
NANNNNNNNNNNNNNNNNNNNNNANNTNANNTNNNNNCNNCNNCNNCNNNNNTNNCANTT
NNGNNNNNNNNNNGNNCNNNNCNNNTNNNNNTNNNNNNNNCNNNNNNNNNNNCNNNNNNN
NNNANNNNNGNGNCNNANNCNTNNNNNNGANTNNANNAGNNNNANNNNNNANNNNNNNNN
NNNNNNNNNNNNNNNNNNNNNNNNNNNNNNNNNNTNNNNNNNNNNNCNNANNNNNCNNNN
NNGNNCNNNNNNNTNNNNNNNNNNNANNNGTNNNNNNNNNCNNNNNACNNNNNNNTNNNN
NTNNCNNNNCNNNNNNNNANNNNNACNNCNNNNNTNNNACNTNANNNTNNNNNNNCNTNN
NCNNNCNNNNTNCNNCANNNNNCGNCNNNNNNNNNNNNNNCNNTNNANNANNNANNNNNN
NNNNCNNANNCNNTNNNNNNNNCNNTNNANNANNNNNTNNNNNCNNTNNNNNANNNNNCC
NNNNTNNCNNNNNCNNCNNTNNCNNCNNNNNTNNCANANNTNNACNNNNCNNNNNNNNCN
NTNNCNNTNTTNNCNGCNNNNNCGNNGNANNNNNNNNNNNNNNANNNNNANNCNTNTNTN
NNGNCNNGNNNTNCNNCANNNNANNCNNCNNNGNTGNNNGTNNCNNNNNNNNNNNNANNN
NCNNCNNNANNNNNTNCNNCNNCNNNNNNNNANNCNNCGNNGNCGNNNNNNNNNNTNNNN
NNNNNNNNNNNNNNNNNCNNNNNNNNNNNNNNNNNNNNNNTNNCNNNNNNNNTNNCNNCN
NCNNNNNNNNTNNTNNCGNNNNTCNNNNANNNNNNNNNNNNCNNANCNNNGNTNATNNTN
NNNNNNNCNNNNNCCNNNNGNNCNNCNNTNTNNNNNNNNNNNNNNNNNNNNNNNNNNNCN
NNNNANNCNNCNNTNNNNNCNNTNNTNNTNNNNNANNNNNTNNNNNNNNNNNTNNGNNCT
NNNNNCNNNNNNCNNCNNNNNNNNTTGTNNCNNNCNNNNNNNNCNTCNNNNNNNNNNNNN
NCNNTNNTNTNNNTANNNATNNNNNNTATCNCTNCNNCNNNNNNNCNNNCNNGNNNNNAA
CNNNGNNNNNGNNTNNCNNNNNNNNTNNNNNNNNCNNNGNTNNANNNNNNNNNNNNTNNN
NANNNNNNNNNNCNNNNNCCNNNNNNNNNNNNNNNANCNNNNNANNNGNCANCCNNNNNN
NNNNNNTNNNNNNNGCCNNNNNNNNNNNNNNTNCCCNGNNNNNNNNNNNNNNNNNCNNGN
NNNNANNNNNTNNNNNNNNCNNNTNNATCNNNNNCNNTNNCNNNNNANNCTNATNNNNNN
NNNNNNNNNNNNNNNTNNANTNNNNNNNNNNNNNNNNNNNNNNNNCNNNNNNNTTNNNNN
NNNNNNTNNGNTNNNANNNNNGNNNNNNNNCGNNNNNNNTNNGNNNNNTNNNNNNNNGNN
CNNNGNNNNCNNTNNNNNNNNNNNCNNCNNNNNNNCNNANNNNNNNNNNNNNNNNNNNNC
NTCANNTNNTNNNNNNNNTNNTNCNNNANNGNNNNNNNNGNACNNCNNNNNCNNGNNNNN
NNCNNNTGNNNNNNNNNCNGCCNNNNNNNNANNCNNANNTNNNNNANNNNNNNCTNNANN
CNNNNNCNNNNNANNANNNNNNANNNNCNNCNNNNNTNNCNANNNNNNNANNNNNNNCNN
CNNCNNNNANNNGNNTNNNNNNNNNNNNNNNNNNNNTNNNNNGNNNANNNNNNNNNNCNN
NNNTNNNCNTNANNNCNNANNNNNNNNNNNANNTNNNNNNNAANNCNCCNNANNNNNTNN
NNNNNNNNNNNNGNNTNGNNNNNNNNNNANGNNNNNNNNNNNTNNNNNTANNNNNNNNCN
ANNNNTNNNTNNNNNNNNNNNNNNNNNNNNNNNNCANNNNNNNNCNNNNNCANNNNNNNC
NNNCANTCNNNNGNNCNNNNNNCNNNNNNNNNNNNNNNNCNNTNNNTNNNNCNNNNNNNN
AGNCNNNNNNNNCNNNNNNTNNNNANNANNTNTCNNTNNCNNCNNGNNNANNNNNCNNNN
CCNNNNNNNCNNCNNNNNNNNANNNNNNNNNNNNNNNNNCNCNTNNNNNNNNNNNNNANN
NNNNNNNNNNNNTACCNNTNNNNNNNNNNNCNNGNNNNNCNGNNNNNNCANCCNNNACAN
NNNNNNNNNCNNAGNTNNAANGNNTNNTNNNNNNNNNNNTNNGNNCGNNNNNNNANNNTN
ANNNNNCNNGNNTNNCNNTTNTCNNGNNANNNNNNATNNTNNNGNNNNNNNNNNNCNNNN
NGNNNNNNNNNNNNNNNNTNNNNGANNCGNCNNNNNANNNNNNNNNNNNTNNNNCNNNNN
ANNNNNANNCNNCNNCNNNNNCNNANNNNNNNNNNNNNNNNNNNNNNNNNNTNNNNNCNN
NNNANNNNNNNNCNNNNNCNNNNNNNNNNNNGNNNNNNNTNNNNNNNNCNNCNNTTNCNN
TNNTNNNNNNNNANNNANNNNCNTNGNNANTGNCANNGNNNNNCNANNANNNNNCNNCNN
NNNNGNCNNCNNCNNCNNNNNNNNNNNTNNCTNNGNCGTNNNCNNNNNCNNNNNCNNCNN
CNNNTNTNNCNTNNNGNNNNTCTNNGNGGNNCNCNNNCNNNNTNNNNNTCNNNNNNNNNT
NNNNNNNNNCNNANNNGNNNNCNNNGGNNNNCNNGNTNNNNNNANCNNANNCNNTNNNNN
CNNNNNNNNCNNTNNNNNNNNNNNNNNGNNANNNNNNTNNNNNNNNNNCNNNNNCTNNNN
ANNNNNCNNCNNCNNNNNNNNNNNANNANNNNNNNNAGCNTNNNNTNNNNNNNNNCNNNC
TNNNNNCNNNCNNNNNNNCNNCNNNNNNNNNNNNNNNNNNNTNNNNNNNNCNNNNNNNNN
NNNNNNANNNNNNNNNNNANNNNNNNNNNNNCNGNNNNNNNNNNNNNNTNNNNNNNNANN
NGNCNNNNNCNNNNNTNNNNCCNNCNNNNNNNNNNNNNNTNNCCNNNNCNNTNNCNNCNN
CNNNNNGCNNNNNNNNNCGNNCGNNACNANCNNNNNCNNNTNNCNNNNNNNNNNNCNGNN
NNNNNNNNNNCNNNTNNNNTNNNNNNNNNNNNNNNNNNNGNNNNNNNACNACTNNCNNNN
NNNNNNNNNNNNNNNNNNNNNGCNNNNNNNNNANNNNNNNNNNNNNNNNNNNNNNNNTNN
NNNNNNNNNNNNNNNCNCNNNNNNNNNNNNTNNNNANNNANNNNNNNNCNTATNNNTNTN
ANNNNTNTNNNNNNTCNNNNTNNNTCANNNNNNNANTNGCNNCNTNNNNNNNNNNNNCNN
NCNNNNNNNNCTNNNNNNNNNCNNNNNTANNNNGNCNNNNGNNNNNNTTANNTACNNNNN
GGNTNANGNNNNNNACNNNNNNGNNATANANNNNNNNNNNNTNNNTNNNANNNNNAATNN
TNNGCNNCNNNNNNNTNANNANNTNNNNGNCCTCTNTNNNNNTANNNNATACNNATNANN
NNNGACTGNNNNNAGTNNNNNNTGNCNNNTTCATTNNTNANNNTNTANNTNTTNTNTNTT
CCTNNNNNTTNNNNNANNNNNNNAATTNCNNNNNNGCNNNNNNNNNGNNNNNNNNNAGGN
NNNGNTCNNNCNNNNNNNNNCGNNNNNNNAANCCNNNNNNNNCGNNNNNNNANNNNTNNN
NCNNNGNNNNNNNNNNNNNNNNNNNNNNNNNNTNNTCNNNNNCNGTNCNNNNNNNNNTNN
NNNNNNNNNNNNNNNNNNNN
>SAMN02843143    
NNNNNNNNNNNNNNNNNNNNNNNTNNNNNNNNNNNNNNCNNNNNNNNNNNNNNNNNTNNN
NNNNNNNNNNNNNNNNNNNNNNNNNNNNNNNNNNGNNAANNNNNNTNNNNNNNANNNNCT
NTNNNNNNNNNNNNNNNNNNNNTCNNNNNNNCNNGNNNNNNGANNANNATNGANNNTACN
NNCNNNNNNCNNNNNNNNNNAATNNTNNNNNNNNNNNNNNNNTNNANANNNNTNNNNNNN
NNNANNNTCTNNNNNCNCNNNNNNNNNNNNNNNNNNNNNNNNCNNNNNNANNTNNNTNNN
GCNNNNNNNNNNNNNTNNANNNNNNNNANCNNNNNCNNNNNNNNNNNNNNNNNNNNNNNN
NNNGNNNNNNNNNNNNNNNNCCNNNNNNNNNNNNNNANANNNCNNNNNNNNNNNNNNNNN
NNNNNNNNNNNNNNNNNNNNNNNNNCNNNNNNNCNNNNNNNNNNNNANNNNNNNNNNNNN
NNNNNNNNNNNNANCNNANNNNNNNNNNNNNNNNGGNNANNNNNNNTNNNNNNNNCNNNC
NNNNNNNANNNNNCCNNNNNNNNACGNNNNNNNNNNNNANNNNNNNNNNNNNNNNNNNNN
NNNNNNNNNNNNNNNNNNNNNNNNNGNNNNNNNNNNNNNGTNNNNTNNNNNANGNNNNNN
NNNNNNNNNNNNNNNNNNCNNGNTNNNNNNNNNNNNNNANNCNNNNNNNNNNNNNNCNNN
NNNCNNNNNNNNNNNNNNNANNNNNNNGGGNNNNNNNCNNNCTNNGNTNNNNNNNNCNNN
NANNNNNANNNNNNNNNNNNNNNNNNNNNNCCCNNNAANNNNNNNCGNNNNNNNGNNNNN
NCNNNNNNNNNNNNNNNNNNNNNNNNNNNNNNNNNNNCNNNNNNNNNNNNNNTNNNNNNN
NNNNNNTATNCNNNNNNGTNNNNCTANNANCNNNTNNNNNNNNNNNNNNNTNNGNNNNNN
TTTNTNTNNTTNNNNNNNNNNNNNNNNNANNNNNGNNNNNNNCCNANAANNNTCNNNNAT
TNNNNNNNNNANNNTNNNNNNNNNNNNNNNNNNNNCNNNNNNNNNNNNNNNANNNNNNNN
NNNGTNNNNNNGNNNNANNNNANNNNNNNNNNNNNNNNNNANNNNNNNAANGNGNNNNNN
NNNNNNNNNTNCTNNNNNNNNNGNGNNNCNNGCNNGNNNNNNNTNNNNNNNNNNATNNNN
NNNNGANNNNTNNNCNNNNNNCNANNNANNGNNNNNNNNGNNNNNTTNNNNNANNNANNA
NNCNNNNNNNGNNNNNNNNNNNNNNNNNNNNNNNNNNGNGNNTNNNNNNCNNNNNNNNNG
CNNNNNNTNNNNNNNNGNNNNCNNNNNGNNNNNNNNNNNNCNNNNNNNNNNNNNNNCNNN
NNNNNNNNNNNNNNNNNNNNNNNNNNNNNNNNNNNNNNNNNNNNNNNNNNNNNNNNNNNN
NNNNNNNNNNNNNNNNNNGNCNNNNNNNNNNNNNACCCTNNCGNNNANNCNNCCNNGNNA
GNNNNNNNNNNNNNNNNTNANNNNNNNNNNNNNNNNNNNNNNNNNNNNNNNNNGTNNNNN
NNNNNNNNGNNNNNNNNNNNNNNNNNCNNNNNNNNNNNNNNANTNNNNNTNTNNNNNNNN
NNNNNNNNCNNCNNGNNNNNNNNNNNNNNNNNNNNNNNTNNNNTNNNNNNNNNNANNNTN
NNTNNNNNNNNNNCNNNNNNNNNNNNNNNNNNNNNNNNNNNNNNNNNNNNCNNNNNNNNN
NNNNNNNNNNNNNNNNNNNNNNNNNNNNNNNNNNNNNNNNNNNNNNNCNTNNNNNNNNNN
NNNNNNNNNNNNNNNNNNNNNNNANNNNNNANCNNNNNNNNGNNNNNNNGANNNNNNNNN
NNNNANTNNNCCNNNCNNNNGCNNNNNNNNNNNNNNNNNNNANNNNNNNNCTNNNNNNNN
NNNNNNNNNNNNNNNNNNNNNNNNNNNNNNNNACNNNNCNNNNNNNNNNNNNNNNNNNNN
NNTNNNNNANNNNNNNNNNNNNNNNNNNNNNNNNNNNTNNNNNNNNNNNNNNCNNNNNNN
GNTNNNNNNNNNNNNNNNNTNNNNNNNNNNNNNNNNNNNNNNNNNNANCNNNNNNNNNNN
TNNNNNNNNNNNNNNNNNTNNNNNNNTNNNNNANNNCNNNNNNNNNGCNNNNNNNNNCTN
NNNNCNCNNNNNGTCNNNNNNNNNNNNNCNNCNANNNNCNNNNNNNNGNNNNTNCNNNNN
NCNNNNNNNNNNNGNNNNNNTANNNNNNNNNNNNNNNNNNNNNNNNNNNNNNNNNNNNNN
NNNANNNNGCNNNNNNNCNNNNNNNNTCNNNNNCNNNNNTNNCNNNNNNNNNNNNNTNNN
NNNNNNNNNNNNNNNNNNNNNNNNNNNNNNNNNTCCNGNNCNNNNNNNNNNNNNNNNNNN
NTNNNNNNTNNNNNNNNNNNNTNNTNNNNNTNNCCGCNCNNNGGNTTTANNNNNNNNNNN
NNNNNNNNNNNGNNNNNNNNNNNCCNGNNNNNNNGNGGNANNNNNNNNNNNNNNNNNNNN
NNNNNNNNNNNGNNNNNNNNNNCCNNNNNNANNNNANNNGNNNNNNNNNTNNNNNNATAN
NNANNNNNNCCNNNNNNNGNNNNNNNNNNNNNNNNTNNNNNNGNNNNNTNNNNNNTNNNN
NNNGNNNNNNNNNNNNNNNNNNNNNNNNNNNNNNNNNNNCNNNNGNNNNNNNNTNNNNNN
NNNNNNNNNNCGNNACNNNTNNNNNTNNNNNNNNNNNNNNNNNNNNNNTCANNNNTCNNN
NNNGNNNNTNNNNNNNNNNNNNNNNNNNNNNNNNNNNNNCNTNNTGNNNNNNCNNNCNNN
NNCNNANNNNNNNNNNNNNNNNNNNNNNNNNNNNNCGNNNNNNNNNNNNNNNNCNNNNTN
NNNNNNNNNGNNNNNNNNNNNNTNNNNATNTNNNNCANNNNNNNNGNNNNNNNNNNNNNA
GNNCNANTNTNNNNNNNNCNNNNNNNNNNNNNNNNNNNTNNNNNNNCNNNNNNNNNNNNN
NNNNNNNNNNNTNNNNCNNNNNNNNNNNNNNGNNNNNNNNNNCNNNNNNNNNANNNNNNN
NNNNNTNNNNNATCNNNNNANNNNNNNNNNNNCNNNNNNNNNNNNNNCNNNNNNNNCANN
TNNANACNANTTANTNNCANCCNNNNGNNCGNANNNNNCNNTNCNNNNNNNNNNNNNNNN
GNNCNNNGCTATNNANNNNNCNNANNNNNTNNANNTNNCGNNNNTNNANNTGNCNNNCNT
NNANNCANNNNCNNNNCNNNNNNNNNTNNNNTTNNNNNANNNNNNNNNNNNNNTNNANNN
NNNGNNNNNNNNNNTNNCNNNNCANNTNNCANNNNTTNNNGNCNANNNTNNNNCNNGNNN
ANTNNNNNANNANNANNCTNNNNNNNTNNCNNCANANNNNNNNNAGNCCNNNNNANACNN
NNCNTNNNNNNNNNNGNCNNANNNNNCANTNNNNNNNNANNCNNNNNTNNCNNNNNANNA
NNCNNANNNNNCNNNNNCNNANGNNNANNANNANNNNNNNNCNNANNCNNNNNANNGCNN
GNANNTNNNNNGTNNNNNNTANNCCNANNANNTNNGNNNNNNNNCNNCNNCNNANNNNNN
NCTANNNNNNNNNNNNTNNNGTNNNNCNNNNNNNNNNNGNNNNNNNNNNNNNNNNNNNNN
NNNNNNNNACNNNNNNNNNNNNNCNNNNNTNNNNNTNNNNNNNCTNNNNNNNNNNNNNNG
NNNNNNNNNNNCNNCNNNNNNNNANNNNNNNNNNNANNNNNTNNNNNCNNCNNNNNNNNN
NNGNNCNNNNNTNNTNNCNNNNNNNNTNNCTNTNNNGNNNNNNNNNNNNNANNNNNNNNC
NNCNNNNNANNCNNNNNNNNNNNNNNCNNANNCNNTTNNNNNNNNNNNNNNNNANNGNNC
NNNNNNNNCNNNNNNNNNNNNNGNNNNNNCNACNNTNGNNNTNGCNNTNNNNNNCNNNNN
NNCTNACNNNNNNNNNNTNNNCNANNNNNGNNANNNNNNNNGNNNNNGNNNNNCNNNNNC
CNANNCNNNNNTACNNNNNNNNNNNNANNNNNNACNNNNNNNNNNNNNNNNNNNNNNNNN
NNNNNNNNNNNNNNNNNNNNNNNNNNNNTNNNNNNNNNNNNNNNNNNNNNCNNNNNNNNN
CNNNNNNNCTNCTANNNNTNNNNNNCTNNTNGNNNNCNNANNTNCNNNAANTTNNNTNNN
NNNNNNNNNNNNNTNNNNNNNNNGNNNNNNNNNNNNNNNNNNNTNNNNNTNTNTNNTNNN
NGNNNNNNNNNNCNNNNNTNNNNNTNTTNNTNNTCNNNTNNNCANTNTNNNNNNANNTNN
NNNNGNNNNNNNCNNTNNTNNNNNACNNCNNGNNNNNANNNNGNNTNNANNNNNTNNANN
CNNCNNCNNCNNCNNCNNNNNNNNNNNNNNCNACCNNNNNNNTNNNNNNNNNNNNNNNNN
NNNTNNNTNGNNTNNNNNNNNNNNNNNNNNNNNNNNANNNNNNNNNGNNNNNNNTNNNNN
NNNNNNNNNNNNNNNNNNNNNNNNNNNNNNNNNNNNTNNCNNNANNNNCNNANNNNNTNN
NNNGNNANNNCNANNTNNNNNNNNANNANNNNNCNNNNNNNNNNNCNNNGNNNNNNNNNN
ANNNNNGNNCNNCNNNNNNNNNNNNNNNCNTNNNCNNNNGNNNNNNNNNNNNNNNNNANN
NNNNNNTNNNNNTNNNNNNNTNNTNNNNNNNNNTNNNNNNNNCNNNNNNNNANNCCNNNN
NGTTTNNNNNNNNNNNNNNNNANNNNNNNNGNNNNNANNCNNANNNNNNNNNNNANNNNN
CNNANNNNNNNNANNNNNCGNTCNTNTNNNNNNANNNNNNNNNNNANNANNNNNTNNCNN
CNNNNNNNNNTNGCNNNNNTNNNTTNNNNNTNTCNTNNNNNNTNNCANCNNANNTNCCNN
NNNNNNNNNNNNTNNNNNCNNNNNNNCNCNGNNNNNNNNNNNCNNNNNNNNNNNANCNNN
NANTNNNNNCGNNNNNNNNNNTNNNNNTNNNCNANNNNNANNNNNNNNNNNTNNCNNNNN
TNNGNNTNTNNNNNNNNNNNNNNTCNNNNNANNGNNNNNNNNNNNTNNCNGNNNCNNTCN
NNNCNNTNNNNNNNNNNNNNNNGNTNNANNNNNCNNNNNTTNNNNNATNNNNNNNNNGNN
TNNNNNNNNNCNNNNANNNNNTNNNTNCNNNNNCNNNNNNNNNNNNNNNNNNNANNNTCN
CNNTNTNNNNNNNNTNNNTTNTNNNNNNNNNNNNNTCNNNTNNNNTNNCNNNATACNNNN
NNNNNNNNNNNNNNNNNNNNNGTNNNNNNNGGNNNNNNNNNNNNNNNNNNNNNNNNNNNN
NNNNNNNNNNNNNNNNNNNNNNNTNNNNNNNNNNNNNTNNNNNNNNNNNNNNNNCNNNNN
NNNNNNNNNNNNNNNNNNNNNNNNNNNNNANNNNNNNNNNNNNNNNNCNNNNNNNNNNNN
NNNNANNNNNNNNNNNCNNNNNNNNNNNNNNNNACNNNNNNGCNNNNTNNNNNNNNNNNN
NNNNTNNCNNNNNANNNNNNNNNNNNCNNNNNNNNNNNNNNNNNNNNNNNNNNNNNNNNN
NTNNNNNNNNNNNNNNNNGNNNAANTTNNNNNNNNGGNNNNNNNNNNNNNNNNNNNNNNN
NNNNANNNNNNNNNNNNNNNNNNNNNNNNNTGNNNNNNNNNNTNNNNCNNNNNNNNNNNN
NNCNNNCNNNTCNNNNNCNNCNNTNNNNNTNNTNNTNNCNNNNNTCNNCNNNNNNNTNNT
NNGNNCNNTNNANNANNANNANNTCNNNNCCNTCNANNTNNCNNTNNATNANNCNNANNN
NNNNNNNNGNNCNGAGNNNNNNNNNNNNNCNNNNNNGNTNNNNNCGNANANNNNNNTNNN
NNNNNCNNNNNCNNNNTANNANNANNCNNNNNTNNNNNNNNCNNTNNCNNNNNTNNNNNC
NNNNNANNTGNTNNNNNCNNNNNANNNNNTNNCNGNNNANNTNNTNNNNNNNNNNNNNNC
CNCNNTNNNNNNTNCCNACNANNNNNCNNNNNCTNNNTNGNTNNANNNNNNGNANNNNNN
NNNNNANNCGNNNNCNNTNNCNNNNNANNNNNNNNNNNNNNTNNANNANNTNNNNNANNT
CNAANNNNTNNCNNTTNNNNCNNNNNNNNANNTNNNNNNNNTTNNNNANNNNNCNNCNNC
NNNNNNNNNNNTNNCNNNNNNNNGNNCNNNGNNNNGNNNNNANNNNNNANCNNTCNGNNC
NNNNNANNCGNNNNNNNTNNCNNNGNACNNNNNCNANNCNNGNNCNNNNNANNNNNNNNC
NNCNNCNNNNNGCNATNNNNNNNCNGNNNNNNNNNNNNANNCNNNNNCNNNNNGNNNNNN
NNNNNANNCNNTNNTCNNNNTNNNNNNTNNNNNNNNNNCNNNNNNNNNNNCGNNNNNNNN
NNNNNNNNCTNANNTNNGNNTNNNNNNNNNNNTNNNANNNNGNNCNNNNNCTNNNNANAN
NNNNNNNNNNNNNNANNTNNGNNANNNNNTNNGNNNNNNANGNNNNNCNNNNNTCNANNT
NNCNNCNNNNNNNNCNNNNNTNNNNNCNNTNNCNNNNNANNCGNCNNNNNANNANNNNNN
NNCNNNNNNNNNNNTNNNNNTNNNNNTNNTNNNNNNNGGNNNNNANNNNNCNNCNNNTNG
NNNNNNNNNNNTNNNNNNNANNNNNNNNNGNNNNNNNNNNNNNNGNNNNNNCNNNNNNNT
NNTNNNTNANNNNNANNANGGNNTNNNNNTGNANNNNNNTNNGNCNNNNNTNNCNNCNNT
NNTNNNNNNNNCGNCNNNNNCNNCNNNNNNNNNNNNNNNNNCNNNNNNTNNNNNNNNNNA
NNNNNNNNNNNTNNTNNNNGGNNANNTGNTNNNNNNNNCNNACNNNNCTNNNNNNNNNNN
NNCNNNNNNANNNNNNNCNNANNCNNCNNNGCNATNNNANNTGNNNNCNNCNNTNNANNC
NNNNNCNNANNANNCNNNNNNNNACNANNTNNCNNGNNTNNNCNNNNCNNCNNCNNCNNN
NNNNNANNCNNAATNNNNNNTNNNNNCNNNNNNNNNNNNNCNNNCNNTNNCNNNNNNNNN
NNNNNNNNNNNNGNNNNCNNCNNCNNNNNNNNNNNTGNNNNNNNNNNNNNNNNNNNNNNN
NNNNNNNNNNNNNNNNNNNNTNNNNNNNNNNNNNNCNNANNNNNTNNNNNNNNTNNCNNN
NNTNNANNNNNCNNNNNNNNTNNCNNNNNNNNNNNNNNNNANNNNNNGNNNNNCNNNCTN
NTNNNNNNNNGNNNNCATNNNNANNTCNNNNTNNCNNNNANNNNNNNNGNNNNNNNNNNN
NCNNNNTNNNNTNNTNNCANAGNNNNNNNNNNANNNNANGTNCNNNNCNCNNNNNNNNNN
ANATNNNNNANNNNNNNNNTNCNNNNNNNNNNNANNNNNNNNNNNNNNNNNNCNNNNNNN
NNNNNNNNNCNNNNNNNNNNNANNTNNNNNCTNNANNNNNNNANNNNNNNNTNNCNNNNN
TNNNNNNNNNCNNNNGNNNNNGCNGNNCNNNNCNNGNNNGNNNGNTGNNNNNNNNNNNNN
NNCNNNNNNNNNCNTNNNNNNNNNNNNCNNNTNNNNNCNNNNNNNTCNNNNTNNNTNNNN
NNNTCNNNNNNNNNNNNNNNNANNNNNTNNCNNNNCNNNNNNNNNNNNNANCNNNNNNNN
NNNGNNNNNNNNNNGNNNTNNGNNTNNNNNNNNNGNNNNNTNNNGNNNNNNNNNNNNNNN
NNNTNNNNNNNNNNNNTNANNGNNANNNNNGNNACNACNNTNNNNNNNNNNNNNTNNNNT
NNNACNANNNNNNNNANTNNNNNNCNNNNNGTNNNNNNNCNNNNNNNNNNNATNNNNCNN
ANNNNNTGNGNNCNNNNNNNNACNANNANNNNNCNNNNNNNNNNNCNNTNNNNNNNNNNN
NNNNNNNNNNNNNTNNCNTNNNNNCTNANNTNNCNNTNNANNNNNNNNNNNTNNNNNGNN
NNNNNNCNNNNNNNNANNNNNNNNNNNNNNGNNNNTNNNANNNNNGNNNNNTNNNNNNNN
NNNNNNGNNNNNNNNNNNNNNNNNNNNNNNNNNNNNNNNNNANNNNNNNNNNNNNNNNNN
NNNNNNNNGCNNNNNANNNNNNNNGNNNNCNNNNNGNNANNNNNCNNNNNNNNNNNNNTN
NNNANGANNTTNNNANNNTNNTNGNNNNNNNNTNNCNNCNNNNNNCNNNNNGNNNNNNNN
NNCNNNNNTTNTCNCNNTNNNGNNCNGNCNCNNNCNNNNNTNNTNNNNNNNNNNNCCNCT
NNNGNNANNNNNNNNNNNNNNANTNANNTANNNNNNNTNTTANCNNNGNNNTNNTNNGTN
NCNNNNNCGNANCNNNNNTCNNNNNANNNNNANNNNNNNNNTNNNNNNNNNNNNNCNNNN
NNNNNNGCNNNNNNNNNNNNNNNNNNNNNNNNTNNATANNNNNNNNTGNNNNNNNNNNNN
NNNNNNGTNTNNNCNNNNNNNNNNNNNNNNNNNNAANNNNNNNNTNNNNNNNTNNGNNCN
NANNTNNTNNANNNNNNNNCNNNNNNNNNNNNTNNNNNCNNNNNNNCNNNNNNNNANNNN
NNCNNNNNNNNNNCNNNNNCNNNNNNNNCNNNNNGNNNGNNNNAGNCGNNNNTNNNNNNT
NNNNNNNTNNNNNNNNNGNNNNNNNNGNCNNNNNCNNNNNNNNANNANNNNNCANTCNNN
NNANCNNNNNNNNNNNNNNNNNTNNNNNTNNCNNCNNTNNNNNTNNNNNTANNNNNNNNN
NCGNGNNGTNNNNNNNNNNNNNNNNNNNNNNNNNNNTNNNNNNTNNNNNNNNCNNANNNG
NNNNNNNNNNNNNNNTNNGCNNNNNNNNNNNNNNNNNNNNNNNNACNNNCNCCNNNNNNN
TNNTNNNNNNANNTNNNNNGNNTNNNNNANNNNTNANCNNNNNNNNTNNANNCNNTNNCN
NAGNCNNNNNNNNNNNGNNTGNNNNNNNNNNNNNNNNNNNNNNNNTNNNNNTNNNNNTNN
NNNANNCNNNNNNNNTNNNNNTNNNNNNNNNNNNNNGNNTGNCNNCTNNANNANNNNNNN
NNNNNNNNNGNNNNNTNNNNTNNNNNNNNTNNCNNNNNNANNNNNNNNNNNNNNNNNNNN
TNTNNNNNNNNNNTNCNNNNNNNNANNANNTNNTANCNNNNNANNNNNCNNNNNANNGNN
NNNTNNCNNNGNNNNNNNNNNANNNNNCNNTNNTNNANNNNNTNNTNNNNNTNTCNNCNN
NGNACNANNNNNTANCNNANNTNNCNNNNNTNNCNNCNNCNNNNNCNNCNNNNNNNNCNN
NGNACNNNNCNNNNNNNNANNCNNNNNNNNCNNNNNCNNANNNNNNNNNNNNNNNNNCNN
ANNGNNNNNNNNNNNNNNNCNATNGNNTNNCNNNNNTNNTNNNNNCNNNNNNNNNNNNNN
NTNANNNNAANNGNNNNNNNNGNNNNTNTNNCNNNNCNNATNNNNCNNCNNNNNATNNNN
AGNCNNNNNCNNANNACNANNNNNNNNNNNNNNCNNTNNNNNNNNTNNNNNNNNCNNNNN
CNNAGNNNNCNNCNNANNTNNTNNNGNNGNCNNNNNCNNNNNCGNCNNCNNCNNNNNCNN
NNNGNNCNNCNNNTNNNTTGNNNNNNNCTNNNNNNNNTNNNANNNTNNTNNNNNNNNTNA
CNNCNNNNNCNNNNNNGNNNNNNNTGCNNNANNCNNNNNTNNCGNNNNCNNAGNCNNNNN
TTNCNNNNNTGNTNNTNNCNNNNNNNNNNNCNNCNANNNNNNNNNNNNTNNCTNNNNNNG
NTGNNNNNNNNNCNNNNNNNNNNNNNCTNGTNNNNANNNNNNNNNNNNNNTNNNNNNNNN
NNNNCNNGNNCNNTNNTNNNCNNNNCNNCCNNNNCNNNNNCNNCNNNNNCNNANNTNNNN
NNNNANNTNTANNNNNNNNGNNNNNNNNNNNANNCNNNNNNNNNNNNNNNNNCANNNNAN
NANNCNNCNNTNNCNNCNNNNNANNANNCNNTNNGNNNNNCNTNNNNNNNNNNNNANNTN
NCNNNNNNANNNNNNNNNNCCNNNNANNGNNNNGNNNNNCNNNANNNGNNNNTNNNNNNN
NNNNGNNNNNNNNNNNNNNCNTNNNNNNNNNNNNCCTNNNNGTNNNCCNNNNNNNTNNGN
NNNNNNNNNNANNNCNNNNANNNANCNNNNNNNNNNNNNNNNNNNNNNNNNNNNNNNNNN
NNNCNNNNNNNNNNNNNNNNNTNNNNNNNNNNNTNNNNNNNNNNNNNNNNNNNNCNNNNN
CNNTNNNNNANNNNNCANNNNNNNTNNNNTNNNNNNNNNNNNNNNCCNNNNNNNNNNNNN
ANNCNNNNNNNNANNNNNNNNNNNNNNNNNGCNNNNNNNNTNNNNTNNNNNANNNCNNNN
NNNNNNCNNCNNNNNNNNNNNATNNNNNNGNNNNANNNNTNNTNNCCNACNNNTCNNCNN
NNNNNNTNNNGNNNNCCNNNNTNNNNNTNNNNNNNTNNNANNNNNNNNNNNNNNTNNNNN
NNNNNNNNNNNNNNNNNNCNNNTNNNNCCNNNNCNNNNANNCNNTNNNNNNNNNNNTNNN
NNNNNANNNNNNNNNNNGTNNNNNNNNNNTNATNNNNNTNNGGNTNNNNNNNNNGNNNNC
NNCNNTCNNNNNNNNTNTNNNNNNNNCNNCNNCNNANNCNNGTNNGNCNNCNNCNNNNNN
NNTNNNNNNNNNCNNNNTNNNNNCNNNNNCNNNTNCANTNNNNNACNNNNTNNNNNNNNN
NNGNNNNNNNNNNNNNNNCNNNNNNNTNNNNNNCNTNNTNNNNNNNNNNNNNNNNNAANC
NNNNNNNNACNNNNNNNNNNNNTGCNGNNCNCNNNANNNCNNNNCNNNNNTNNNANCNNT
NNCNNNNTGNNANNNNNCTNANNTNNTNNTCNNNNNNNNNNANNNNNNGNCNNNNNNNNC
NNNNNNNNTNNCNNANNNNNANNNNNNNCNNNNNNCNNNNNCNNNGNNNNCNNTNNCNNN
NNCNNTNNANNNGCNNNNNNCCNNNNNNNATNANNCNNANNAANNNNTNNNNNANNNNCN
NNNNNNNNNNNNNNTNNNNNNNNNTNNNNGNNNNNNNTNNANNNNNNNNNTNANNNNNNN
NNTNNTGNNNNNNNNNNNNNNNNNNGTANANNNNNTNNCNNANNNNNNNNNCNANNNNNT
NNCNNNNNCNNNNNNCNANNTNNANNTNNCGNNNNNNNNNNCNNNNNNNNNNNNANANNN
NNNNCNNNNGNTCNNNNANNNNNNNNGGNGNNCNGTNNGNNANNNNNCNNNCNNNNNNNN
NNCNNTNNNNNNNNNNNNNNNNNNNNCNNNNNCNNTNNANNCNNCCNANNANNNNNNNNT
NNNNNCNNCNNANNCNNNNNCNGTNNANCGNNNNNNNNNNNANNCNNCNNNNNCNNCNNT
GNNNNNNNCNNNNNNNNCNNTNNNNNNNNCNNNNNNNNNNNGNNANNTNNNNNCNACNTA
NNANNNNNNGCNNNNNNGNNTNNNNNCNNCCNCNNNNNCNNCANNNNTNNNNNTNNNNNN
NNNNNANNCNNCNNANNANTCNNCNNCCNANCCNNANNTNNNNNNNGNNNCCNANNNNNG
NNCNNTNNANNANNNNNCNNNNNNNNNNNNCNNNNNNNNNNNNNNNNNTNNNNTNNNNNC
NNNNNNNNNNNCTNNNNNNNNNNACNNNNNNNNGNNNTGNNNNNNNNTNNNNNNNNTNAC
NNNNNNANNNNTNNANNNNNNGTANNTNNNNNNNNCNNCGNCCNANNNNNTNNANNCNNN
NNANNNNTNNNNNNNNNNNNNNNNTNNNNCTNNNNNNNTNNTNNTNNNNNGNNNNNCNNN
NNNNNGNNNNNNNNNNNNANNNNATNNNNCNNCCNANNCCNACNNNNNCNNANCNNNNNN
NNNNNNNNNNNNCNNNNANNTNNNNNNNGNNNNTNNNNNNNNNCNNNNNNNNNNNNNNNN
GNNNNNNNNNNNNNNNNCTCNNNNNNNNNNNNNNNNNNGNNNNNNNNTGNNNNNNNNNNN
NNNNNNNTNNTCNNNNNTNNNNTNGNNNNNNNNNNNNGNNNNNNNNANNNNNANNNNNNT
NNNNGNNNNNNNNNNNNANNNNNNNNNNNNNNNNNNNNNNNNNNANNNNNNNNNNNNNNT
TCNNCNNNCNCTNNNNNGNNNNTNNNNNNTNNCNNNCTATANNNNNNNNNNTNNTNNGNT
TTANCNCNNNCNNNCNNNNNNNNTNNNNANNNNNNGNNNNNNNNGNNNTCNNNNACNNNN
NNNNNNNNNNNNNNANTNNNNNNNNANNNNNTNNCCNCNNNNNNNNNNNACNNATTNNTN
NNNNNNNANNCNNNCNNNNCNNNNNNNNTNNTNNATNNNNCNNNNNNNNTNNNNNNNNNN
NTNNNNNANTNNNNNNTATCCNNNNNGNNNNNNNCGNNNNNNNANCTNNNNTNNNANNCN
NNNNNNNANNTNNNTNNNNNNNNNNNNNNNNNNNCNNNNNNNNNNNNNNTCNNNNNNNNN
NCNNNANTNNTNNGNNCNTNNNNNNNNNNNNNNNCNNNNNCTNCNNGNNANNCNNTNNNN
NNNNNGGNGNNNNNNNNNNNNNNNNTNNNNNNNNNNNNNNANNANNNNNNNNNGNNNNTN
NANNNNNNNNNNNNNNNNNNNNNANNTNANNTNNNNNCNNCNNCNNCNNNNNTNNCANTT
NNGNNNNNNNNNNGNNCNNNNCNNNTNNNNNTNNNNNNNNCNNNNNNNNNNNCNNNNNNN
NNNANNNNNGNGNCNNANNCNTNNNNNNGANTNNANNAGNNNNANNNNNNANNNNNNNNN
NNNNNNNNNNNNNNNNNNNNNNNNNNNNNNNNNNTNNNNNNNNNNNCNNANNNNNCNNNN
NNGNNCNNNNNNNTNNNNNNNNNNNANNNGTNNNNNNNNNCNNNNNACNNNNNNNTNNNN
NTNNCNNNNCNNNNNNNNANNNNNATNNCNNNNNTNNNACNTNANNNTNNNNNNNCNTNN
NCNNNCNNNNTNCNNCANNNNNCGNCNNNNNNNNNNNNNNCNNTNNANNANNNANNNNNN
NNNNCNNANNCNNTNNNNNNNNCNNTNNANNANNNNNTNNNNNCNNTNNNNNANNNNNCC
NNNNTNNCNNNNNCNNCNNTNNCNNCNNNNNTNNCANANNTNNACNNNNCNNNNNNNNCN
NTNNCNNTNTTNNCNGCNNNNNCGNNGNANNNNNNNNNNNNNNANNNNNANNCNTNTNTN
NNGNCNNGNNNTNCNNCANNNNANNCNNCNNNGNTGNNNGTNNCNNNNNNNNNNNNANNN
NCNNCNNNANNNNNTNCNNCNNCNNNNNNNNANNCNNCGNNGNCGNNNNNNNNNNTNNNN
NNNNNNNNNNNNNNNNNCNNNNNNNNNNNNNNNNNNNNNNTNNCNNNNNNNNTNNCNNCN
NCNNNNNNNNTNNTNNCGNNNNTCNNNNANNNNNNNNNNNNCNNANCNNNGNTNATNNTN
NNNNNNNCNNNNNCCNNNNGNNCNNCNNTNTNNNNNNNNNNNNNNNNNNNNNNNNNNNCN
NNNNANNCNNCNNTNNNNNCNNTNNTNNTNNNNNANNNNNTNNNNNNNNNNNTNNGNNCT
NNNNNCNNNNNNCNNCNNNNNNNNTTGTNNCNNNCNNNNNNNNCNTCNNNNNNNNNNNNN
NCNNTNNTNTNNNTANNNATNNNNNNTATCNCTNCNNCNNNNNNNCNNNCNNGNNNNNAA
CNNNGNNNNNGNNTNNCNNNNNNNNTNNNNNNNNCNNNGNTNNANNNNNNNNNNNNTNNN
NANNNNNNNNNNCNNNNNCCNNNNNNNNNNNNNNNANCNNNNNANNNGNCANCCNNNNNN
NNNNNNTNNNNNNNGCCNNNNNNNNNNNNNNTNCCCNGNNNNNNNNNNNNNNNNNCNNGN
NNNNANNNNNTNNNNNNNNCNNNTNNATCNNNNNCNNTNNCNNNNNANNCTNATNNNNNN
NNNNNNNNNNNNNNNTNNANTNNNNNNNNNNNNNNNNNNNNNNNNCNNNNNNNTTNNNNN
NNNNNNTNNGNTNNNANNNNNGNNNNNNNNCGNNNNNNNTNNGNNNNNTNNNNNNNNGNN
CNNNGNNNNCNNTNNNNNNNNNNNCNNCNNNNNNNCNNANNNNNNNNNNNNNNNNNNNNC
NTCANNTNNTNNNNNNNNTNNTNCNNNANNGNNNNNNNNGNACNNCNNNNNCNNGNNNNN
NNCNNNTGNNNNNNNNNCNGCCNNNNNNNNANNCNNANNTNNNNNANNNNNNNCTNNANN
CNNNNNCNNNNNANNANNNNNNANNNNCNNCNNNNNTNNCNANNNNNNNANNNNNNNCNN
CNNCNNNNANNNGNNTNNNNNNNNNNNNNNNNNNNNTNNNNNGNNNANNNNNNNNNNCNN
NNNTNNNCNTNANNNCNNANNNNNNNNNNNANNTNNNNNNNAANNCNCCNNANNNNNTNN
NNNNNNNNNNNNGNNTNGNNNNNNNNNNANGNNNNNNNNNNNTNNNNNTANNNNNNNNCN
ANNNNTNNNTNNNNNNNNNNNNNNNNNNNNNNNNCANNNNNNNNCNNNNNCANNNNNNNC
NNNCANTCNNNNGNNCNNNNNNCNNNNNNNNNNNNNNNNCNNTNNNTNNNNCNNNNNNNN
AGNCNNNNNNNNCNNNNNNTNNNNANNANNTNTCNNTNNCNNCNNGNNNANNNNNCNNNN
CCNNNNNNNCNNCNNNNNNNNANNNNNNNNNNNNNNNNNCNCNTNNNNNNNNNNNNNANN
NNNNNNNNNNNNTACCNNTNNNNNNNNNNNCNNGNNNNNCNGNNNNNNCANCCNNNACAN
NNNNNNNNNCNNAGNTNNAANGNNTNNTNNNNNNNNNNNTNNGNNCGNNNNNNNANNNTN
ANNNNNCNNGNNTNNCNNTTNTCNNGNNANNNNNNATNNTNNNGNNNNNNNNNNNCNNNN
NGNNNNNNNNNNNNNNNNTNNNNGANNCGNCNNNNNANNNNNNNNNNNNTNNNNCNNNNN
ANNNNNANNCNNCNNCNNNNNCNNANNNNNNNNNNNNNNNNNNNNNNNNNNTNNNNNCNN
NNNANNNNNNNNCNNNNNCNNNNNNNNNNNNGNNNNNNNTNNNNNNNNCNNCNNTTNCNN
TNNTNNNNNNNNANNNANNNNCNTNGNNANTGNCANNGNNNNNCNANNANNNNNCNNCNN
NNNNGNCNNCNNCNNCNNNNNNNNNNNTNNCTNNGNCGTNNNCNNNNNCNNNNNCNNCNN
CNNNTNTNNCNTNNNGNNNNTCTNNGNGGNNCNCNNNCNNNNTNNNNNTCNNNNNNNNNT
NNNNNNNNNCNNANNNGNNNNCNNNGGNNNNCNNGNTNNNNNNANCNNANNCNNTNNNNN
CNNNNNNNNCNNTNNNNNNNNNNNNNNGNNANNNNNNTNNNNNNNNNNCNNNNNCTNNNN
ANNNNNCNNCNNCNNNNNNNNNNNANNANNNNNNNNAGCNTNNNNTNNNNNNNNNCNNNC
TNNNNNCNNNCNNNNNNNCNNCNNNNNNNNNNNNNNNNNNNTNNNNNNNNCNNNNNNNNN
NNNNNNANNNNNNNNNNNANNNNNNNNNNNNCNGNNNNNNNNNNNNNNTNNNNNNNNANN
NGNCNNNNNCNNNNNTNNNNCCNNCNNNNNNNNNNNNNNTNNCCNNNNCNNTNNCNNCNN
CNNNNNGCNNNNNNNNNCGNNCGNNACNANCNNNNNCNNNTNNCNNNNNNNNNNNCNGNN
NNNNNNNNNNCNNNTNNNNTNNNNNNNNNNNNNNNNNNNGNNNNNNNACNACTNNCNNNN
NNNNNNNNNNNNNNNNNNNNNGCNNNNNNNNNANNNNNNNNNNNNNNNNNNNNNNNNTNN
NNNNNNNNNNNNNNNCNCNNNNNNNNNNNNTNNNNANNNANNNNNNNNCNTATNNNTNTN
ANNNNTNTNNNNNNTCNNNNTNNNTCANNNNNNNANTNGCNNCNTNNNNNNNNNNNNCNN
NCNNNNNNNNCTNNNNNNNNNCNNNNNTANNNNGNCNNNNGNNNNNNTTANNTACNNNNN
GGNTNANGNNNNNNACNNNNNNGNNATANANNNNNNNNNNNTNNNTNNNANNNNNAATNN
TNNGCNNCNNNNNNNTNANNANNTNNNNGNCCTCTNTNNNNNTANNNNATACNNATNANN
NNNGACTGNNNNNAGTNNNNNNTGNCNNNTTCATTNNTNANNNTNTANNTNTTNTNTNTT
CCTNNNNNTTNNNNNANNNNNNNAATTNCNNNNNNGCNNNNNNNNNGNNNNNNNNNAGGN
NNNGNTCNNNCNNNNNNNNNCGNNNNNNNAANTCNNNNNNNNCGNNNNNNNANNNNTNNN
NCNNNGNNNNNNNNNNNNNNNNNNNNNNNNNNTNNTCNNNNNCNGTNCNNNNNNNNNTNN
NNNNNNNNNNNNNNNNNNNN
>SAMN02841106    
NNNNNNNNNNNNNNNNNNNNNNNTNNNNNNNNNNNNNNCNNNNNNNNNNNNNNNNNTNNN
NNNNNNNNNNNNNNNNNNNNNNNNNNNNNNNNNNGNNAANNNNNNTNNNNNNNANNNNCT
NTNNNNNNNNNNNNNNNNNNNNTCNNNNNNNCNNGNNNNNNGANNANNGTNGANNNTACN
NNCNNNNNNCNNNNNNNNNNAATNNTNNNNNNNNNNNNNNNNTNNANANNNNTNNNNNNN
NNNANNNTCTNNNNNCNCNNNNNNNNNNNNNNNNNNNNNNNNCNNNNNNANNTNNNTNNN
GCNNNNNNNNNNNNNTNNANNNNNNNNANCNNNNNCNNNNNNNNNNNNNNNNNNNNNNNN
NNNCNNNNNNNNNNNNNNNNCCNNNNNNNNNNNNNNANANNNCNNNNNNNNNNNNNNNNN
NNNNNNNNNNNNNNNNNNNNNNNNNCNNNNNNNCNNNNNNNNNNNNANNNNNNNNNNNNN
NNNNNNNNNNNNANCNNANNNNNNNNNNNNNNNNGGNNANNNNNNNTNNNNNNNNCNNNC
NNNNNNNANNNNNCCNNNNNNNNACGNNNNNNNNNNNNANNNNNNNNNNNNNNNNNNNNN
NNNNNNNNNNNNNNNNNNNNNNNNNGNNNNNNNNNNNNNGTNNNNTNNNNNANGNNNNNN
NNNNNNNNNNNNNNNNNNCNNGNTNNNNNNNNNNNNNNANNCNNNNNNNNNNNNNNCNNN
NNNCNNNNNNNNNNNNNNNANNNNNNNGGGNNNNNNNCNNNCTNNGNTNNNNNNNNCNNN
NANNNNNANNNNNNNNNNNNNNNNNNNNNNCCCNNNAANNNNNNNCGNNNNNNNGNNNNN
NCNNNNNNNNNNNNNNNNNNNNNNNNNNNNNNNNNNNCNNNNNNNNNNNNNNTNNNNNNN
NNNNNNTATNCNNNNNNGTNNNNCTANNANCNNNTNNNNNNNNNNNNNNNTNNGNNNNNN
TTTNTNTNNTTNNNNNNNNNNNNNNNNNANNNNNGNNNNNNNCCNANAANNNTCNNNNAT
TNNNNNNNNNANNNTNNNNNNNNNNNNNNNNNNNNCNNNNNNNNNNNNNNNANNNNNNNN
NNNGTNNNNNNGNNNNANNNNANNNNNNNNNNNNNNNNNNANNNNNNNAANGNGNNNNNN
NNNNNNNNNTNCTNNNNNNNNNGNGNNNCNNGCNNGNNNNNNNTNNNNNNNNNNATNNNN
NNNNGANNNNTNNNCNNNNNNCNANNNANNGNNNNNNNNGNNNNNTTNNNNNANNNANNA
NNCNNNNNNNGNNNNNNNNNNNNNNNNNNNNNNNNNNGNGNNTNNNNNNCNNNNNNNNNG
CNNNNNNTNNNNNNNNGNNNNCNNNNNGNNNNNNNNNNNNCNNNNNNNNNNNNNNNCNNN
NNNNNNNNNNNNNNNNNNNNNNNNNNNNNNNNNNNNNNNNNNNNNNNNNNNNNNNNNNNN
NNNNNNNNNNNNNNNNNNGNCNNNNNNNNNNNNNACCCTNNCGNNNANNCNNCCNNGNNA
GNNNNNNNNNNNNNNNNTNANNNNNNNNNNNNNNNNNNNNNNNNNNNNNNNNNGTNNNNN
NNNNNNNNGNNNNNNNNNNNNNNNNNCNNNNNNNNNNNNNNANTNNNNNTNTNNNNNNNN
NNNNNNNNCNNCNNGNNNNNNNNNNNNNNNNNNNNNNNTNNNNTNNNNNNNNNNANNNTN
NNTNNNNNNNNNNCNNNNNNNNNNNNNNNNNNNNNNNNNNNNNNNNNNNNCNNNNNNNNN
NNNNNNNNNNNNNNNNNNNNNNNNNNNNNNNNNNNNNNNNNNNNNNNCNTNNNNNNNNNN
NNNNNNNNNNNNNNNNNNNNNNNANNNNNNANCNNNNNNNNGNNNNNNNGANNNNNNNNN
NNNNANTNNNCCNNNCNNNNGCNNNNNNNNNNNNNNNNNNNANNNNNNNNCTNNNNNNNN
NNNNNNNNNNNNNNNNNNNNNNNNNNNNNNNNACNNNNCNNNNNNNNNNNNNNNNNNNNN
NNTNNNNNANNNNNNNNNNNNNNNNNNNNNNNNNNNNTNNNNNNNNNNNNNNCNNNNNNN
GNTNNNNNNNNNNNNNNNNTNNNNNNNNNNNNNNNNNNNNNNNNNNANCNNNNNNNNNNN
TNNNNNNNNNNNNNNNNNTNNNNNNNTNNNNNANNNCNNNNNNNNNGCNNNNNNNNNCTN
NNNNCNCNNNNNGTCNNNNNNNNNNNNNCNNCNANNNNCNNNNNNNNGNNNNTNCNNNNN
NCNNNNNNNNNNNGNNNNNNTANNNNNNNNNNNNNNNNNNNNNNNNNNNNNNNNNNNNNN
NNNANNNNGCNNNNNNNCNNNNNNNNTCNNNNNCNNNNNTNNCNNNNNNNNNNNNNTNNN
NNNNNNNNNNNNNNNNNNNNNNNNNNNNNNNNNTCCNGNNCNNNNNNNNNNNNNNNNNNN
NTNNNNNNTNNNNNNNNNNNNTNNTNNNNNTNNCCGCNCNNNGGNTTTANNNNNNNNNNN
NNNNNNNNNNNGNNNNNNNNNNNCCNGNNNNNNNGNGGNANNNNNNNNNNNNNNNNNNNN
NNNNNNNNNNNGNNNNNNNNNNCCNNNNNNANNNNANNNGNNNNNNNNNTNNNNNNATAN
NNANNNNNNCCNNNNNNNGNNNNNNNNNNNNNNNNTNNNNNNGNNNNNTNNNNNNTNNNN
NNNGNNNNNNNNNNNNNNNNNNNNNNNNNNNNNNNNNNNCNNNNGNNNNNNNNTNNNNNN
NNNNNNNNNNCGNNACNNNTNNNNNTNNNNNNNNNNNNNNNNNNNNNNTCANNNNTCNNN
NNNGNNNNTNNNNNNNNNNNNNNNNNNNNNNNNNNNNNNCNTNNTGNNNNNNCNNNCNNN
NNCNNANNNNNNNNNNNNNNNNNNNNNNNNNNNNNCGNNNNNNNNNNNNNNNNCNNNNTN
NNNNNNNNNGNNNNNNNNNNNNTNNNNATNTNNNNCANNNNNNNNGNNNNNNNNNNNNNA
GNNCNANTNTNNNNNNNNCNNNNNNNNNNNNNNNNNNNTNNNNNNNCNNNNNNNNNNNNN
NNNNNNNNNNNTNNNNCNNNNNNNNNNNNNNGNNNNNNNNNNCNNNNNNNNNANNNNNNN
NNNNNTNNNNNATCNNNNNANNNNNNNNNNNNCNNNNNNNNNNNNNNCNNNNNNNNCANN
TNNANACNANTTANTNNCANCCNNNNGNNCGNANNNNNCNNTNCNNNNNNNNNNNNNNNN
GNNCNNNGCTATNNANNNNNCNNANNNNNTNNANNTNNCGNNNNTNNANNTGNCNNNCNT
NNANNCANNNNCNNNNCNNNNNNNNNTNNNNTTNNNNNANNNNNNNNNNNNNNTNNANNN
NNNGNNNNNNNNNNTNNCNNNNCANNTNNCANNNNTTNNNGNCNANNNTNNNNCNNGNNN
ANTNNNNNANNANNANNCTNNNNNNNTNNCNNCANANNNNNNNNAGNCCNNNNNANACNN
NNCNTNNNNNNNNNNGNCNNANNNNNCANTNNNNNNNNANNCNNNNNTNNCNNNNNANNA
NNCNNANNNNNCNNNNNCNNANGNNNANNANNANNNNNNNNCNNANNCNNNNNANNGCNN
GNANNTNNNNNGTNNNNNNTANNCCNANNANNTNNGNNNNNNNNCNNCNNCNNANNNNNN
NCTANNNNNNNNNNNNTNNNGTNNNNCNNNNNNNNNNNGNNNNNNNNNNNNNNNNNNNNN
NNNNNNNNACNNNNNNNNNNNNNCNNNNNTNNNNNTNNNNNNNCTNNNNNNNNNNNNNNG
NNNNNNNNNNNCNNCNNNNNNNNANNNNNNNNNNNANNNNNTNNNNNCNNCNNNNNNNNN
NNGNNCNNNNNTNNTNNCNNNNNNNNTNNCTNTNNNGNNNNNNNNNNNNNANNNNNNNNC
NNCNNNNNANNCNNNNNNNNNNNNNNCNNANNCNNTTNNNNNNNNNNNNNNNNANNGNNC
NNNNNNNNCNNNNNNNNNNNNNGNNNNNNCNACNNTNGNNNTNGCNNTNNNNNNCNNNNN
NNCTNACNNNNNNNNNNTNNNCNANNNNNGNNANNNNNNNNGNNNNNGNNNNNCNNNNNC
CNANNCNNNNNTACNNNNNNNNNNNNANNNNNNACNNNNNNNNNNNNNNNNNNNNNNNNN
NNNNNNNNNNNNNNNNNNNNNNNNNNNNTNNNNNNNNNNNNNNNNNNNNNCNNNNNNNNN
CNNNNNNNCTNCTANNNNTNNNNNNCTNNTNGNNNNCNNANNTNCNNNAANTTNNNTNNN
NNNNNNNNNNNNNTNNNNNNNNNGNNNNNNNNNNNNNNNNNNNTNNNNNTNTNTNNTNNN
NGNNNNNNNNNNCNNNNNTNNNNNTNTTNNTNNTCNNNTNNNCANTNTNNNNNNANNTNN
NNNNGNNNNNNNCNNTNNTNNNNNACNNCNNGNNNNNANNNNGNNTNNANNNNNTNNANN
CNNCNNCNNCNNCNNCNNNNNNNNNNNNNNCNACCNNNNNNNTNNNNNNNNNNNNNNNNN
NNNTNNNTNGNNTNNNNNNNNNNNNNNNNNNNNNNNANNNNNNNNNGNNNNNNNTNNNNN
NNNNNNNNNNNNNNNNNNNNNNNNNNNNNNNNNNNNTNNCNNNANNNNCNNANNNNNTNN
NNNGNNANNNCNANNTNNNNNNNNANNANNNNNCNNNNNNNNNNNCNNNGNNNNNNNNNN
ANNNNNGNNCNNCNNNNNNNNNNNNNNNCNTNNNCNNNNGNNNNNNNNNNNNNNNNNANN
NNNNNNTNNNNNTNNNNNNNTNNTNNNNNNNNNTNNNNNNNNCNNNNNNNNANNCCNNNN
NGTTTNNNNNNNNNNNNNNNNANNNNNNNNGNNNNNANNCNNANNNNNNNNNNNANNNNN
CNNANNNNNNNNANNNNNCGNTCNTNTNNNNNNANNNNNNNNNNNANNANNNNNTNNCNN
CNNNNNNNNNTNGCNNNNNTNNNTTNNNNNTNTCNTNNNNNNTNNCANCNNANNTNCCNN
NNNNNNNNNNNNTNNNNNCNNNNNNNCNCNGNNNNNNNNNNNCNNNNNNNNNNNANCNNN
NANTNNNNNCGNNNNNNNNNNTNNNNNTNNNCNANNNNNANNNNNNNNNNNTNNCNNNNN
TNNGNNTNTNNNNNNNNNNNNNNTCNNNNNANNGNNNNNNNNNNNTNNCNGNNNCNNTCN
NNNCNNTNNNNNNNNNNNNNNNGNTNNANNNNNCNNNNNTTNNNNNATNNNNNNNNNGNN
TNNNNNNNNNCNNNNANNNNNTNNNTNCNNNNNCNNNNNNNNNNNNNNNNNNNANNNTCN
CNNTNTNNNNNNNNTNNNTTNTNNNNNNNNNNNNNTCNNNTNNNNTNNCNNNATACNNNN
NNNNNNNNNNNNNNNNNNNNNGTNNNNNNNGGNNNNNNNNNNNNNNNNNNNNNNNNNNNN
NNNNNNNNNNNNNNNNNNNNNNNTNNNNNNNNNNNNNTNNNNNNNNNNNNNNNNCNNNNN
NNNNNNNNNNNNNNNNNNNNNNNNNNNNNANNNNNNNNNNNNNNNNNCNNNNNNNNNNNN
NNNNANNNNNNNNNNNCNNNNNNNNNNNNNNNNACNNNNNNGCNNNNTNNNNNNNNNNNN
NNNNTNNCNNNNNANNNNNNNNNNNNCNNNNNNNNNNNNNNNNNNNNNNNNNNNNNNNNN
NTNNNNNNNNNNNNNNNNGNNNAANTTNNNNNNNNGGNNNNNNNNNNNNNNNNNNNNNNN
NNNNANNNNNNNNNNNNNNNNNNNNNNNNNTGNNNNNNNNNNTNNNNCNNNNNNNNNNNN
NNCNNNCNNNTCNNNNNCNNCNNTNNNNNTNNTNNTNNCNNNNNTCNNCNNNNNNNTNNT
NNGNNCNNTNNANNANNANNANNTCNNNNCCNTCNANNTNNCNNTNNATNANNCNNANNN
NNNNNNNNGNNCNGAGNNNNNNNNNNNNNCNNNNNNGNTNNNNNCGNANANNNNNNTNNN
NNNNNCNNNNNCNNNNTANNANNANNCNNNNNTNNNNNNNNCNNTNNCNNNNNTNNNNNC
NNNNNANNTGNTNNNNNCNNNNNANNNNNTNNCNGNNNANNTNNTNNNNNNNNNNNNNNC
CNCNNTNNNNNNTNCCNACNANNNNNCNNNNNCTNNNTNGNTNNANNNNNNGNANNNNNN
NNNNNANNCGNNNNCNNTNNCNNNNNANNNNNNNNNNNNNNTNNANNANNTNNNNNANNT
CNAANNNNTNNCNNTTNNNNCNNNNNNNNANNTNNNNNNNNTTNNNNANNNNNCNNCNNC
NNNNNNNNNNNTNNCNNNNNNNNGNNCNNNGNNNNGNNNNNANNNNNNANCNNTCNGNNC
NNNNNANNCGNNNNNNNTNNCNNNGNACNNNNNCNANNCNNGNNCNNNNNANNNNNNNNC
NNCNNCNNNNNGCNATNNNNNNNCNGNNNNNNNNNNNNANNCNNNNNCNNNNNGNNNNNN
NNNNNANNCNNTNNTCNNNNTNNNNNNTNNNNNNNNNNCNNNNNNNNNNNCGNNNNNNNN
NNNNNNNNCTNANNTNNGNNTNNNNNNNNNNNTNNNANNNNGNNCNNNNNCTNNNNANAN
NNNNNNNNNNNNNNANNTNNGNNANNNNNTNNGNNNNNNANGNNNNNCNNNNNTCNANNT
NNCNNCNNNNNNNNCNNNNNTNNNNNCNNTNNCNNNNNANNCGNCNNNNNANNANNNNNN
NNCNNNNNNNNNNNTNNNNNTNNNNNTNNTNNNNNNNGGNNNNNANNNNNCNNCNNNTNG
NNNNNNNNNNNTNNNNNNNANNNNNNNNNGNNNNNNNNNNNNNNGNNNNNNCNNNNNNNT
NNTNNNTNANNNNNANNANGGNNTNNNNNTGNANNNNNNTNNGNCNNNNNTNNCNNCNNT
NNTNNNNNNNNCGNCNNNNNCNNCNNNNNNNNNNNNNNNNNCNNNNNNTNNNNNNNNNNA
NNNNNNNNNNNTNNTNNNNGGNNANNTGNTNNNNNNNNCNNACNNNNCTNNNNNNNNNNN
NNCNNNNNNANNNNNNNCNNANNCNNCNNNGCNATNNNANNTGNNNNCNNCNNTNNANNC
NNNNNCNNANNANNCNNNNNNNNACNANNTNNCNNGNNTNNNCNNNNCNNCNNCNNCNNN
NNNNNANNCNNAATNNNNNNTNNNNNCNNNNNNNNNNNNNCNNNCNNTNNCNNNNNNNNN
NNNNNNNNNNNNGNNNNCNNCNNCNNNNNNNNNNNTGNNNNNNNNNNNNNNNNNNNNNNN
NNNNNNNNNNNNNNNNNNNNTNNNNNNNNNNNNNNCNNANNNNNTNNNNNNNNTNNCNNN
NNTNNANNNNNCNNNNNNNNTNNCNNNNNNNNNNNNNNNNANNNNNNGNNNNNCNNNCTN
NTNNNNNNNNGNNNNCATNNNNANNTCNNNNTNNCNNNNANNNNNNNNGNNNNNNNNNNN
NCNNNNTNNNNTNNTNNCANAGNNNNNNNNNNANNNNANGTNCNNNNCNCNNNNNNNNNN
ANATNNNNNANNNNNNNNNTNCNNNNNNNNNNNANNNNNNNNNNNNNNNNNNCNNNNNNN
NNNNNNNNNCNNNNNNNNNNNANNTNNNNNCTNNANNNNNNNANNNNNNNNTNNCNNNNN
TNNNNNNNNNCNNNNGNNNNNGCNGNNCNNNNCNNGNNNGNNNGNTGNNNNNNNNNNNNN
NNCNNNNNNNNNCNTNNNNNNNNNNNNCNNNTNNNNNCNNNNNNNTCNNNNTNNNTNNNN
NNNTCNNNNNNNNNNNNNNNNANNNNNTNNCNNNNCNNNNNNNNNNNNNANCNNNNNNNN
NNNGNNNNNNNNNNGNNNTNNGNNTNNNNNNNNNGNNNNNTNNNGNNNNNNNNNNNNNNN
NNNTNNNNNNNNNNNNTNANNGNNANNNNNGNNACNACNNTNNNNNNNNNNNNNTNNNNT
NNNACNANNNNNNNNANTNNNNNNCNNNNNGTNNNNNNNCNNNNNNNNNNNATNNNNCNN
ANNNNNTGNGNNCNNNNNNNNACNANNANNNNNCNNNNNNNNNNNCNNTNNNNNNNNNNN
NNNNNNNNNNNNNTNNCNTNNNNNCTNANNTNNCNNTNNANNNNNNNNNNNTNNNNNGNN
NNNNNNCNNNNNNNNANNNNNNNNNNNNNNGNNNNTNNNANNNNNGNNNNNTNNNNNNNN
NNNNNNGNNNNNNNNNNNNNNNNNNNNNNNNNNNNNNNNNNANNNNNNNNNNNNNNNNNN
NNNNNNNNGCNNNNNANNNNNNNNGNNNNCNNNNNGNNANNNNNCNNNNNNNNNNNNNTN
NNNANGANNTTNNNANNNTNNTNGNNNNNNNNTNNCNNCNNNNNNCNNNNNGNNNNNNNN
NNTNNNNNTTNTCNCNNTNNNGNNCNGNCNCNNNCNNNNNTNNTNNNNNNNNNNNCCNCT
NNNGNNANNNNNNNNNNNNNNANTNANNTANNNNNNNTNTTANCNNNGNNNTNNTNNGTN
NCNNNNNCGNANCNNNNNTCNNNNNANNNNNANNNNNNNNNTNNNNNNNNNNNNNCNNNN
NNNNNNGCNNNNNNNNNNNNNNNNNNNNNNNNTNNATANNNNNNNNTGNNNNNNNNNNNN
NNNNNNGTNTNNNCNNNNNNNNNNNNNNNNNNNNAANNNNNNNNTNNNNNNNTNNGNNCN
NANNTNNTNNANNNNNNNNCNNNNNNNNNNNNTNNNNNCNNNNNNNCNNNNNNNNANNNN
NNCNNNNNNNNNNCNNNNNCNNNNNNNNCNNNNNGNNNGNNNNAGNCGNNNNTNNNNNNT
NNNNNNNTNNNNNNNNNGNNNNNNNNGNCNNNNNCNNNNNNNNANNANNNNNCANTCNNN
NNANCNNNNNNNNNNNNNNNNNTNNNNNTNNCNNCNNTNNNNNTNNNNNTANNNNNNNNN
NCGNGNNGTNNNNNNNNNNNNNNNNNNNNNNNNNNNTNNNNNNTNNNNNNNNCNNANNNG
NNNNNNNNNNNNNNNTNNGCNNNNNNNNNNNNNNNNNNNNNNNNACNNNCNCCNNNNNNN
TNNTNNNNNNANNTNNNNNGNNTNNNNNANNNNTNANCNNNNNNNNTNNANNCNNTNNCN
NAGNCNNNNNNNNNNNGNNTGNNNNNNNNNNNNNNNNNNNNNNNNTNNNNNTNNNNNTNN
NNNANNCNNNNNNNNTNNNNNTNNNNNNNNNNNNNNGNNTGNCNNCTNNANNANNNNNNN
NNNNNNNNNGNNNNNTNNNNTNNNNNNNNTNNCNNNNNNANNNNNNNNNNNNNNNNNNNN
TNTNNNNNNNNNNTNCNNNNNNNNANNANNTNNTANCNNNNNANNNNNCNNNNNANNGNN
NNNTNNCNNNGNNNNNNNNNNANNNNNCNNTNNTNNANNNNNTNNTNNNNNTNTCNNCNN
NGNACNANNNNNTANCNNANNTNNCNNNNNTNNCNNCNNCNNNNNCNNCNNNNNNNNCNN
NGNACNNNNCNNNNNNNNANNCNNNNNNNNCNNNNNCNNANNNNNNNNNNNNNNNNNCNN
ANNGNNNNNNNNNNNNNNNCNATNGNNTNNCNNNNNTNNTNNNNNCNNNNNNNNNNNNNN
NTNANNNNAANNGNNNNNNNNGNNNNTNTNNCNNNNCNNATNNNNCNNCNNNNNATNNNN
AGNCNNNNNCNNANNACNANNNNNNNNNNNNNNCNNTNNNNNNNNTNNNNNNNNCNNNNN
CNNAGNNNNCNNCNNANNTNNTNNNGNNGNCNNNNNCNNNNNCGNCNNCNNCNNNNNCNN
NNNGNNCNNCNNNTNNNTTGNNNNNNNCTNNNNNNNNTNNNANNNTNNTNNNNNNNNTNA
CNNCNNNNNCNNNNNNGNNNNNNNTGCNNNANNCNNNNNTNNCGNNNNCNNAGNCNNNNN
TTNCNNNNNTGNTNNTNNCNNNNNNNNNNNCNNCNANNNNNNNNNNNNTNNCTNNNNNNG
NTGNNNNNNNNNCNNNNNNNNNNNNNCTNGTNNNNANNNNNNNNNNNNNNTNNNNNNNNN
NNNNCNNGNNCNNTNNTNNNCNNNNCNNCCNNNNCNNNNNCNNCNNNNNCNNANNTNNNN
NNNNANNTNTANNNNNNNNGNNNNNNNNNNNANNCNNNNNNNNNNNNNNNNNCANNNNAN
NANNCNNCNNTNNCNNCNNNNNANNANNCNNTNNGNNNNNCNTNNNNNNNNNNNNANNTN
NCNNNNNNANNNNNNNNNNCCNNNNANNGNNNNGNNNNNCNNNANNNGNNNNTNNNNNNN
NNNNGNNNNNNNNNNNNNNCNTNNNNNNNNNNNNCCTNNNNGTNNNCCNNNNNNNTNNGN
NNNNNNNNNNANNNCNNNNANNNANCNNNNNNNNNNNNNNNNNNNNNNNNNNNNNNNNNN
NNNCNNNNNNNNNNNNNNNNNTNNNNNNNNNNNTNNNNNNNNNNNNNNNNNNNNCNNNNN
CNNTNNNNNANNNNNCANNNNNNNTNNNNTNNNNNNNNNNNNNNNCCNNNNNNNNNNNNN
ANNCNNNNNNNNANNNNNNNNNNNNNNNNNGCNNNNNNNNTNNNNTNNNNNANNNCNNNN
NNNNNNTNNCNNNNNNNNNNNATNNNNNNGNNNNANNNNTNNTNNCCNACNNNTCNNCNN
NNNNNNTNNNGNNNNCCNNNNTNNNNNTNNNNNNNTNNNANNNNNNNNNNNNNNTNNNNN
NNNNNNNNNNNNNNNNNNCNNNTNNNNCCNNNNCNNNNANNCNNTNNNNNNNNNNNTNNN
NNNNNANNNNNNNNNNNGTNNNNNNNNNNTNATNNNNNTNNGGNTNNNNNNNNNGNNNNC
NNCNNTCNNNNNNNNTNTNNNNNNNNCNNCNNCNNANNCNNGTNNGNCNNCNNCNNNNNN
NNTNNNNNNNNNCNNNNTNNNNNCNNNNNCNNNTNCANTNNNNNACNNNNTNNNNNNNNN
NNGNNNNNNNNNNNNNNNCNNNNNNNTNNNNNNCNTNNTNNNNNNNNNNNNNNNNNAANC
NNNNNNNNACNNNNNNNNNNNNTGCNGNNCNCNNNANNNCNNNNCNNNNNTNNNANCNNT
NNCNNNNTGNNANNNNNCTNANNTNNTNNTCNNNNNNNNNNANNNNNNGNCNNNNNNNNC
NNNNNNNNTNNCNNANNNNNANNNNNNNCNNNNNNCNNNNNCNNNGNNNNCNNTNNCNNN
NNCNNTNNANNNGCNNNNNNCCNNNNNNNATNANNCNNANNAANNNNTNNNNNANNNNCN
NNNNNNNNNNNNNNTNNNNNNNNNTNNNNGNNNNNNNTNNANNNNNNNNNTNANNNNNNN
NNTNNTGNNNNNNNNNNNNNNNNNNGTANANNNNNTNNCNNANNNNNNNNNCNANNNNNT
NNCNNNNNCNNNNNNCNANNTNNANNTNNCGNNNNNNNNNNCNNNNNNNNNNNNANANNN
NNNNCNNNNGNTCNNNNANNNNNNNNGGNGNNCNGTNNGNNANNNNNCNNNCNNNNNNNN
NNCNNTNNNNNNNNNNNNNNNNNNNNCNNNNNCNNTNNANNCNNCCNANNANNNNNNNNT
NNNNNCNNCNNANNCNNNNNCNGTNNANCGNNNNNNNNNNNANNCNNCNNNNNCNNCNNT
GNNNNNNNCNNNNNNNNCNNTNNNNNNNNCNNNNNNNNNNNGNNANNTNNNNNCNACNTA
NNANNNNNNGCNNNNNNGNNTNNNNNCNNCCNCNNNNNCNNCANNNNTNNNNNTNNNNNN
NNNNNANNCNNCNNANNANTCNNCNNCCNANCCNNANNTNNNNNNNGNNNCCNANNNNNG
NNCNNTNNANNANNNNNCNNNNNNNNNNNNCNNNNNNNNNNNNNNNNNTNNNNTNNNNNC
NNNNNNNNNNNCTNNNNNNNNNNACNNNNNNNNGNNNTGNNNNNNNNTNNNNNNNNTNAC
NNNNNNANNNNTNNANNNNNNGTANNTNNNNNNNNCNNCGNCCNANNNNNTNNANNCNNN
NNANNNNTNNNNNNNNNNNNNNNNTNNNNCTNNNNNNNTNNTNNTNNNNNGNNNNNCNNN
NNNNNGNNNNNNNNNNNNANNNNATNNNNCNNCCNANNCCNACNNNNNCNNANCNNNNNN
NNNNNNNNNNNNCNNNNANNTNNNNNNNGNNNNTNNNNNNNNNCNNNNNNNNNNNNNNNN
GNNNNNNNNNNNNNNNNCTCNNNNNNNNNNNNNNNNNNGNNNNNNNNTGNNNNNNNNNNN
NNNNNNNTNNTCNNNNNTNNNNTNGNNNNNNNNNNNNGNNNNNNNNANNNNNANNNNNNT
NNNNGNNNNNNNNNNNNANNNNNNNNNNNNNNNNNNNNNNNNNNANNNNNNNNNNNNNNT
TCNNCNNNCNCTNNNNNGNNNNTNNNNNNTNNCNNNCTATANNNNNNNNNNTNNTNNGNT
TTANCNCNNNCNNNCNNNNNNNNTNNNNANNNNNNGNNNNNNNNGNNNTCNNNNACNNNN
NNNNNNNNNNNNNNANTNNNNNNNNANNNNNTNNCCNCNNNNNNNNNNNACNNATTNNTN
NNNNNNNANNCNNNCNNNNCNNNNNNNNTNNTNNATNNNNCNNNNNNNNTNNNNNNNNNN
NTNNNNNANTNNNNNNTATCCNNNNNGNNNNNNNCGNNNNNNNANCTNNNNTNNNANNCN
NNNNNNNANNTNNNTNNNNNNNNNNNNNNNNNNNCNNNNNNNNNNNNNNTCNNNNNNNNN
NCNNNANTNNTNNGNNCNTNNNNNNNNNNNNNNNCNNNNNCTNCNNGNNANNCNNTNNNN
NNNNNGGNGNNNNNNNNNNNNNNNNTNNNNNNNNNNNNNNANNANNNNNNNNNGNNNNTN
NANNNNNNNNNNNNNNNNNNNNNANNTNANNTNNNNNCNNCNNCNNCNNNNNTNNCANTT
NNGNNNNNNNNNNGNNCNNNNCNNNTNNNNNTNNNNNNNNCNNNNNNNNNNNCNNNNNNN
NNNANNNNNGNGNCNNANNCNTNNNNNNGANTNNANNAGNNNNANNNNNNANNNNNNNNN
NNNNNNNNNNNNNNNNNNNNNNNNNNNNNNNNNNTNNNNNNNNNNNCNNANNNNNCNNNN
NNGNNCNNNNNNNTNNNNNNNNNNNANNNGTNNNNNNNNNCNNNNNACNNNNNNNTNNNN
NTNNCNNNNCNNNNNNNNANNNNNACNNCNNNNNTNNNACNTNANNNTNNNNNNNCNTNN
NCNNNCNNNNTNCNNCANNNNNCGNCNNNNNNNNNNNNNNCNNTNNANNANNNANNNNNN
NNNNCNNANNCNNTNNNNNNNNCNNTNNANNANNNNNTNNNNNCNNTNNNNNANNNNNCC
NNNNTNNCNNNNNCNNCNNTNNCNNCNNNNNTNNCANANNTNNACNNNNCNNNNNNNNCN
NTNNCNNTNTTNNCNGCNNNNNCGNNGNANNNNNNNNNNNNNNANNNNNANNCNTNTNTN
NNGNCNNGNNNTNCNNCANNNNANNCNNCNNNGNTGNNNGTNNCNNNNNNNNNNNNANNN
NCNNCNNNANNNNNTNCNNCNNCNNNNNNNNANNCNNCGNNGNCGNNNNNNNNNNTNNNN
NNNNNNNNNNNNNNNNNCNNNNNNNNNNNNNNNNNNNNNNTNNCNNNNNNNNTNNCNNCN
NCNNNNNNNNTNNTNNCGNNNNTCNNNNANNNNNNNNNNNNCNNANCNNNGNTNATNNTN
NNNNNNNCNNNNNCCNNNNGNNCNNCNNTNTNNNNNNNNNNNNNNNNNNNNNNNNNNNCN
NNNNANNCNNCNNTNNNNNCNNTNNTNNTNNNNNANNNNNTNNNNNNNNNNNTNNGNNCT
NNNNNCNNNNNNCNNCNNNNNNNNTTGTNNCNNNCNNNNNNNNCNTCNNNNNNNNNNNNN
NCNNTNNTNTNNNTANNNATNNNNNNTATCNCTNCNNCNNNNNNNCNNNCNNGNNNNNAA
CNNNGNNNNNGNNTNNCNNNNNNNNTNNNNNNNNCNNNGNTNNANNNNNNNNNNNNTNNN
NANNNNNNNNNNCNNNNNCCNNNNNNNNNNNNNNNANCNNNNNANNNGNCANCCNNNNNN
NNNNNNTNNNNNNNGCCNNNNNNNNNNNNNNTNCCCNGNNNNNNNNNNNNNNNNNCNNGN
NNNNANNNNNTNNNNNNNNCNNNTNNATCNNNNNCNNTNNCNNNNNANNCTNATNNNNNN
NNNNNNNNNNNNNNNTNNANTNNNNNNNNNNNNNNNNNNNNNNNNCNNNNNNNTTNNNNN
NNNNNNTNNGNTNNNANNNNNGNNNNNNNNCGNNNNNNNTNNGNNNNNTNNNNNNNNGNN
CNNNGNNNNCNNTNNNNNNNNNNNCNNCNNNNNNNCNNANNNNNNNNNNNNNNNNNNNNC
NTCANNTNNTNNNNNNNNTNNTNCNNNANNGNNNNNNNNGNACNNCNNNNNCNNGNNNNN
NNCNNNTGNNNNNNNNNCNGCCNNNNNNNNANNCNNANNTNNNNNANNNNNNNCTNNANN
CNNNNNCNNNNNANNANNNNNNANNNNCNNCNNNNNTNNCNANNNNNNNANNNNNNNCNN
CNNCNNNNANNNGNNTNNNNNNNNNNNNNNNNNNNNTNNNNNGNNNANNNNNNNNNNCNN
NNNTNNNCNTNANNNCNNANNNNNNNNNNNANNTNNNNNNNAANNCNCCNNANNNNNTNN
NNNNNNNNNNNNGNNTNGNNNNNNNNNNANGNNNNNNNNNNNTNNNNNTANNNNNNNNCN
ANNNNTNNNTNNNNNNNNNNNNNNNNNNNNNNNNCANNNNNNNNCNNNNNCANNNNNNNC
NNNCANTCNNNNGNNCNNNNNNCNNNNNNNNNNNNNNNNCNNTNNNTNNNNCNNNNNNNN
AGNCNNNNNNNNCNNNNNNTNNNNANNANNTNTCNNTNNCNNCNNGNNNANNNNNCNNNN
CCNNNNNNNCNNCNNNNNNNNANNNNNNNNNNNNNNNNNCNCNTNNNNNNNNNNNNNANN
NNNNNNNNNNNNTACCNNTNNNNNNNNNNNCNNGNNNNNCNGNNNNNNCANCCNNNACAN
NNNNNNNNNCNNAGNTNNAANGNNTNNTNNNNNNNNNNNTNNGNNCGNNNNNNNANNNTN
ANNNNNCNNGNNTNNCNNTTNTCNNGNNANNNNNNATNNTNNNGNNNNNNNNNNNCNNNN
NGNNNNNNNNNNNNNNNNTNNNNGANNCGNCNNNNNANNNNNNNNNNNNTNNNNCNNNNN
ANNNNNANNCNNCNNCNNNNNCNNANNNNNNNNNNNNNNNNNNNNNNNNNNTNNNNNCNN
NNNANNNNNNNNCNNNNNCNNNNNNNNNNNNGNNNNNNNTNNNNNNNNCNNCNNTTNCNN
TNNTNNNNNNNNANNNANNNNCNTNGNNANTGNCANNGNNNNNCNANNANNNNNCNNCNN
NNNNGNCNNCNNCNNCNNNNNNNNNNNTNNCTNNGNCGTNNNCNNNNNCNNNNNCNNCNN
CNNNTNTNNCNTNNNGNNNNTCTNNGNGGNNCNCNNNCNNNNTNNNNNTCNNNNNNNNNT
NNNNNNNNNCNNANNNGNNNNCNNNGGNNNNCNNGNTNNNNNNANCNNANNCNNTNNNNN
CNNNNNNNNCNNTNNNNNNNNNNNNNNGNNANNNNNNTNNNNNNNNNNCNNNNNCTNNNN
ANNNNNCNNCNNCNNNNNNNNNNNANNANNNNNNNNAGCNTNNNNTNNNNNNNNNCNNNC
TNNNNNCNNNCNNNNNNNCNNCNNNNNNNNNNNNNNNNNNNTNNNNNNNNCNNNNNNNNN
NNNNNNANNNNNNNNNNNANNNNNNNNNNNNCNGNNNNNNNNNNNNNNTNNNNNNNNANN
NGNCNNNNNCNNNNNTNNNNCCNNCNNNNNNNNNNNNNNTNNCCNNNNCNNTNNCNNCNN
CNNNNNGCNNNNNNNNNCGNNCGNNACNANCNNNNNCNNNTNNCNNNNNNNNNNNCNGNN
NNNNNNNNNNCNNNTNNNNTNNNNNNNNNNNNNNNNNNNGNNNNNNNACNACTNNCNNNN
NNNNNNNNNNNNNNNNNNNNNGCNNNNNNNNNANNNNNNNNNNNNNNNNNNNNNNNNTNN
NNNNNNNNNNNNNNNCNCNNNNNNNNNNNNTNNNNANNNANNNNNNNNCNTATNNNTNTN
ANNNNTNTNNNNNNTCNNNNTNNNTCANNNNNNNANTNGCNNCNTNNNNNNNNNNNNCNN
NCNNNNNNNNCTNNNNNNNNNCNNNNNTANNNNGNCNNNNGNNNNNNTTANNTACNNNNN
GGNTNANGNNNNNNACNNNNNNGNNATANANNNNNNNNNNNTNNNTNNNANNNNNAATNN
TNNGCNNCNNNNNNNTNANNANNTNNNNGNCCTCTNTNNNNNTANNNNATACNNATNANN
NNNGACTGNNNNNAGTNNNNNNTGNCNNNTTCATTNNTNANNNTNTANNTNTTNTNTNTT
CCTNNNNNTTNNNNNANNNNNNNAATTNCNNNNNNGCNNNNNNNNNGNNNNNNNNNAGGN
NNNGNTCNNNCNNNNNNNNNCGNNNNNNNAANCCNNNNNNNNCGNNNNNNNANNNNTNNN
NCNNNGNNNNNNNNNNNNNNNNNNNNNNNNNNTNNTCNNNNNCNGTNCNNNNNNNNNTNN
NNNNNNNNNNNNNNNNNNNN
>SAMN02839607    
NNNNNNNNNNNNNNNNNNNNNNNTNNNNNNNNNNNNNNCNNNNNNNNNNNNNNNNNTNNN
NNNNNNNNNNNNNNNNNNNNNNNNNNNNNNNNNNGNNAANNNNNNCNNNNNNNANNNNCT
NTNNNNNNNNNNNNNNNNNNNNTCNNNNNNNCNNGNNNNNNGANNANNATNGANNNTACN
NNCNNNNNNCNNNNNNNNNNAATNNTNNNNNNNNNNNNNNNNTNNANANNNNTNNNNNNN
NNNANNNTCTNNNNNCNCNNNNNNNNNNNNNNNNNNNNNNNNCNNNNNNANNTNNNTNNN
GCNNNNNNNNNNNNNTNNANNNNNNNNANCNNNNNCNNNNNNNNNNNNNNNNNNNNNNNN
NNNGNNNNNNNNNNNNNNNNCCNNNNNNNNNNNNNNANANNNCNNNNNNNNNNNNNNNNN
NNNNNNNNNNNNNNNNNNNNNNNNNCNNNNNNNCNNNNNNNNNNNNANNNNNNNNNNNNN
NNNNNNNNNNNNANCNNANNNNNNNNNNNNNNNNGGNNANNNNNNNTNNNNNNNNCNNNC
NNNNNNNANNNNNCCNNNNNNNNACGNNNNNNNNNNNNANNNNNNNNNNNNNNNNNNNNN
NNNNNNNNNNNNNNNNNNNNNNNNNGNNNNNNNNNNNNNGTNNNNTNNNNNANGNNNNNN
NNNNNNNNNNNNNNNNNNCNNGNTNNNNNNNNNNNNNNANNCNNNNNNNNNNNNNNCNNN
NNNCNNNNNNNNNNNNNNNANNNNNNNGGGNNNNNNNCNNNCTNNGNTNNNNNNNNCNNN
NANNNNNANNNNNNNNNNNNNNNNNNNNNNCCCNNNAANNNNNNNCGNNNNNNNGNNNNN
NCNNNNNNNNNNNNNNNNNNNNNNNNNNNNNNNNNNNCNNNNNNNNNNNNNNTNNNNNNN
NNNNNNTATNCNNNNNNGTNNNNCTANNANCNNNTNNNNNNNNNNNNNNNTNNGNNNNNN
TTTNTNTNNTTNNNNNNNNNNNNNNNNNANNNNNGNNNNNNNCCNANAANNNTCNNNNAT
TNNNNNNNNNANNNTNNNNNNNNNNNNNNNNNNNNCNNNNNNNNNNNNNNNANNNNNNNN
NNNGTNNNNNNGNNNNANNNNANNNNNNNNNNNNNNNNNNANNNNNNNAANGNGNNNNNN
NNNNNNNNNTNCTNNNNNNNNNGNGNNNCNNGCNNGNNNNNNNTNNNNNNNNNNATNNNN
NNNNGANNNNTNNNCNNNNNNCNANNNANNGNNNNNNNNGNNNNNTTNNNNNANNNANNA
NNCNNNNNNNGNNNNNNNNNNNNNNNNNNNNNNNNNNGNGNNTNNNNNNCNNNNNNNNNG
CNNNNNNTNNNNNNNNGNNNNCNNNNNGNNNNNNNNNNNNCNNNNNNNNNNNNNNNCNNN
NNNNNNNNNNNNNNNNNNNNNNNNNNNNNNNNNNNNNNNNNNNNNNNNNNNNNNNNNNNN
NNNNNNNNNNNNNNNNNNGNCNNNNNNNNNNNNNACCCTNNCGNNNANNCNNCCNNGNNA
GNNNNNNNNNNNNNNNNTNANNNNNNNNNNNNNNNNNNNNNNNNNNNNNNNNNGTNNNNN
NNNNNNNNGNNNNNNNNNNNNNNNNNCNNNNNNNNNNNNNNANTNNNNNTNTNNNNNNNN
NNNNNNNNCNNCNNGNNNNNNNNNNNNNNNNNNNNNNNTNNNNTNNNNNNNNNNANNNTN
NNTNNNNNNNNNNCNNNNNNNNNNNNNNNNNNNNNNNNNNNNNNNNNNNNCNNNNNNNNN
NNNNNNNNNNNNNNNNNNNNNNNNNNNNNNNNNNNNNNNNNNNNNNNCNTNNNNNNNNNN
NNNNNNNNNNNNNNNNNNNNNNNANNNNNNANCNNNNNNNNGNNNNNNNGANNNNNNNNN
NNNNANTNNNCCNNNCNNNNGCNNNNNNNNNNNNNNNNNNNANNNNNNNNCTNNNNNNNN
NNNNNNNNNNNNNNNNNNNNNNNNNNNNNNNNACNNNNCNNNNNNNNNNNNNNNNNNNNN
NNTNNNNNANNNNNNNNNNNNNNNNNNNNNNNNNNNNTNNNNNNNNNNNNNNCNNNNNNN
GNTNNNNNNNNNNNNNNNNTNNNNNNNNNNNNNNNNNNNNNNNNNNANCNNNNNNNNNNN
TNNNNNNNNNNNNNNNNNTNNNNNNNTNNNNNANNNCNNNNNNNNNGCNNNNNNNNNCTN
NNNNCNCNNNNNGTCNNNNNNNNNNNNNCNNCNANNNNCNNNNNNNNGNNNNTNCNNNNN
NCNNNNNNNNNNNGNNNNNNTANNNNNNNNNNNNNNNNNNNNNNNNNNNNNNNNNNNNNN
NNNANNNNGCNNNNNNNCNNNNNNNNTCNNNNNCNNNNNTNNCNNNNNNNNNNNNNTNNN
NNNNNNNNNNNNNNNNNNNNNNNNNNNNNNNNNTCCNGNNCNNNNNNNNNNNNNNNNNNN
NTNNNNNNTNNNNNNNNNNNNTNNTNNNNNTNNCCGCNCNNNGGNTTTANNNNNNNNNNN
NNNNNNNNNNNGNNNNNNNNNNNCCNGNNNNNNNGNGGNANNNNNNNNNNNNNNNNNNNN
NNNNNNNNNNNGNNNNNNNNNNCCNNNNNNANNNNANNNGNNNNNNNNNTNNNNNNATAN
NNANNNNNNCCNNNNNNNGNNNNNNNNNNNNNNNNTNNNNNNGNNNNNTNNNNNNTNNNN
NNNGNNNNNNNNNNNNNNNNNNNNNNNNNNNNNNNNNNNCNNNNGNNNNNNNNTNNNNNN
NNNNNNNNNNCGNNACNNNTNNNNNTNNNNNNNNNNNNNNNNNNNNNNTCANNNNTCNNN
NNNGNNNNTNNNNNNNNNNNNNNNNNNNNNNNNNNNNNNCNTNNTGNNNNNNCNNNCNNN
NNCNNANNNNNNNNNNNNNNNNNNNNNNNNNNNNNCGNNNNNNNNNNNNNNNNCNNNNTN
NNNNNNNNNGNNNNNNNNNNNNTNNNNATNTNNNNCANNNNNNNNGNNNNNNNNNNNNNA
GNNCNANTNTNNNNNNNNCNNNNNNNNNNNNNNNNNNNTNNNNNNNCNNNNNNNNNNNNN
NNNNNNNNNNNTNNNNCNNNNNNNNNNNNNNGNNNNNNNNNNCNNNNNNNNNANNNNNNN
NNNNNTNNNNNATCNNNNNANNNNNNNNNNNNCNNNNNNNNNNNNNNCNNNNNNNNCANN
TNNANACNANTTANTNNCANCCNNNNGNNCGNANNNNNCNNTNCNNNNNNNNNNNNNNNN
GNNCNNNGCTATNNANNNNNCNNANNNNNTNNANNTNNCGNNNNTNNANNTGNCNNNCNT
NNANNCANNNNCNNNNCNNNNNNNNNTNNNNTTNNNNNANNNNNNNNNNNNNNTNNANNN
NNNGNNNNNNNNNNTNNCNNNNCANNTNNCANNNNTTNNNGNCNANNNTNNNNCNNGNNN
ANTNNNNNANNANNANNCTNNNNNNNTNNCNNCANANNNNNNNNAGNCCNNNNNANACNN
NNCNTNNNNNNNNNNGNCNNANNNNNCANTNNNNNNNNANNCNNNNNTNNCNNNNNANNA
NNCNNANNNNNCNNNNNCNNANGNNNANNANNANNNNNNNNCNNANNCNNNNNANNGCNN
GNANNTNNNNNGTNNNNNNTANNCCNANNANNTNNGNNNNNNNNCNNCNNCNNANNNNNN
NCTANNNNNNNNNNNNTNNNGTNNNNCNNNNNNNNNNNGNNNNNNNNNNNNNNNNNNNNN
NNNNNNNNACNNNNNNNNNNNNNCNNNNNTNNNNNTNNNNNNNCTNNNNNNNNNNNNNNG
NNNNNNNNNNNCNNCNNNNNNNNANNNNNNNNNNNANNNNNTNNNNNCNNCNNNNNNNNN
NNGNNCNNNNNTNNTNNCNNNNNNNNTNNCTNTNNNGNNNNNNNNNNNNNANNNNNNNNC
NNCNNNNNANNCNNNNNNNNNNNNNNCNNANNCNNTTNNNNNNNNNNNNNNNNANNGNNC
NNNNNNNNCNNNNNNNNNNNNNGNNNNNNCNACNNTNGNNNTNGCNNTNNNNNNCNNNNN
NNCTNACNNNNNNNNNNTNNNCNANNNNNGNNANNNNNNNNGNNNNNGNNNNNCNNNNNC
CNANNCNNNNNTACNNNNNNNNNNNNANNNNNNACNNNNNNNNNNNNNNNNNNNNNNNNN
NNNNNNNNNNNNNNNNNNNNNNNNNNNNTNNNNNNNNNNNNNNNNNNNNNCNNNNNNNNN
CNNNNNNNCTNCTANNNNTNNNNNNCTNNTNGNNNNCNNANNTNCNNNAANTTNNNTNNN
NNNNNNNNNNNNNTNNNNNNNNNGNNNNNNNNNNNNNNNNNNNTNNNNNTNTNTNNTNNN
NGNNNNNNNNNNCNNNNNTNNNNNTNTTNNTNNTCNNNTNNNCANTNTNNNNNNANNTNN
NNNNGNNNNNNNCNNTNNTNNNNNACNNCNNGNNNNNANNNNGNNTNNANNNNNTNNANN
CNNCNNCNNCNNCNNCNNNNNNNNNNNNNNCNACCNNNNNNNTNNNNNNNNNNNNNNNNN
NNNTNNNTNGNNTNNNNNNNNNNNNNNNNNNNNNNNANNNNNNNNNGNNNNNNNTNNNNN
NNNNNNNNNNNNNNNNNNNNNNNNNNNNNNNNNNNNTNNCNNNANNNNCNNANNNNNTNN
NNNGNNANNNCNANNTNNNNNNNNANNANNNNNCNNNNNNNNNNNCNNNGNNNNNNNNNN
ANNNNNGNNCNNCNNNNNNNNNNNNNNNCNTNNNCNNNNGNNNNNNNNNNNNNNNNNANN
NNNNNNTNNNNNTNNNNNNNTNNTNNNNNNNNNTNNNNNNNNCNNNNNNNNANNCCNNNN
NGTTTNNNNNNNNNNNNNNNNANNNNNNNNGNNNNNANNCNNANNNNNNNNNNNANNNNN
CNNANNNNNNNNANNNNNCGNTCNTNTNNNNNNANNNNNNNNNNNANNANNNNNTNNCNN
CNNNNNNNNNTNGCNNNNNTNNNTTNNNNNTNTCNTNNNNNNTNNCANCNNANNTNCCNN
NNNNNNNNNNNNTNNNNNCNNNNNNNCNCNGNNNNNNNNNNNCNNNNNNNNNNNANCNNN
NANTNNNNNCGNNNNNNNNNNTNNNNNTNNNCNANNNNNANNNNNNNNNNNTNNCNNNNN
TNNGNNTNTNNNNNNNNNNNNNNTCNNNNNANNGNNNNNNNNNNNTNNCNGNNNCNNTCN
NNNCNNTNNNNNNNNNNNNNNNGNTNNANNNNNCNNNNNTTNNNNNATNNNNNNNNNGNN
TNNNNNNNNNCNNNNANNNNNTNNNTNCNNNNNCNNNNNNNNNNNNNNNNNNNANNNTCN
CNNTNTNNNNNNNNTNNNTTNTNNNNNNNNNNNNNTCNNNTNNNNTNNCNNNATACNNNN
NNNNNNNNNNNNNNNNNNNNNGTNNNNNNNGGNNNNNNNNNNNNNNNNNNNNNNNNNNNN
NNNNNNNNNNNNNNNNNNNNNNNTNNNNNNNNNNNNNTNNNNNNNNNNNNNNNNCNNNNN
NNNNNNNNNNNNNNNNNNNNNNNNNNNNNANNNNNNNNNNNNNNNNNCNNNNNNNNNNNN
NNNNANNNNNNNNNNNCNNNNNNNNNNNNNNNNACNNNNNNGCNNNNTNNNNNNNNNNNN
NNNNTNNCNNNNNANNNNNNNNNNNNCNNNNNNNNNNNNNNNNNNNNNNNNNNNNNNNNN
NTNNNNNNNNNNNNNNNNGNNNAANTTNNNNNNNNGGNNNNNNNNNNNNNNNNNNNNNNN
NNNNANNNNNNNNNNNNNNNNNNNNNNNNNTGNNNNNNNNNNTNNNNCNNNNNNNNNNNN
NNCNNNCNNNTCNNNNNCNNCNNTNNNNNTNNTNNTNNCNNNNNTCNNCNNNNNNNTNNT
NNGNNCNNTNNANNANNANNANNTCNNNNCCNTCNANNTNNCNNTNNATNANNCNNANNN
NNNNNNNNGNNCNGAGNNNNNNNNNNNNNCNNNNNNGNTNNNNNCGNANANNNNNNTNNN
NNNNNCNNNNNCNNNNTANNANNANNCNNNNNTNNNNNNNNCNNTNNCNNNNNTNNNNNC
NNNNNANNTGNTNNNNNCNNNNNANNNNNTNNCNGNNNANNTNNTNNNNNNNNNNNNNNC
CNCNNTNNNNNNTNCCNACNANNNNNCNNNNNCTNNNTNGNTNNANNNNNNGNANNNNNN
NNNNNANNCGNNNNCNNTNNCNNNNNANNNNNNNNNNNNNNTNNANNANNTNNNNNANNT
CNAANNNNTNNCNNTTNNNNCNNNNNNNNANNTNNNNNNNNTTNNNNANNNNNCNNCNNC
NNNNNNNNNNNTNNCNNNNNNNNGNNCNNNGNNNNGNNNNNANNNNNNANCNNTCNGNNC
NNNNNANNCGNNNNNNNTNNCNNNGNACNNNNNCNANNCNNGNNCNNNNNANNNNNNNNC
NNCNNCNNNNNGCNATNNNNNNNCNGNNNNNNNNNNNNANNCNNNNNCNNNNNGNNNNNN
NNNNNANNCNNTNNTCNNNNTNNNNNNTNNNNNNNNNNCNNNNNNNNNNNCGNNNNNNNN
NNNNNNNNCTNANNTNNGNNTNNNNNNNNNNNTNNNANNNNGNNCNNNNNCTNNNNANAN
NNNNNNNNNNNNNNANNTNNGNNANNNNNTNNGNNNNNNANGNNNNNCNNNNNTCNANNT
NNCNNCNNNNNNNNCNNNNNTNNNNNCNNTNNCNNNNNANNCGNCNNNNNANNANNNNNN
NNCNNNNNNNNNNNTNNNNNTNNNNNTNNTNNNNNNNGGNNNNNANNNNNCNNCNNNTNG
NNNNNNNNNNNTNNNNNNNANNNNNNNNNGNNNNNNNNNNNNNNGNNNNNNCNNNNNNNT
NNTNNNTNANNNNNANNANGGNNTNNNNNTGNANNNNNNTNNGNCNNNNNTNNCNNCNNT
NNTNNNNNNNNCGNCNNNNNCNNCNNNNNNNNNNNNNNNNNCNNNNNNTNNNNNNNNNNA
NNNNNNNNNNNTNNTNNNNGGNNANNTGNTNNNNNNNNCNNACNNNNCTNNNNNNNNNNN
NNCNNNNNNANNNNNNNCNNANNCNNCNNNGCNATNNNANNTGNNNNCNNCNNTNNANNC
NNNNNCNNANNANNCNNNNNNNNACNANNTNNCNNGNNTNNNCNNNNCNNCNNCNNCNNN
NNNNNANNCNNAATNNNNNNTNNNNNCNNNNNNNNNNNNNCNNNCNNTNNCNNNNNNNNN
NNNNNNNNNNNNGNNNNCNNCNNCNNNNNNNNNNNTGNNNNNNNNNNNNNNNNNNNNNNN
NNNNNNNNNNNNNNNNNNNNTNNNNNNNNNNNNNNCNNANNNNNTNNNNNNNNTNNCNNN
NNTNNANNNNNCNNNNNNNNTNNCNNNNNNNNNNNNNNNNANNNNNNGNNNNNCNNNCTN
NTNNNNNNNNGNNNNCATNNNNANNTCNNNNTNNCNNNNANNNNNNNNGNNNNNNNNNNN
NCNNNNTNNNNTNNTNNCANAGNNNNNNNNNNANNNNANGTNCNNNNCNCNNNNNNNNNN
ANATNNNNNANNNNNNNNNTNCNNNNNNNNNNNANNNNNNNNNNNNNNNNNNCNNNNNNN
NNNNNNNNNCNNNNNNNNNNNANNTNNNNNCTNNANNNNNNNANNNNNNNNTNNCNNNNN
TNNNNNNNNNCNNNNGNNNNNGCNGNNCNNNNCNNGNNNGNNNGNTGNNNNNNNNNNNNN
NNCNNNNNNNNNCNTNNNNNNNNNNNNCNNNTNNNNNCNNNNNNNTCNNNNTNNNTNNNN
NNNTCNNNNNNNNNNNNNNNNANNNNNTNNCNNNNCNNNNNNNNNNNNNANCNNNNNNNN
NNNGNNNNNNNNNNGNNNTNNGNNTNNNNNNNNNGNNNNNTNNNGNNNNNNNNNNNNNNN
NNNTNNNNNNNNNNNNTNANNGNNANNNNNGNNACNACNNTNNNNNNNNNNNNNTNNNNT
NNNACNANNNNNNNNANTNNNNNNCNNNNNGTNNNNNNNCNNNNNNNNNNNATNNNNCNN
ANNNNNTGNGNNCNNNNNNNNACNANNANNNNNCNNNNNNNNNNNCNNTNNNNNNNNNNN
NNNNNNNNNNNNNTNNCNTNNNNNCTNANNTNNCNNTNNANNNNNNNNNNNTNNNNNGNN
NNNNNNCNNNNNNNNANNNNNNNNNNNNNNGNNNNTNNNANNNNNGNNNNNTNNNNNNNN
NNNNNNGNNNNNNNNNNNNNNNNNNNNNNNNNNNNNNNNNNANNNNNNNNNNNNNNNNNN
NNNNNNNNGCNNNNNANNNNNNNNGNNNNCNNNNNGNNANNNNNCNNNNNNNNNNNNNTN
NNNANGANNTTNNNANNNTNNTNGNNNNNNNNTNNCNNCNNNNNNCNNNNNGNNNNNNNN
NNCNNNNNTTNTCNCNNTNNNGNNCNGNCNCNNNCNNNNNTNNTNNNNNNNNNNNCCNCT
NNNGNNANNNNNNNNNNNNNNANTNANNTANNNNNNNTNTTANCNNNGNNNTNNTNNGTN
NCNNNNNCGNANCNNNNNTCNNNNNANNNNNANNNNNNNNNTNNNNNNNNNNNNNCNNNN
NNNNNNGCNNNNNNNNNNNNNNNNNNNNNNNNTNNATANNNNNNNNTGNNNNNNNNNNNN
NNNNNNGTNTNNNCNNNNNNNNNNNNNNNNNNNNAANNNNNNNNTNNNNNNNTNNGNNCN
NANNTNNTNNANNNNNNNNCNNNNNNNNNNNNTNNNNNCNNNNNNNCNNNNNNNNANNNN
NNCNNNNNNNNNNCNNNNNCNNNNNNNNCNNNNNGNNNGNNNNAGNCGNNNNTNNNNNNT
NNNNNNNTNNNNNNNNNGNNNNNNNNGNCNNNNNCNNNNNNNNANNANNNNNCANTCNNN
NNANCNNNNNNNNNNNNNNNNNTNNNNNTNNCNNCNNTNNNNNTNNNNNTANNNNNNNNN
NCGNGNNGTNNNNNNNNNNNNNNNNNNNNNNNNNNNTNNNNNNTNNNNNNNNCNNANNNG
NNNNNNNNNNNNNNNTNNGCNNNNNNNNNNNNNNNNNNNNNNNNACNNNCNCCNNNNNNN
TNNTNNNNNNANNTNNNNNGNNTNNNNNANNNNTNANCNNNNNNNNTNNANNCNNTNNCN
NAGNCNNNNNNNNNNNGNNTGNNNNNNNNNNNNNNNNNNNNNNNNTNNNNNTNNNNNTNN
NNNANNCNNNNNNNNTNNNNNTNNNNNNNNNNNNNNGNNTGNCNNCTNNANNANNNNNNN
NNNNNNNNNGNNNNNTNNNNTNNNNNNNNTNNCNNNNNNANNNNNNNNNNNNNNNNNNNN
TNTNNNNNNNNNNTNCNNNNNNNNANNANNTNNTANCNNNNNANNNNNCNNNNNANNGNN
NNNTNNCNNNGNNNNNNNNNNANNNNNCNNTNNTNNANNNNNTNNTNNNNNTNTCNNCNN
NGNACNANNNNNTANCNNANNTNNCNNNNNTNNCNNCNNCNNNNNCNNCNNNNNNNNCNN
NGNACNNNNCNNNNNNNNANNCNNNNNNNNCNNNNNCNNANNNNNNNNNNNNNNNNNCNN
ANNGNNNNNNNNNNNNNNNCNATNGNNTNNCNNNNNTNNTNNNNNCNNNNNNNNNNNNNN
NTNANNNNAANNGNNNNNNNNGNNNNTNTNNCNNNNCNNATNNNNCNNCNNNNNATNNNN
AGNCNNNNNCNNANNACNANNNNNNNNNNNNNNCNNTNNNNNNNNTNNNNNNNNCNNNNN
CNNAGNNNNCNNCNNANNTNNTNNNGNNGNCNNNNNCNNNNNCGNCNNCNNCNNNNNCNN
NNNGNNTNNCNNNTNNNTTGNNNNNNNCTNNNNNNNNTNNNANNNTNNTNNNNNNNNTNA
CNNCNNNNNCNNNNNNGNNNNNNNTGCNNNANNCNNNNNTNNCGNNNNCNNAGNCNNNNN
TTNCNNNNNTGNTNNTNNCNNNNNNNNNNNCNNCNANNNNNNNNNNNNTNNCTNNNNNNG
NTGNNNNNNNNNCNNNNNNNNNNNNNCTNGTNNNNANNNNNNNNNNNNNNTNNNNNNNNN
NNNNCNNGNNCNNTNNTNNNCNNNNCNNCCNNNNCNNNNNCNNCNNNNNCNNANNTNNNN
NNNNANNTNTANNNNNNNNGNNNNNNNNNNNANNCNNNNNNNNNNNNNNNNNCANNNNAN
NANNCNNCNNTNNCNNCNNNNNANNANNCNNTNNGNNNNNCNTNNNNNNNNNNNNANNTN
NCNNNNNNANNNNNNNNNNCCNNNNANNGNNNNGNNNNNCNNNANNNGNNNNTNNNNNNN
NNNNGNNNNNNNNNNNNNNCNTNNNNNNNNNNNNCCTNNNNGTNNNCCNNNNNNNTNNGN
NNNNNNNNNNANNNCNNNNANNNANCNNNNNNNNNNNNNNNNNNNNNNNNNNNNNNNNNN
NNNCNNNNNNNNNNNNNNNNNTNNNNNNNNNNNTNNNNNNNNNNNNNNNNNNNNCNNNNN
CNNTNNNNNANNNNNCANNNNNNNTNNNNTNNNNNNNNNNNNNNNCCNNNNNNNNNNNNN
ANNCNNNNNNNNANNNNNNNNNNNNNNNNNGCNNNNNNNNTNNNNTNNNNNANNNCNNNN
NNNNNNCNNCNNNNNNNNNNNATNNNNNNGNNNNANNNNTNNTNNCCNACNNNTCNNCNN
NNNNNNTNNNGNNNNCCNNNNTNNNNNTNNNNNNNTNNNANNNNNNNNNNNNNNTNNNNN
NNNNNNNNNNNNNNNNNNCNNNTNNNNCCNNNNCNNNNANNCNNTNNNNNNNNNNNTNNN
NNNNNANNNNNNNNNNNGTNNNNNNNNNNTNATNNNNNTNNGGNTNNNNNNNNNGNNNNC
NNCNNTCNNNNNNNNTNTNNNNNNNNCNNCNNCNNANNCNNGTNNGNCNNCNNCNNNNNN
NNTNNNNNNNNNCNNNNTNNNNNCNNNNNCNNNTNCANTNNNNNACNNNNTNNNNNNNNN
NNGNNNNNNNNNNNNNNNCNNNNNNNTNNNNNNCNTNNTNNNNNNNNNNNNNNNNNAANC
NNNNNNNNACNNNNNNNNNNNNTGCNGNNCNCNNNANNNCNNNNCNNNNNTNNNANCNNT
NNCNNNNTGNNANNNNNCTNANNTNNTNNTCNNNNNNNNNNANNNNNNGNCNNNNNNNNC
NNNNNNNNTNNCNNANNNNNANNNNNNNCNNNNNNCNNNNNCNNNGNNNNCNNTNNCNNN
NNCNNTNNANNNGCNNNNNNCCNNNNNNNATNANNCNNANNAANNNNTNNNNNANNNNCN
NNNNNNNNNNNNNNTNNNNNNNNNTNNNNGNNNNNNNTNNANNNNNNNNNTNANNNNNNN
NNTNNTGNNNNNNNNNNNNNNNNNNGTANANNNNNTNNCNNANNNNNNNNNCNANNNNNT
NNCNNNNNCNNNNNNCNANNTNNANNTNNCGNNNNNNNNNNCNNNNNNNNNNNNANANNN
NNNNCNNNNGNTCNNNNANNNNNNNNGGNGNNCNGTNNGNNANNNNNCNNNCNNNNNNNN
NNCNNTNNNNNNNNNNNNNNNNNNNNCNNNNNCNNTNNANNCNNCCNANNANNNNNNNNT
NNNNNCNNCNNANNCNNNNNCNGTNNANCGNNNNNNNNNNNANNCNNCNNNNNCNNCNNT
GNNNNNNNCNNNNNNNNCNNTNNNNNNNNCNNNNNNNNNNNGNNANNTNNNNNCNACNTA
NNANNNNNNGCNNNNNNGNNTNNNNNCNNCCNCNNNNNCNNCANNNNTNNNNNTNNNNNN
NNNNNANNCNNCNNANNANTCNNCNNCCNANCCNNANNTNNNNNNNGNNNCCNANNNNNG
NNCNNTNNANNANNNNNCNNNNNNNNNNNNCNNNNNNNNNNNNNNNNNTNNNNTNNNNNC
NNNNNNNNNNNCTNNNNNNNNNNACNNNNNNNNGNNNTGNNNNNNNNTNNNNNNNNTNAC
NNNNNNANNNNTNNANNNNNNGTANNTNNNNNNNNCNNCGNCCNANNNNNTNNANNCNNN
NNANNNNTNNNNNNNNNNNNNNNNTNNNNCTNNNNNNNTNNTNNTNNNNNGNNNNNCNNN
NNNNNGNNNNNNNNNNNNANNNNATNNNNCNNCCNANNCCNACNNNNNCNNANCNNNNNN
NNNNNNNNNNNNCNNNNANNTNNNNNNNGNNNNTNNNNNNNNNCNNNNNNNNNNNNNNNN
GNNNNNNNNNNNNNNNNCTCNNNNNNNNNNNNNNNNNNGNNNNNNNNTGNNNNNNNNNNN
NNNNNNNTNNTCNNNNNTNNNNTNGNNNNNNNNNNNNGNNNNNNNNANNNNNANNNNNNT
NNNNGNNNNNNNNNNNNANNNNNNNNNNNNNNNNNNNNNNNNNNANNNNNNNNNNNNNNT
TCNNCNNNCNCTNNNNNGNNNNTNNNNNNTNNCNNNCTATANNNNNNNNNNTNNTNNGNT
TTANCNCNNNCNNNCNNNNNNNNTNNNNANNNNNNGNNNNNNNNGNNNTCNNNNACNNNN
NNNNNNNNNNNNNNANTNNNNNNNNANNNNNTNNCCNCNNNNNNNNNNNACNNATTNNTN
NNNNNNNANNCNNNCNNNNCNNNNNNNNTNNTNNATNNNNCNNNNNNNNTNNNNNNNNNN
NTNNNNNANTNNNNNNTATCCNNNNNGNNNNNNNCGNNNNNNNANCTNNNNTNNNANNCN
NNNNNNNANNTNNNTNNNNNNNNNNNNNNNNNNNCNNNNNNNNNNNNNNTCNNNNNNNNN
NCNNNANTNNTNNGNNCNTNNNNNNNNNNNNNNNCNNNNNCTNCNNGNNANNCNNTNNNN
NNNNNGGNGNNNNNNNNNNNNNNNNTNNNNNNNNNNNNNNANNANNNNNNNNNGNNNNTN
NANNNNNNNNNNNNNNNNNNNNNANNTNANNTNNNNNCNNCNNCNNCNNNNNTNNCANTT
NNGNNNNNNNNNNGNNCNNNNCNNNTNNNNNTNNNNNNNNCNNNNNNNNNNNCNNNNNNN
NNNANNNNNANGNCNNANNCNTNNNNNNGANTNNANNAGNNNNANNNNNNANNNNNNNNN
NNNNNNNNNNNNNNNNNNNNNNNNNNNNNNNNNNTNNNNNNNNNNNCNNANNNNNCNNNN
NNGNNCNNNNNNNTNNNNNNNNNNNANNNGTNNNNNNNNNCNNNNNACNNNNNNNTNNNN
NTNNCNNNNCNNNNNNNNANNNNNACNNCNNNNNTNNNACNTNANNNTNNNNNNNCNTNN
NCNNNCNNNNTNCNNCANNNNNCGNCNNNNNNNNNNNNNNCNNTNNANNANNNANNNNNN
NNNNCNNANNCNNTNNNNNNNNCNNTNNANNANNNNNTNNNNNCNNTNNNNNANNNNNCC
NNNNTNNCNNNNNCNNCNNTNNCNNCNNNNNTNNCANANNTNNACNNNNCNNNNNNNNCN
NTNNCNNTNTTNNCNGCNNNNNCGNNGNANNNNNNNNNNNNNNANNNNNANNCNTNTNTN
NNGNCNNGNNNTNCNNCANNNNANNCNNCNNNGNTGNNNGTNNCNNNNNNNNNNNNANNN
NCNNCNNNANNNNNTNCNNCNNCNNNNNNNNANNCNNCGNNGNCGNNNNNNNNNNTNNNN
NNNNNNNNNNNNNNNNNCNNNNNNNNNNNNNNNNNNNNNNTNNCNNNNNNNNTNNCNNCN
NCNNNNNNNNTNNTNNCGNNNNTCNNNNANNNNNNNNNNNNCNNANCNNNGNTNATNNTN
NNNNNNNCNNNNNCCNNNNGNNCNNCNNTNTNNNNNNNNNNNNNNNNNNNNNNNNNNNCN
NNNNANNCNNCNNTNNNNNCNNTNNTNNTNNNNNANNNNNTNNNNNNNNNNNTNNGNNCT
NNNNNCNNNNNNCNNCNNNNNNNNTTGTNNCNNNCNNNNNNNNCNTCNNNNNNNNNNNNN
NCNNTNNTNTNNNTANNNATNNNNNNTATCNCTNCNNCNNNNNNNCNNNCNNGNNNNNAA
CNNNGNNNNNGNNTNNCNNNNNNNNTNNNNNNNNCNNNGNTNNANNNNNNNNNNNNTNNN
NANNNNNNNNNNCNNNNNCCNNNNNNNNNNNNNNNANCNNNNNANNNGNCANCCNNNNNN
NNNNNNTNNNNNNNGCCNNNNNNNNNNNNNNTNCCCNGNNNNNNNNNNNNNNNNNCNNGN
NNNNANNNNNTNNNNNNNNCNNNTNNATCNNNNNCNNTNNCNNNNNANNCTNATNNNNNN
NNNNNNNNNNNNNNNTNNANTNNNNNNNNNNNNNNNNNNNNNNNNCNNNNNNNTTNNNNN
NNNNNNTNNGNTNNNANNNNNGNNNNNNNNCGNNNNNNNTNNGNNNNNTNNNNNNNNGNN
CNNNGNNNNCNNTNNNNNNNNNNNCNNCNNNNNNNCNNANNNNNNNNNNNNNNNNNNNNC
NTCANNTNNTNNNNNNNNTNNTNCNNNANNGNNNNNNNNGNACNNCNNNNNCNNGNNNNN
NNCNNNTGNNNNNNNNNCNGCCNNNNNNNNANNCNNANNTNNNNNANNNNNNNCTNNANN
CNNNNNCNNNNNANNANNNNNNANNNNCNNCNNNNNTNNCNANNNNNNNANNNNNNNCNN
CNNCNNNNANNNGNNTNNNNNNNNNNNNNNNNNNNNTNNNNNGNNNANNNNNNNNNNCNN
NNNTNNNCNTNANNNCNNANNNNNNNNNNNANNTNNNNNNNAANNCNCCNNANNNNNTNN
NNNNNNNNNNNNGNNTNGNNNNNNNNNNANGNNNNNNNNNNNTNNNNNTANNNNNNNNCN
ANNNNTNNNTNNNNNNNNNNNNNNNNNNNNNNNNCANNNNNNNNCNNNNNCANNNNNNNC
NNNCANTCNNNNGNNCNNNNNNCNNNNNNNNNNNNNNNNCNNTNNNTNNNNCNNNNNNNN
AGNCNNNNNNNNCNNNNNNTNNNNANNANNTNTCNNTNNCNNCNNGNNNANNNNNCNNNN
CCNNNNNNNCNNCNNNNNNNNANNNNNNNNNNNNNNNNNCNCNTNNNNNNNNNNNNNANN
NNNNNNNNNNNNTACCNNTNNNNNNNNNNNCNNGNNNNNCNGNNNNNNCANCCNNNACAN
NNNNNNNNNCNNAGNTNNAANGNNTNNTNNNNNNNNNNNTNNGNNCGNNNNNNNANNNTN
ANNNNNCNNGNNTNNCNNTTNTCNNGNNANNNNNNATNNTNNNGNNNNNNNNNNNCNNNN
NGNNNNNNNNNNNNNNNNTNNNNGANNCGNCNNNNNANNNNNNNNNNNNTNNNNCNNNNN
ANNNNNANNCNNCNNCNNNNNCNNANNNNNNNNNNNNNNNNNNNNNNNNNNTNNNNNCNN
NNNANNNNNNNNCNNNNNCNNNNNNNNNNNNGNNNNNNNTNNNNNNNNCNNCNNTTNCNN
TNNTNNNNNNNNANNNANNNNCNTNGNNANTGNCANNGNNNNNCNANNANNNNNCNNCNN
NNNNGNCNNCNNCNNCNNNNNNNNNNNTNNCTNNGNCGTNNNCNNNNNCNNNNNCNNCNN
CNNNTNTNNCNTNNNGNNNNTCTNNGNGGNNCNCNNNCNNNNTNNNNNTCNNNNNNNNNT
NNNNNNNNNCNNANNNGNNNNCNNNGGNNNNCNNGNTNNNNNNANCNNANNCNNTNNNNN
CNNNNNNNNCNNTNNNNNNNNNNNNNNGNNANNNNNNTNNNNNNNNNNCNNNNNCTNNNN
ANNNNNCNNCNNCNNNNNNNNNNNANNANNNNNNNNAGCNTNNNNTNNNNNNNNNCNNNC
TNNNNNCNNNCNNNNNNNCNNCNNNNNNNNNNNNNNNNNNNTNNNNNNNNCNNNNNNNNN
NNNNNNANNNNNNNNNNNANNNNNNNNNNNNCNGNNNNNNNNNNNNNNTNNNNNNNNANN
NGNCNNNNNCNNNNNTNNNNCCNNCNNNNNNNNNNNNNNTNNCCNNNNCNNTNNCNNCNN
CNNNNNGCNNNNNNNNNCGNNCGNNACNANCNNNNNCNNNTNNCNNNNNNNNNNNCNGNN
NNNNNNNNNNCNNNTNNNNTNNNNNNNNNNNNNNNNNNNGNNNNNNNACNACTNNCNNNN
NNNNNNNNNNNNNNNNNNNNNGCNNNNNNNNNANNNNNNNNNNNNNNNNNNNNNNNNTNN
NNNNNNNNNNNNNNNCNCNNNNNNNNNNNNTNNNNANNNANNNNNNNNCNTATNNNTNTN
ANNNNTNTNNNNNNTCNNNNTNNNTCANNNNNNNANTNGCNNCNTNNNNNNNNNNNNCNN
NCNNNNNNNNCTNNNNNNNNNCNNNNNTANNNNGNCNNNNGNNNNNNTTANNTACNNNNN
GGNTNANGNNNNNNACNNNNNNGNNATANANNNNNNNNNNNTNNNTNNNANNNNNAATNN
TNNGCNNCNNNNNNNTNANNANNTNNNNGNCCTCTNTNNNNNTANNNNATACNNATNANN
NNNGACTGNNNNNAGTNNNNNNTGNCNNNTTCATTNNTNANNNTNTANNTNTTNTNTNTT
CCTNNNNNTTNNNNNANNNNNNNAATTNCNNNNNNGCNNNNNNNNNGNNNNNNNNNAGGN
NNNGNTCNNNCNNNNNNNNNCGNNNNNNNAANCCNNNNNNNNCGNNNNNNNANNNNTNNN
NCNNNGNNNNNNNNNNNNNNNNNNNNNNNNNNTNNTCNNNNNCNGTNCNNNNNNNNNTNN
NNNNNNNNNNNNNNNNNNNN
>SAMN02843131    
NNNNNNNNNNNNNNNNNNNNNNNTNNNNNNNNNNNNNNCNNNNNNNNNNNNNNNNNTNNN
NNNNNNNNNNNNNNNNNNNNNNNNNNNNNNNNNNGNNAANNNNNNTNNNNNNNANNNNCT
NTNNNNNNNNNNNNNNNNNNNNTCNNNNNNNCNNGNNNNNNGANNANNGTNGANNNTACN
NNCNNNNNNCNNNNNNNNNNAATNNTNNNNNNNNNNNNNNNNTNNANANNNNTNNNNNNN
NNNANNNTCTNNNNNCNCNNNNNNNNNNNNNNNNNNNNNNNNCNNNNNNANNTNNNTNNN
GCNNNNNNNNNNNNNTNNANNNNNNNNANCNNNNNCNNNNNNNNNNNNNNNNNNNNNNNN
NNNCNNNNNNNNNNNNNNNNCCNNNNNNNNNNNNNNANANNNCNNNNNNNNNNNNNNNNN
NNNNNNNNNNNNNNNNNNNNNNNNNCNNNNNNNCNNNNNNNNNNNNANNNNNNNNNNNNN
NNNNNNNNNNNNANCNNANNNNNNNNNNNNNNNNGGNNANNNNNNNTNNNNNNNNCNNNC
NNNNNNNANNNNNCCNNNNNNNNACGNNNNNNNNNNNNANNNNNNNNNNNNNNNNNNNNN
NNNNNNNNNNNNNNNNNNNNNNNNNGNNNNNNNNNNNNNGTNNNNTNNNNNANGNNNNNN
NNNNNNNNNNNNNNNNNNCNNGNTNNNNNNNNNNNNNNANNCNNNNNNNNNNNNNNCNNN
NNNCNNNNNNNNNNNNNNNANNNNNNNGGGNNNNNNNCNNNCTNNGNTNNNNNNNNCNNN
NANNNNNANNNNNNNNNNNNNNNNNNNNNNCCCNNNAANNNNNNNCGNNNNNNNGNNNNN
NCNNNNNNNNNNNNNNNNNNNNNNNNNNNNNNNNNNNCNNNNNNNNNNNNNNTNNNNNNN
NNNNNNTATNCNNNNNNGTNNNNCTANNANCNNNTNNNNNNNNNNNNNNNTNNGNNNNNN
TTTNTNTNNTTNNNNNNNNNNNNNNNNNANNNNNGNNNNNNNCCNANAANNNTCNNNNAT
TNNNNNNNNNANNNTNNNNNNNNNNNNNNNNNNNNCNNNNNNNNNNNNNNNANNNNNNNN
NNNGTNNNNNNGNNNNANNNNANNNNNNNNNNNNNNNNNNANNNNNNNAANGNGNNNNNN
NNNNNNNNNTNCTNNNNNNNNNGNGNNNCNNGCNNGNNNNNNNTNNNNNNNNNNATNNNN
NNNNGANNNNTNNNCNNNNNNCNANNNANNGNNNNNNNNGNNNNNTTNNNNNANNNANNA
NNCNNNNNNNGNNNNNNNNNNNNNNNNNNNNNNNNNNGNGNNTNNNNNNCNNNNNNNNNG
CNNNNNNTNNNNNNNNGNNNNCNNNNNGNNNNNNNNNNNNCNNNNNNNNNNNNNNNCNNN
NNNNNNNNNNNNNNNNNNNNNNNNNNNNNNNNNNNNNNNNNNNNNNNNNNNNNNNNNNNN
NNNNNNNNNNNNNNNNNNGNCNNNNNNNNNNNNNACCCTNNCGNNNANNCNNCCNNGNNA
GNNNNNNNNNNNNNNNNTNANNNNNNNNNNNNNNNNNNNNNNNNNNNNNNNNNGTNNNNN
NNNNNNNNGNNNNNNNNNNNNNNNNNCNNNNNNNNNNNNNNANTNNNNNTNTNNNNNNNN
NNNNNNNNCNNCNNGNNNNNNNNNNNNNNNNNNNNNNNTNNNNTNNNNNNNNNNANNNTN
NNTNNNNNNNNNNCNNNNNNNNNNNNNNNNNNNNNNNNNNNNNNNNNNNNCNNNNNNNNN
NNNNNNNNNNNNNNNNNNNNNNNNNNNNNNNNNNNNNNNNNNNNNNNCNTNNNNNNNNNN
NNNNNNNNNNNNNNNNNNNNNNNANNNNNNANCNNNNNNNNGNNNNNNNGANNNNNNNNN
NNNNANTNNNCCNNNCNNNNGCNNNNNNNNNNNNNNNNNNNANNNNNNNNCTNNNNNNNN
NNNNNNNNNNNNNNNNNNNNNNNNNNNNNNNNACNNNNCNNNNNNNNNNNNNNNNNNNNN
NNTNNNNNANNNNNNNNNNNNNNNNNNNNNNNNNNNNTNNNNNNNNNNNNNNCNNNNNNN
GNTNNNNNNNNNNNNNNNNTNNNNNNNNNNNNNNNNNNNNNNNNNNANCNNNNNNNNNNN
TNNNNNNNNNNNNNNNNNTNNNNNNNTNNNNNANNNCNNNNNNNNNGCNNNNNNNNNCTN
NNNNCNCNNNNNGTCNNNNNNNNNNNNNCNNCNANNNNCNNNNNNNNGNNNNTNCNNNNN
NCNNNNNNNNNNNGNNNNNNTANNNNNNNNNNNNNNNNNNNNNNNNNNNNNNNNNNNNNN
NNNANNNNGCNNNNNNNCNNNNNNNNTCNNNNNCNNNNNTNNCNNNNNNNNNNNNNTNNN
NNNNNNNNNNNNNNNNNNNNNNNNNNNNNNNNNTCCNGNNCNNNNNNNNNNNNNNNNNNN
NTNNNNNNTNNNNNNNNNNNNTNNTNNNNNTNNCCGCNCNNNGGNTTTANNNNNNNNNNN
NNNNNNNNNNNGNNNNNNNNNNNCCNGNNNNNNNGNGGNANNNNNNNNNNNNNNNNNNNN
NNNNNNNNNNNGNNNNNNNNNNCCNNNNNNANNNNANNNGNNNNNNNNNTNNNNNNATAN
NNANNNNNNCCNNNNNNNGNNNNNNNNNNNNNNNNTNNNNNNGNNNNNTNNNNNNTNNNN
NNNGNNNNNNNNNNNNNNNNNNNNNNNNNNNNNNNNNNNCNNNNGNNNNNNNNTNNNNNN
NNNNNNNNNNCGNNACNNNTNNNNNTNNNNNNNNNNNNNNNNNNNNNNTCANNNNTCNNN
NNNGNNNNTNNNNNNNNNNNNNNNNNNNNNNNNNNNNNNCNTNNTGNNNNNNCNNNCNNN
NNCNNANNNNNNNNNNNNNNNNNNNNNNNNNNNNNCGNNNNNNNNNNNNNNNNCNNNNTN
NNNNNNNNNGNNNNNNNNNNNNTNNNNATNTNNNNCANNNNNNNNGNNNNNNNNNNNNNA
GNNCNANTNTNNNNNNNNCNNNNNNNNNNNNNNNNNNNTNNNNNNNCNNNNNNNNNNNNN
NNNNNNNNNNNTNNNNCNNNNNNNNNNNNNNGNNNNNNNNNNCNNNNNNNNNANNNNNNN
NNNNNTNNNNNATCNNNNNANNNNNNNNNNNNCNNNNNNNNNNNNNNCNNNNNNNNCANN
TNNANACNANTTANTNNCANCCNNNNGNNCGNANNNNNCNNTNCNNNNNNNNNNNNNNNN
GNNCNNNGCTATNNANNNNNCNNANNNNNTNNANNTNNCGNNNNTNNANNTGNCNNNCNT
NNANNCANNNNCNNNNCNNNNNNNNNTNNNNTTNNNNNANNNNNNNNNNNNNNTNNANNN
NNNGNNNNNNNNNNTNNCNNNNCANNTNNCANNNNTTNNNGNCNANNNTNNNNCNNGNNN
ANTNNNNNANNANNANNCTNNNNNNNTNNCNNCANANNNNNNNNAGNCCNNNNNANACNN
NNCNTNNNNNNNNNNGNCNNANNNNNCANTNNNNNNNNANNCNNNNNTNNCNNNNNANNA
NNCNNANNNNNCNNNNNCNNANGNNNANNANNANNNNNNNNCNNANNCNNNNNANNGCNN
GNANNTNNNNNGTNNNNNNTANNCCNANNANNTNNGNNNNNNNNCNNCNNCNNANNNNNN
NCTANNNNNNNNNNNNTNNNGTNNNNCNNNNNNNNNNNGNNNNNNNNNNNNNNNNNNNNN
NNNNNNNNACNNNNNNNNNNNNNCNNNNNTNNNNNTNNNNNNNCTNNNNNNNNNNNNNNG
NNNNNNNNNNNCNNCNNNNNNNNANNNNNNNNNNNANNNNNTNNNNNCNNCNNNNNNNNN
NNGNNCNNNNNTNNTNNCNNNNNNNNTNNCTNTNNNGNNNNNNNNNNNNNANNNNNNNNC
NNCNNNNNANNCNNNNNNNNNNNNNNCNNANNCNNTTNNNNNNNNNNNNNNNNANNGNNC
NNNNNNNNCNNNNNNNNNNNNNGNNNNNNCNACNNTNGNNNTNGCNNTNNNNNNCNNNNN
NNCTNACNNNNNNNNNNTNNNCNANNNNNGNNANNNNNNNNGNNNNNGNNNNNCNNNNNC
CNANNCNNNNNTACNNNNNNNNNNNNANNNNNNACNNNNNNNNNNNNNNNNNNNNNNNNN
NNNNNNNNNNNNNNNNNNNNNNNNNNNNTNNNNNNNNNNNNNNNNNNNNNCNNNNNNNNN
CNNNNNNNCTNCTANNNNTNNNNNNCTNNTNGNNNNCNNANNTNCNNNAANTTNNNTNNN
NNNNNNNNNNNNNTNNNNNNNNNGNNNNNNNNNNNNNNNNNNNTNNNNNTNTNTNNTNNN
NGNNNNNNNNNNCNNNNNTNNNNNTNTTNNTNNTCNNNTNNNCANTNTNNNNNNANNTNN
NNNNGNNNNNNNCNNTNNTNNNNNACNNCNNGNNNNNANNNNGNNTNNANNNNNTNNANN
CNNCNNCNNCNNCNNCNNNNNNNNNNNNNNCNACCNNNNNNNTNNNNNNNNNNNNNNNNN
NNNTNNNTNGNNTNNNNNNNNNNNNNNNNNNNNNNNANNNNNNNNNGNNNNNNNTNNNNN
NNNNNNNNNNNNNNNNNNNNNNNNNNNNNNNNNNNNTNNCNNNANNNNCNNANNNNNTNN
NNNGNNANNNCNANNTNNNNNNNNANNANNNNNCNNNNNNNNNNNCNNNGNNNNNNNNNN
ANNNNNGNNCNNCNNNNNNNNNNNNNNNCNTNNNCNNNNGNNNNNNNNNNNNNNNNNANN
NNNNNNTNNNNNTNNNNNNNTNNTNNNNNNNNNTNNNNNNNNCNNNNNNNNANNCCNNNN
NGTTTNNNNNNNNNNNNNNNNANNNNNNNNGNNNNNANNCNNANNNNNNNNNNNANNNNN
CNNANNNNNNNNANNNNNCGNTCNTNTNNNNNNANNNNNNNNNNNANNANNNNNTNNCNN
CNNNNNNNNNTNGCNNNNNTNNNTTNNNNNTNTCNTNNNNNNTNNCANCNNANNTNCCNN
NNNNNNNNNNNNTNNNNNCNNNNNNNCNCNGNNNNNNNNNNNCNNNNNNNNNNNANCNNN
NANTNNNNNCGNNNNNNNNNNTNNNNNTNNNCNANNNNNANNNNNNNNNNNTNNCNNNNN
TNNGNNTNTNNNNNNNNNNNNNNTCNNNNNANNGNNNNNNNNNNNTNNCNGNNNCNNTCN
NNNCNNTNNNNNNNNNNNNNNNGNTNNANNNNNCNNNNNTTNNNNNATNNNNNNNNNGNN
TNNNNNNNNNCNNNNANNNNNTNNNTNCNNNNNCNNNNNNNNNNNNNNNNNNNANNNTCN
CNNTNTNNNNNNNNTNNNTTNTNNNNNNNNNNNNNTCNNNTNNNNTNNCNNNATACNNNN
NNNNNNNNNNNNNNNNNNNNNGTNNNNNNNGGNNNNNNNNNNNNNNNNNNNNNNNNNNNN
NNNNNNNNNNNNNNNNNNNNNNNTNNNNNNNNNNNNNTNNNNNNNNNNNNNNNNCNNNNN
NNNNNNNNNNNNNNNNNNNNNNNNNNNNNANNNNNNNNNNNNNNNNNCNNNNNNNNNNNN
NNNNANNNNNNNNNNNCNNNNNNNNNNNNNNNNACNNNNNNGCNNNNTNNNNNNNNNNNN
NNNNTNNCNNNNNANNNNNNNNNNNNCNNNNNNNNNNNNNNNNNNNNNNNNNNNNNNNNN
NTNNNNNNNNNNNNNNNNGNNNAANTTNNNNNNNNGGNNNNNNNNNNNNNNNNNNNNNNN
NNNNANNNNNNNNNNNNNNNNNNNNNNNNNTGNNNNNNNNNNTNNNNCNNNNNNNNNNNN
NNCNNNCNNNTCNNNNNCNNCNNTNNNNNTNNTNNTNNCNNNNNTCNNCNNNNNNNTNNT
NNGNNCNNTNNANNANNANNANNTCNNNNCCNTCNANNTNNCNNTNNATNANNCNNANNN
NNNNNNNNGNNCNGAGNNNNNNNNNNNNNCNNNNNNGNTNNNNNCGNANANNNNNNTNNN
NNNNNCNNNNNCNNNNTANNANNANNCNNNNNTNNNNNNNNCNNTNNCNNNNNTNNNNNC
NNNNNANNTGNTNNNNNCNNNNNANNNNNTNNCNGNNNANNTNNTNNNNNNNNNNNNNNC
CNCNNTNNNNNNTNCCNACNANNNNNCNNNNNCTNNNTNGNTNNANNNNNNGNANNNNNN
NNNNNANNCGNNNNCNNTNNCNNNNNANNNNNNNNNNNNNNTNNANNANNTNNNNNANNT
CNAANNNNTNNCNNTTNNNNCNNNNNNNNANNTNNNNNNNNTTNNNNANNNNNCNNCNNC
NNNNNNNNNNNTNNCNNNNNNNNGNNCNNNGNNNNGNNNNNANNNNNNANCNNTCNGNNC
NNNNNANNCGNNNNNNNTNNCNNNGNACNNNNNCNANNCNNGNNCNNNNNANNNNNNNNC
NNCNNCNNNNNGCNATNNNNNNNCNGNNNNNNNNNNNNANNCNNNNNCNNNNNGNNNNNN
NNNNNANNCNNTNNTCNNNNTNNNNNNTNNNNNNNNNNCNNNNNNNNNNNCGNNNNNNNN
NNNNNNNNCTNANNTNNGNNTNNNNNNNNNNNTNNNANNNNGNNCNNNNNCTNNNNANAN
NNNNNNNNNNNNNNANNTNNGNNANNNNNTNNGNNNNNNANGNNNNNCNNNNNTCNANNT
NNCNNCNNNNNNNNCNNNNNTNNNNNCNNTNNCNNNNNANNCGNCNNNNNANNANNNNNN
NNCNNNNNNNNNNNTNNNNNTNNNNNTNNTNNNNNNNGGNNNNNANNNNNCNNCNNNTNG
NNNNNNNNNNNTNNNNNNNANNNNNNNNNGNNNNNNNNNNNNNNGNNNNNNCNNNNNNNT
NNTNNNTNANNNNNANNANGGNNTNNNNNTGNANNNNNNTNNGNCNNNNNTNNCNNCNNT
NNTNNNNNNNNCGNCNNNNNCNNCNNNNNNNNNNNNNNNNNCNNNNNNTNNNNNNNNNNA
NNNNNNNNNNNTNNTNNNNGGNNANNTGNTNNNNNNNNCNNACNNNNCTNNNNNNNNNNN
NNCNNNNNNANNNNNNNCNNANNCNNCNNNGCNATNNNANNTGNNNNCNNCNNTNNANNC
NNNNNCNNANNANNCNNNNNNNNACNANNTNNCNNGNNTNNNCNNNNCNNCNNCNNCNNN
NNNNNANNCNNAATNNNNNNTNNNNNCNNNNNNNNNNNNNCNNNCNNTNNCNNNNNNNNN
NNNNNNNNNNNNGNNNNCNNCNNCNNNNNNNNNNNTGNNNNNNNNNNNNNNNNNNNNNNN
NNNNNNNNNNNNNNNNNNNNTNNNNNNNNNNNNNNCNNANNNNNTNNNNNNNNTNNCNNN
NNTNNANNNNNCNNNNNNNNTNNCNNNNNNNNNNNNNNNNANNNNNNGNNNNNCNNNCTN
NTNNNNNNNNGNNNNCATNNNNANNTCNNNNTNNCNNNNANNNNNNNNGNNNNNNNNNNN
NCNNNNTNNNNTNNTNNCANAGNNNNNNNNNNANNNNANGTNCNNNNCNCNNNNNNNNNN
ANATNNNNNANNNNNNNNNTNCNNNNNNNNNNNANNNNNNNNNNNNNNNNNNCNNNNNNN
NNNNNNNNNCNNNNNNNNNNNANNTNNNNNCTNNANNNNNNNANNNNNNNNTNNCNNNNN
TNNNNNNNNNCNNNNGNNNNNGCNGNNCNNNNCNNGNNNGNNNGNTGNNNNNNNNNNNNN
NNCNNNNNNNNNCNTNNNNNNNNNNNNCNNNTNNNNNCNNNNNNNTCNNNNTNNNTNNNN
NNNTCNNNNNNNNNNNNNNNNANNNNNTNNCNNNNCNNNNNNNNNNNNNANCNNNNNNNN
NNNGNNNNNNNNNNGNNNTNNGNNTNNNNNNNNNGNNNNNTNNNGNNNNNNNNNNNNNNN
NNNTNNNNNNNNNNNNTNANNGNNANNNNNGNNACNACNNTNNNNNNNNNNNNNTNNNNT
NNNACNANNNNNNNNANTNNNNNNCNNNNNGTNNNNNNNCNNNNNNNNNNNATNNNNCNN
ANNNNNTGNGNNCNNNNNNNNACNANNANNNNNCNNNNNNNNNNNCNNTNNNNNNNNNNN
NNNNNNNNNNNNNTNNCNTNNNNNCTNANNTNNCNNTNNANNNNNNNNNNNTNNNNNGNN
NNNNNNCNNNNNNNNANNNNNNNNNNNNNNGNNNNTNNNANNNNNGNNNNNTNNNNNNNN
NNNNNNGNNNNNNNNNNNNNNNNNNNNNNNNNNNNNNNNNNANNNNNNNNNNNNNNNNNN
NNNNNNNNGCNNNNNANNNNNNNNGNNNNCNNNNNGNNANNNNNCNNNNNNNNNNNNNTN
NNNANGANNTTNNNANNNTNNTNGNNNNNNNNTNNCNNCNNNNNNCNNNNNGNNNNNNNN
NNCNNNNNTTNTCNCNNTNNNGNNCNGNCNCNNNCNNNNNTNNTNNNNNNNNNNNCCNCT
NNNGNNANNNNNNNNNNNNNNANTNANNTANNNNNNNTNTTANCNNNGNNNTNNTNNGTN
NCNNNNNCGNANCNNNNNTCNNNNNANNNNNANNNNNNNNNTNNNNNNNNNNNNNCNNNN
NNNNNNGCNNNNNNNNNNNNNNNNNNNNNNNNTNNATANNNNNNNNTGNNNNNNNNNNNN
NNNNNNGTNTNNNCNNNNNNNNNNNNNNNNNNNNAANNNNNNNNTNNNNNNNTNNGNNCN
NANNTNNTNNANNNNNNNNCNNNNNNNNNNNNTNNNNNCNNNNNNNCNNNNNNNNANNNN
NNCNNNNNNNNNNCNNNNNCNNNNNNNNCNNNNNGNNNGNNNNAGNCGNNNNTNNNNNNT
NNNNNNNTNNNNNNNNNGNNNNNNNNGNCNNNNNCNNNNNNNNANNANNNNNCANTCNNN
NNANCNNNNNNNNNNNNNNNNNTNNNNNTNNCNNCNNTNNNNNTNNNNNTANNNNNNNNN
NCGNGNNGTNNNNNNNNNNNNNNNNNNNNNNNNNNNTNNNNNNTNNNNNNNNCNNANNNG
NNNNNNNNNNNNNNNTNNGCNNNNNNNNNNNNNNNNNNNNNNNNACNNNCNCCNNNNNNN
TNNTNNNNNNANNTNNNNNGNNTNNNNNANNNNTNANCNNNNNNNNTNNANNCNNTNNCN
NAGNCNNNNNNNNNNNGNNTGNNNNNNNNNNNNNNNNNNNNNNNNTNNNNNTNNNNNTNN
NNNANNCNNNNNNNNTNNNNNTNNNNNNNNNNNNNNGNNTGNCNNCTNNANNANNNNNNN
NNNNNNNNNGNNNNNTNNNNTNNNNNNNNTNNCNNNNNNANNNNNNNNNNNNNNNNNNNN
TNTNNNNNNNNNNTNCNNNNNNNNANNANNTNNTANCNNNNNANNNNNCNNNNNANNGNN
NNNTNNCNNNGNNNNNNNNNNANNNNNCNNTNNTNNANNNNNTNNTNNNNNTNTCNNCNN
NGNACNANNNNNTANCNNANNTNNCNNNNNTNNCNNCNNCNNNNNCNNCNNNNNNNNCNN
NGNACNNNNCNNNNNNNNANNCNNNNNNNNCNNNNNCNNANNNNNNNNNNNNNNNNNCNN
ANNGNNNNNNNNNNNNNNNCNATNGNNTNNCNNNNNTNNTNNNNNCNNNNNNNNNNNNNN
NTNANNNNAANNGNNNNNNNNGNNNNTNTNNCNNNNCNNATNNNNCNNCNNNNNATNNNN
AGNCNNNNNCNNANNACNANNNNNNNNNNNNNNCNNTNNNNNNNNTNNNNNNNNCNNNNN
CNNAGNNNNCNNCNNANNTNNTNNNGNNGNCNNNNNCNNNNNCGNCNNCNNCNNNNNCNN
NNNGNNCNNCNNNTNNNTTGNNNNNNNCTNNNNNNNNTNNNANNNTNNTNNNNNNNNTNA
CNNCNNNNNCNNNNNNGNNNNNNNTGCNNNANNCNNNNNTNNCGNNNNCNNAGNCNNNNN
TTNCNNNNNTGNTNNTNNCNNNNNNNNNNNCNNCNANNNNNNNNNNNNTNNCTNNNNNNG
NTGNNNNNNNNNCNNNNNNNNNNNNNCTNGTNNNNANNNNNNNNNNNNNNTNNNNNNNNN
NNNNCNNGNNCNNTNNTNNNCNNNNCNNCCNNNNCNNNNNCNNCNNNNNCNNANNTNNNN
NNNNANNTNTANNNNNNNNGNNNNNNNNNNNANNCNNNNNNNNNNNNNNNNNCANNNNAN
NANNCNNCNNTNNCNNCNNNNNANNANNCNNTNNGNNNNNCNTNNNNNNNNNNNNANNTN
NCNNNNNNANNNNNNNNNNCCNNNNANNGNNNNGNNNNNCNNNANNNGNNNNTNNNNNNN
NNNNGNNNNNNNNNNNNNNCNTNNNNNNNNNNNNCCTNNNNGTNNNCCNNNNNNNTNNGN
NNNNNNNNNNANNNCNNNNANNNANCNNNNNNNNNNNNNNNNNNNNNNNNNNNNNNNNNN
NNNCNNNNNNNNNNNNNNNNNTNNNNNNNNNNNTNNNNNNNNNNNNNNNNNNNNCNNNNN
CNNTNNNNNANNNNNCANNNNNNNTNNNNTNNNNNNNNNNNNNNNCCNNNNNNNNNNNNN
ANNCNNNNNNNNANNNNNNNNNNNNNNNNNGCNNNNNNNNTNNNNTNNNNNANNNCNNNN
NNNNNNCNNCNNNNNNNNNNNATNNNNNNGNNNNANNNNTNNTNNCCNACNNNTCNNCNN
NNNNNNTNNNGNNNNCCNNNNTNNNNNTNNNNNNNTNNNANNNNNNNNNNNNNNTNNNNN
NNNNNNNNNNNNNNNNNNCNNNTNNNNCCNNNNCNNNNANNCNNTNNNNNNNNNNNTNNN
NNNNNANNNNNNNNNNNGTNNNNNNNNNNTNATNNNNNTNNGGNTNNNNNNNNNGNNNNC
NNCNNTCNNNNNNNNTNTNNNNNNNNCNNCNNCNNANNCNNGTNNGNCNNCNNCNNNNNN
NNTNNNNNNNNNCNNNNTNNNNNCNNNNNCNNNTNCANTNNNNNACNNNNTNNNNNNNNN
NNGNNNNNNNNNNNNNNNCNNNNNNNTNNNNNNCNTNNTNNNNNNNNNNNNNNNNNAANC
NNNNNNNNACNNNNNNNNNNNNTGCNGNNCNCNNNANNNCNNNNCNNNNNTNNNANCNNT
NNCNNNNTGNNANNNNNCTNANNTNNTNNTCNNNNNNNNNNANNNNNNGNCNNNNNNNNC
NNNNNNNNTNNCNNANNNNNANNNNNNNCNNNNNNCNNNNNCNNNGNNNNCNNTNNCNNN
NNCNNTNNANNNGCNNNNNNCCNNNNNNNATNANNCNNANNAANNNNTNNNNNANNNNCN
NNNNNNNNNNNNNNTNNNNNNNNNTNNNNGNNNNNNNTNNANNNNNNNNNTNANNNNNNN
NNTNNTGNNNNNNNNNNNNNNNNNNGTANANNNNNTNNCNNANNNNNNNNNCNANNNNNT
NNCNNNNNCNNNNNNCNANNTNNANNTNNCGNNNNNNNNNNCNNNNNNNNNNNNANANNN
NNNNCNNNNGNTCNNNNANNNNNNNNGGNGNNCNGTNNGNNANNNNNCNNNCNNNNNNNN
NNCNNTNNNNNNNNNNNNNNNNNNNNCNNNNNCNNTNNANNCNNCCNANNANNNNNNNNT
NNNNNCNNCNNANNCNNNNNCNGTNNANCGNNNNNNNNNNNANNCNNCNNNNNCNNCNNT
GNNNNNNNCNNNNNNNNCNNTNNNNNNNNCNNNNNNNNNNNGNNANNTNNNNNCNACNTA
NNANNNNNNGCNNNNNNGNNTNNNNNCNNCCNCNNNNNCNNCANNNNTNNNNNTNNNNNN
NNNNNANNCNNCNNANNANTCNNCNNCCNANCCNNANNTNNNNNNNGNNNCCNANNNNNG
NNCNNTNNGNNANNNNNCNNNNNNNNNNNNCNNNNNNNNNNNNNNNNNTNNNNTNNNNNC
NNNNNNNNNNNCTNNNNNNNNNNACNNNNNNNNGNNNTGNNNNNNNNTNNNNNNNNTNAC
NNNNNNANNNNTNNANNNNNNGTANNTNNNNNNNNCNNCGNCCNANNNNNTNNANNCNNN
NNGNNNNTNNNNNNNNNNNNNNNNTNNNNCTNNNNNNNTNNTNNTNNNNNGNNNNNCNNN
NNNNNGNNNNNNNNNNNNANNNNATNNNNCNNCCNANNCCNACNNNNNCNNANCNNNNNN
NNNNNNNNNNNNCNNNNANNTNNNNNNNGNNNNTNNNNNNNNNCNNNNNNNNNNNNNNNN
GNNNNNNNNNNNNNNNNCTCNNNNNNNNNNNNNNNNNNGNNNNNNNNTGNNNNNNNNNNN
NNNNNNNTNNTCNNNNNTNNNNTNGNNNNNNNNNNNNGNNNNNNNNANNNNNANNNNNNT
NNNNGNNNNNNNNNNNNANNNNNNNNNNNNNNNNNNNNNNNNNNANNNNNNNNNNNNNNT
TCNNCNNNCNCTNNNNNGNNNNTNNNNNNTNNCNNNCTATANNNNNNNNNNTNNTNNGNT
TTANCNCNNNCNNNCNNNNNNNNTNNNNANNNNNNGNNNNNNNNGNNNTCNNNNACNNNN
NNNNNNNNNNNNNNANTNNNNNNNNANNNNNTNNCCNCNNNNNNNNNNNACNNATTNNTN
NNNNNNNANNCNNNCNNNNCNNNNNNNNTNNTNNATNNNNCNNNNNNNNTNNNNNNNNNN
NTNNNNNANTNNNNNNTATCCNNNNNGNNNNNNNCGNNNNNNNANCTNNNNTNNNANNCN
NNNNNNNANNTNNNTNNNNNNNNNNNNNNNNNNNCNNNNNNNNNNNNNNTCNNNNNNNNN
NCNNNANTNNTNNGNNCNTNNNNNNNNNNNNNNNCNNNNNCTNCNNGNNANNCNNTNNNN
NNNNNGGNGNNNNNNNNNNNNNNNNTNNNNNNNNNNNNNNANNANNNNNNNNNGNNNNTN
NANNNNNNNNNNNNNNNNNNNNNANNTNANNTNNNNNCNNCNNCNNCNNNNNTNNCANTT
NNGNNNNNNNNNNGNNCNNNNCNNNTNNNNNTNNNNNNNNCNNNNNNNNNNNCNNNNNNN
NNNANNNNNGNGNCNNANNCNTNNNNNNGANTNNANNAGNNNNANNNNNNANNNNNNNNN
NNNNNNNNNNNNNNNNNNNNNNNNNNNNNNNNNNTNNNNNNNNNNNCNNANNNNNCNNNN
NNGNNCNNNNNNNTNNNNNNNNNNNANNNGTNNNNNNNNNCNNNNNGCNNNNNNNTNNNN
NTNNCNNNNCNNNNNNNNANNNNNACNNCNNNNNTNNNACNTNANNNTNNNNNNNCNTNN
NCNNNCNNNNTNCNNCANNNNNCGNCNNNNNNNNNNNNNNCNNTNNANNANNNANNNNNN
NNNNCNNANNCNNTNNNNNNNNCNNTNNANNANNNNNTNNNNNCNNTNNNNNANNNNNCC
NNNNTNNCNNNNNCNNCNNTNNCNNCNNNNNTNNCANANNTNNACNNNNCNNNNNNNNCN
NTNNCNNTNCTNNCNGCNNNNNCGNNGNANNNNNNNNNNNNNNANNNNNANNCNTNTNTN
NNGNCNNGNNNTNCNNCANNNNANNCNNCNNNGNTGNNNGTNNCNNNNNNNNNNNNANNN
NCNNCNNNANNNNNTNCNNCNNCNNNNNNNNANNCNNCGNNGNCGNNNNNNNNNNTNNNN
NNNNNNNNNNNNNNNNNCNNNNNNNNNNNNNNNNNNNNNNTNNCNNNNNNNNTNNCNNCN
NCNNNNNNNNTNNTNNCGNNNNTCNNNNANNNNNNNNNNNNCNNANCNNNGNTNATNNTN
NNNNNNNCNNNNNCCNNNNGNNCNNCNNTNTNNNNNNNNNNNNNNNNNNNNNNNNNNNCN
NNNNANNCNNCNNTNNNNNCNNTNNTNNTNNNNNANNNNNTNNNNNNNNNNNTNNGNNCT
NNNNNCNNNNNNCNNCNNNNNNNNTTGTNNCNNNCNNNNNNNNCNTCNNNNNNNNNNNNN
NCNNTNNTNTNNNTANNNATNNNNNNTATCNCTNCNNCNNNNNNNCNNNCNNGNNNNNAA
CNNNGNNNNNGNNTNNCNNNNNNNNTNNNNNNNNCNNNGNTNNANNNNNNNNNNNNTNNN
NANNNNNNNNNNCNNNNNCCNNNNNNNNNNNNNNNANCNNNNNANNNGNCANCCNNNNNN
NNNNNNTNNNNNNNGCCNNNNNNNNNNNNNNTNCCCNGNNNNNNNNNNNNNNNNNCNNGN
NNNNANNNNNTNNNNNNNNCNNNTNNATCNNNNNCNNTNNCNNNNNANNCTNATNNNNNN
NNNNNNNNNNNNNNNTNNANTNNNNNNNNNNNNNNNNNNNNNNNNCNNNNNNNTTNNNNN
NNNNNNTNNGNTNNNANNNNNGNNNNNNNNCGNNNNNNNTNNGNNNNNTNNNNNNNNGNN
CNNNGNNNNCNNTNNNNNNNNNNNCNNCNNNNNNNCNNANNNNNNNNNNNNNNNNNNNNC
NTCANNTNNTNNNNNNNNTNNTNCNNNANNGNNNNNNNNGNACNNCNNNNNCNNGNNNNN
NNCNNNTGNNNNNNNNNCNGCCNNNNNNNNANNCNNANNTNNNNNANNNNNNNCTNNANN
CNNNNNCNNNNNANNANNNNNNANNNNCNNCNNNNNTNNCNANNNNNNNANNNNNNNCNN
CNNCNNNNANNNGNNTNNNNNNNNNNNNNNNNNNNNTNNNNNGNNNANNNNNNNNNNCNN
NNNTNNNCNTNANNNCNNANNNNNNNNNNNANNTNNNNNNNAANNCNCCNNANNNNNTNN
NNNNNNNNNNNNGNNTNGNNNNNNNNNNANGNNNNNNNNNNNTNNNNNTANNNNNNNNCN
ANNNNTNNNTNNNNNNNNNNNNNNNNNNNNNNNNCANNNNNNNNCNNNNNCANNNNNNNC
NNNCANTCNNNNGNNCNNNNNNCNNNNNNNNNNNNNNNNCNNTNNNTNNNNCNNNNNNNN
AGNCNNNNNNNNCNNNNNNTNNNNANNANNTNTCNNTNNCNNCNNGNNNANNNNNCNNNN
CCNNNNNNNCNNCNNNNNNNNANNNNNNNNNNNNNNNNNCNCNTNNNNNNNNNNNNNANN
NNNNNNNNNNNNTACCNNTNNNNNNNNNNNCNNGNNNNNCNGNNNNNNCANCCNNNACAN
NNNNNNNNNCNNAGNTNNAANGNNTNNTNNNNNNNNNNNTNNGNNCGNNNNNNNANNNTN
ANNNNNCNNGNNTNNCNNTTNTCNNGNNANNNNNNATNNTNNNGNNNNNNNNNNNCNNNN
NGNNNNNNNNNNNNNNNNTNNNNGANNCGNCNNNNNANNNNNNNNNNNNTNNNNCNNNNN
ANNNNNANNCNNCNNCNNNNNCNNANNNNNNNNNNNNNNNNNNNNNNNNNNTNNNNNCNN
NNNANNNNNNNNCNNNNNCNNNNNNNNNNNNGNNNNNNNTNNNNNNNNCNNCNNTTNCNN
TNNTNNNNNNNNANNNANNNNCNTNGNNANTGNCANNGNNNNNCNANNANNNNNCNNCNN
NNNNGNCNNCNNCNNCNNNNNNNNNNNTNNCTNNGNCGTNNNCNNNNNCNNNNNCNNCNN
CNNNTNTNNCNTNNNGNNNNTCTNNGNGGNNCNCNNNCNNNNTNNNNNTCNNNNNNNNNT
NNNNNNNNNCNNANNNGNNNNCNNNGGNNNNCNNGNTNNNNNNANCNNANNCNNTNNNNN
CNNNNNNNNCNNTNNNNNNNNNNNNNNGNNANNNNNNTNNNNNNNNNNCNNNNNCTNNNN
ANNNNNCNNCNNCNNNNNNNNNNNANNANNNNNNNNAGCNTNNNNTNNNNNNNNNCNNNC
TNNNNNCNNNCNNNNNNNCNNCNNNNNNNNNNNNNNNNNNNTNNNNNNNNCNNNNNNNNN
NNNNNNANNNNNNNNNNNANNNNNNNNNNNNCNGNNNNNNNNNNNNNNTNNNNNNNNANN
NGNCNNNNNCNNNNNTNNNNCCNNCNNNNNNNNNNNNNNTNNCCNNNNCNNTNNCNNCNN
CNNNNNGCNNNNNNNNNCGNNCGNNACNANCNNNNNCNNNTNNCNNNNNNNNNNNCNGNN
NNNNNNNNNNCNNNTNNNNTNNNNNNNNNNNNNNNNNNNGNNNNNNNACNACTNNCNNNN
NNNNNNNNNNNNNNNNNNNNNGCNNNNNNNNNANNNNNNNNNNNNNNNNNNNNNNNNTNN
NNNNNNNNNNNNNNNCNCNNNNNNNNNNNNTNNNNANNNANNNNNNNNCNTATNNNTNTN
ANNNNTNTNNNNNNTCNNNNTNNNTCANNNNNNNANTNGCNNCNTNNNNNNNNNNNNCNN
NCNNNNNNNNCTNNNNNNNNNCNNNNNTANNNNGNCNNNNGNNNNNNTTANNTGCNNNNN
GGNTNANGNNNNNNACNNNNNNGNNATANANNNNNNNNNNNTNNNTNNNANNNNNAATNN
TNNGCNNCNNNNNNNTNANNANNTNNNNGNCCTCTNTNNNNNTANNNNATACNNATNANN
NNNGACTGNNNNNAGTNNNNNNTGNCNNNTTCATCNNTNANNNTNTANNTNTTNTNTNTT
CCTNNNNNTTNNNNNANNNNNNNAATTNCNNNNNNGCNNNNNNNNNGNNNNNNNNNAGGN
NNNGNTCNNNCNNNNNNNNNCGNNNNNNNAANCCNNNNNNNNCGNNNNNNNANNNNTNNN
NCNNNGNNNNNNNNNNNNNNNNNNNNNNNNNNTNNTCNNNNNCNGTNCNNNNNNNNNTNN
NNNNNNNNNNNNNNNNNNNN
>SAMN02142990    
NNNNNNNNNNNNNNNNNNNNNNNTNNNNNNNNNNNNNNCNNNNNNNNNNNNNNNNNTNNN
NNNNNNNNNNNNNNNNNNNNNNNNNNNNNNNNNNGNNAANNNNNNTNNNNNNNANNNNCT
NTNNNNNNNNNNNNNNNNNNNNTCNNNNNNNCNNGNNNNNNGANNANNGTNGANNNTACN
NNCNNNNNNCNNNNNNNNNNAATNNTNNNNNNNNNNNNNNNNTNNANANNNNTNNNNNNN
NNNANNNTCTNNNNNCNCNNNNNNNNNNNNNNNNNNNNNNNNCNNNNNNANNTNNNTNNN
GCNNNNNNNNNNNNNTNNANNNNNNNNANCNNNNNCNNNNNNNNNNNNNNNNNNNNNNNN
NNNCNNNNNNNNNNNNNNNNCCNNNNNNNNNNNNNNANANNNCNNNNNNNNNNNNNNNNN
NNNNNNNNNNNNNNNNNNNNNNNNNCNNNNNNNCNNNNNNNNNNNNANNNNNNNNNNNNN
NNNNNNNNNNNNANCNNANNNNNNNNNNNNNNNNGGNNANNNNNNNTNNNNNNNNCNNNC
NNNNNNNANNNNNCCNNNNNNNNACGNNNNNNNNNNNNANNNNNNNNNNNNNNNNNNNNN
NNNNNNNNNNNNNNNNNNNNNNNNNGNNNNNNNNNNNNNGTNNNNTNNNNNANGNNNNNN
NNNNNNNNNNNNNNNNNNCNNGNTNNNNNNNNNNNNNNANNCNNNNNNNNNNNNNNCNNN
NNNCNNNNNNNNNNNNNNNANNNNNNNGGGNNNNNNNCNNNCTNNGNTNNNNNNNNCNNN
NANNNNNANNNNNNNNNNNNNNNNNNNNNNCCCNNNAANNNNNNNCGNNNNNNNGNNNNN
NCNNNNNNNNNNNNNNNNNNNNNNNNNNNNNNNNNNNCNNNNNNNNNNNNNNTNNNNNNN
NNNNNNTATNCNNNNNNGTNNNNCTANNANCNNNTNNNNNNNNNNNNNNNTNNGNNNNNN
TTTNTNTNNTTNNNNNNNNNNNNNNNNNANNNNNGNNNNNNNCCNANAANNNTCNNNNAT
TNNNNNNNNNANNNTNNNNNNNNNNNNNNNNNNNNCNNNNNNNNNNNNNNNANNNNNNNN
NNNGTNNNNNNGNNNNANNNNANNNNNNNNNNNNNNNNNNANNNNNNNAANGNGNNNNNN
NNNNNNNNNTNCTNNNNNNNNNGNGNNNCNNGCNNGNNNNNNNTNNNNNNNNNNATNNNN
NNNNGANNNNTNNNCNNNNNNCNANNNANNGNNNNNNNNGNNNNNTTNNNNNANNNANNA
NNCNNNNNNNGNNNNNNNNNNNNNNNNNNNNNNNNNNGNGNNTNNNNNNCNNNNNNNNNG
CNNNNNNTNNNNNNNNGNNNNCNNNNNGNNNNNNNNNNNNCNNNNNNNNNNNNNNNCNNN
NNNNNNNNNNNNNNNNNNNNNNNNNNNNNNNNNNNNNNNNNNNNNNNNNNNNNNNNNNNN
NNNNNNNNNNNNNNNNNNGNCNNNNNNNNNNNNNACCCTNNCGNNNANNCNNCCNNGNNA
GNNNNNNNNNNNNNNNNTNANNNNNNNNNNNNNNNNNNNNNNNNNNNNNNNNNGTNNNNN
NNNNNNNNGNNNNNNNNNNNNNNNNNCNNNNNNNNNNNNNNANTNNNNNTNTNNNNNNNN
NNNNNNNNCNNCNNGNNNNNNNNNNNNNNNNNNNNNNNTNNNNTNNNNNNNNNNANNNTN
NNTNNNNNNNNNNCNNNNNNNNNNNNNNNNNNNNNNNNNNNNNNNNNNNNCNNNNNNNNN
NNNNNNNNNNNNNNNNNNNNNNNNNNNNNNNNNNNNNNNNNNNNNNNCNTNNNNNNNNNN
NNNNNNNNNNNNNNNNNNNNNNNANNNNNNANCNNNNNNNNGNNNNNNNGANNNNNNNNN
NNNNANTNNNCCNNNCNNNNGCNNNNNNNNNNNNNNNNNNNANNNNNNNNCTNNNNNNNN
NNNNNNNNNNNNNNNNNNNNNNNNNNNNNNNNACNNNNCNNNNNNNNNNNNNNNNNNNNN
NNTNNNNNANNNNNNNNNNNNNNNNNNNNNNNNNNNNTNNNNNNNNNNNNNNCNNNNNNN
GNTNNNNNNNNNNNNNNNNTNNNNNNNNNNNNNNNNNNNNNNNNNNANCNNNNNNNNNNN
TNNNNNNNNNNNNNNNNNTNNNNNNNTNNNNNANNNCNNNNNNNNNGCNNNNNNNNNCTN
NNNNCNCNNNNNGTCNNNNNNNNNNNNNCNNCNANNNNCNNNNNNNNGNNNNTNCNNNNN
NCNNNNNNNNNNNGNNNNNNTANNNNNNNNNNNNNNNNNNNNNNNNNNNNNNNNNNNNNN
NNNANNNNGCNNNNNNNCNNNNNNNNTCNNNNNCNNNNNTNNCNNNNNNNNNNNNNTNNN
NNNNNNNNNNNNNNNNNNNNNNNNNNNNNNNNNTCCNGNNCNNNNNNNNNNNNNNNNNNN
NTNNNNNNTNNNNNNNNNNNNTNNTNNNNNTNNCCGCNCNNNGGNTTTANNNNNNNNNNN
NNNNNNNNNNNGNNNNNNNNNNNCCNGNNNNNNNGNGGNANNNNNNNNNNNNNNNNNNNN
NNNNNNNNNNNGNNNNNNNNNNCCNNNNNNANNNNANNNGNNNNNNNNNTNNNNNNATAN
NNANNNNNNCCNNNNNNNGNNNNNNNNNNNNNNNNTNNNNNNGNNNNNTNNNNNNTNNNN
NNNGNNNNNNNNNNNNNNNNNNNNNNNNNNNNNNNNNNNCNNNNGNNNNNNNNTNNNNNN
NNNNNNNNNNCGNNACNNNTNNNNNTNNNNNNNNNNNNNNNNNNNNNNTCANNNNTCNNN
NNNGNNNNTNNNNNNNNNNNNNNNNNNNNNNNNNNNNNNCNTNNTGNNNNNNCNNNCNNN
NNCNNANNNNNNNNNNNNNNNNNNNNNNNNNNNNNCGNNNNNNNNNNNNNNNNCNNNNTN
NNNNNNNNNGNNNNNNNNNNNNTNNNNATNTNNNNCANNNNNNNNGNNNNNNNNNNNNNA
GNNCNANTNTNNNNNNNNCNNNNNNNNNNNNNNNNNNNTNNNNNNNCNNNNNNNNNNNNN
NNNNNNNNNNNTNNNNCNNNNNNNNNNNNNNGNNNNNNNNNNCNNNNNNNNNANNNNNNN
NNNNNTNNNNNATCNNNNNANNNNNNNNNNNNCNNNNNNNNNNNNNNCNNNNNNNNCANN
TNNANACNANTTANTNNCANCCNNNNGNNCGNANNNNNCNNTNCNNNNNNNNNNNNNNNN
GNNCNNNGCTATNNANNNNNCNNANNNNNTNNANNTNNCGNNNNTNNANNTGNCNNNCNT
NNANNCANNNNCNNNNCNNNNNNNNNTNNNNTTNNNNNANNNNNNNNNNNNNNTNNANNN
NNNGNNNNNNNNNNTNNCNNNNCANNTNNCANNNNTTNNNGNCNANNNTNNNNCNNGNNN
ANTNNNNNANNANNANNCTNNNNNNNTNNCNNCANANNNNNNNNAGNCCNNNNNANACNN
NNCNTNNNNNNNNNNGNCNNANNNNNCANTNNNNNNNNANNCNNNNNTNNCNNNNNANNA
NNCNNANNNNNCNNNNNCNNANGNNNANNANNANNNNNNNNCNNANNCNNNNNANNGCNN
GNANNTNNNNNGTNNNNNNTANNCCNANNANNTNNGNNNNNNNNCNNANNCNNANNNNNN
NCTANNNNNNNNNNNNTNNNGTNNNNCNNNNNNNNNNNGNNNNNNNNNNNNNNNNNNNNN
NNNNNNNNACNNNNNNNNNNNNNCNNNNNTNNNNNTNNNNNNNCTNNNNNNNNNNNNNNG
NNNNNNNNNNNCNNCNNNNNNNNANNNNNNNNNNNANNNNNTNNNNNCNNCNNNNNNNNN
NNGNNCNNNNNTNNTNNCNNNNNNNNTNNCTNTNNNGNNNNNNNNNNNNNANNNNNNNNC
NNCNNNNNANNCNNNNNNNNNNNNNNCNNANNCNNTTNNNNNNNNNNNNNNNNANNGNNC
NNNNNNNNCNNNNNNNNNNNNNGNNNNNNCNACNNTNGNNNTNGCNNTNNNNNNCNNNNN
NNCTNACNNNNNNNNNNTNNNCNANNNNNGNNANNNNNNNNGNNNNNGNNNNNCNNNNNC
CNANNCNNNNNTACNNNNNNNNNNNNANNNNNNACNNNNNNNNNNNNNNNNNNNNNNNNN
NNNNNNNNNNNNNNNNNNNNNNNNNNNNTNNNNNNNNNNNNNNNNNNNNNCNNNNNNNNN
CNNNNNNNCTNCTANNNNTNNNNNNCTNNTNGNNNNCNNANNTNCNNNAANTTNNNTNNN
NNNNNNNNNNNNNTNNNNNNNNNGNNNNNNNNNNNNNNNNNNNTNNNNNTNTNTNNTNNN
NGNNNNNNNNNNCNNNNNTNNNNNTNTTNNTNNTCNNNTNNNCANTNTNNNNNNANNTNN
NNNNGNNNNNNNCNNTNNTNNNNNACNNCNNGNNNNNANNNNGNNTNNANNNNNTNNANN
CNNCNNCNNCNNCNNCNNNNNNNNNNNNNNCNACCNNNNNNNTNNNNNNNNNNNNNNNNN
NNNTNNNTNGNNTNNNNNNNNNNNNNNNNNNNNNNNANNNNNNNNNGNNNNNNNTNNNNN
NNNNNNNNNNNNNNNNNNNNNNNNNNNNNNNNNNNNTNNCNNNANNNNCNNANNNNNTNN
NNNGNNANNNCNANNTNNNNNNNNANNANNNNNCNNNNNNNNNNNCNNNGNNNNNNNNNN
ANNNNNGNNCNNCNNNNNNNNNNNNNNNCNTNNNCNNNNGNNNNNNNNNNNNNNNNNANN
NNNNNNTNNNNNTNNNNNNNTNNTNNNNNNNNNTNNNNNNNNCNNNNNNNNANNCCNNNN
NGTTTNNNNNNNNNNNNNNNNANNNNNNNNGNNNNNANNCNNANNNNNNNNNNNANNNNN
CNNANNNNNNNNANNNNNCGNTCNTNTNNNNNNANNNNNNNNNNNANNANNNNNTNNCNN
CNNNNNNNNNTNGCNNNNNTNNNTTNNNNNTNTCNTNNNNNNTNNCANCNNANNTNCCNN
NNNNNNNNNNNNTNNNNNCNNNNNNNCNCNGNNNNNNNNNNNCNNNNNNNNNNNANCNNN
NANTNNNNNCGNNNNNNNNNNTNNNNNTNNNCNANNNNNANNNNNNNNNNNTNNCNNNNN
TNNGNNTNTNNNNNNNNNNNNNNTCNNNNNANNGNNNNNNNNNNNTNNCNGNNNCNNTCN
NNNCNNTNNNNNNNNNNNNNNNGNTNNANNNNNCNNNNNTTNNNNNATNNNNNNNNNGNN
TNNNNNNNNNCNNNNANNNNNTNNNTNCNNNNNCNNNNNNNNNNNNNNNNNNNANNNTCN
CNNTNTNNNNNNNNTNNNTTNTNNNNNNNNNNNNNTCNNNTNNNNTNNCNNNATACNNNN
NNNNNNNNNNNNNNNNNNNNNGTNNNNNNNGGNNNNNNNNNNNNNNNNNNNNNNNNNNNN
NNNNNNNNNNNNNNNNNNNNNNNTNNNNNNNNNNNNNTNNNNNNNNNNNNNNNNCNNNNN
NNNNNNNNNNNNNNNNNNNNNNNNNNNNNANNNNNNNNNNNNNNNNNCNNNNNNNNNNNN
NNNNANNNNNNNNNNNCNNNNNNNNNNNNNNNNACNNNNNNGCNNNNTNNNNNNNNNNNN
NNNNTNNCNNNNNANNNNNNNNNNNNCNNNNNNNNNNNNNNNNNNNNNNNNNNNNNNNNN
NTNNNNNNNNNNNNNNNNGNNNAANTTNNNNNNNNGGNNNNNNNNNNNNNNNNNNNNNNN
NNNNANNNNNNNNNNNNNNNNNNNNNNNNNTGNNNNNNNNNNTNNNNCNNNNNNNNNNNN
NNCNNNCNNNTCNNNNNCNNCNNTNNNNNTNNTNNTNNCNNNNNTCNNCNNNNNNNTNNT
NNGNNCNNTNNANNANNANNANNTCNNNNCCNTCNANNTNNCNNTNNATNANNCNNANNN
NNNNNNNNGNNCNGAGNNNNNNNNNNNNNCNNNNNNGNTNNNNNCGNANANNNNNNTNNN
NNNNNCNNNNNCNNNNTANNANNANNCNNNNNTNNNNNNNNCNNTNNCNNNNNTNNNNNC
NNNNNANNTGNTNNNNNCNNNNNANNNNNTNNCNGNNNANNTNNTNNNNNNNNNNNNNNC
CNCNNTNNNNNNTNCCNACNANNNNNCNNNNNCTNNNTNGNTNNANNNNNNGNANNNNNN
NNNNNANNCGNNNNCNNTNNCNNNNNANNNNNNNNNNNNNNTNNANNANNTNNNNNANNT
CNAANNNNTNNCNNTTNNNNCNNNNNNNNANNTNNNNNNNNTTNNNNANNNNNCNNCNNC
NNNNNNNNNNNTNNCNNNNNNNNGNNCNNNGNNNNGNNNNNANNNNNNANCNNTCNGNNC
NNNNNANNCGNNNNNNNTNNCNNNGNACNNNNNCNANNCNNGNNCNNNNNANNNNNNNNC
NNCNNCNNNNNGCNATNNNNNNNCNGNNNNNNNNNNNNANNCNNNNNCNNNNNGNNNNNN
NNNNNANNCNNTNNTCNNNNTNNNNNNTNNNNNNNNNNCNNNNNNNNNNNCGNNNNNNNN
NNNNNNNNCTNANNTNNGNNTNNNNNNNNNNNTNNNANNNNGNNCNNNNNCTNNNNANAN
NNNNNNNNNNNNNNANNTNNGNNANNNNNTNNGNNNNNNANGNNNNNCNNNNNTCNANNT
NNCNNCNNNNNNNNCNNNNNTNNNNNCNNTNNCNNNNNANNCGNCNNNNNANNANNNNNN
NNCNNNNNNNNNNNTNNNNNTNNNNNTNNTNNNNNNNGGNNNNNANNNNNCNNCNNNTNG
NNNNNNNNNNNTNNNNNNNANNNNNNNNNGNNNNNNNNNNNNNNGNNNNNNCNNNNNNNT
NNTNNNTNANNNNNANNANGGNNTNNNNNTGNANNNNNNTNNGNCNNNNNTNNCNNCNNT
NNTNNNNNNNNCGNCNNNNNCNNCNNNNNNNNNNNNNNNNNCNNNNNNTNNNNNNNNNNA
NNNNNNNNNNNTNNTNNNNGGNNANNTGNTNNNNNNNNCNNACNNNNCTNNNNNNNNNNN
NNCNNNNNNANNNNNNNCNNANNCNNCNNNGCNATNNNANNTGNNNNCNNCNNTNNANNC
NNNNNCNNANNANNCNNNNNNNNACNANNTNNCNNGNNTNNNCNNNNCNNCNNCNNCNNN
NNNNNANNCNNAATNNNNNNTNNNNNCNNNNNNNNNNNNNCNNNCNNTNNCNNNNNNNNN
NNNNNNNNNNNNGNNNNCNNCNNCNNNNNNNNNNNTGNNNNNNNNNNNNNNNNNNNNNNN
NNNNNNNNNNNNNNNNNNNNTNNNNNNNNNNNNNNCNNANNNNNTNNNNNNNNCNNCNNN
NNTNNANNNNNCNNNNNNNNTNNCNNNNNNNNNNNNNNNNANNNNNNGNNNNNCNNNCTN
NTNNNNNNNNGNNNNCATNNNNANNTCNNNNTNNCNNNNANNNNNNNNGNNNNNNNNNNN
NCNNNNTNNNNTNNTNNCANAGNNNNNNNNNNANNNNANGTNCNNNNCNCNNNNNNNNNN
ANATNNNNNANNNNNNNNNTNCNNNNNNNNNNNANNNNNNNNNNNNNNNNNNCNNNNNNN
NNNNNNNNNCNNNNNNNNNNNANNTNNNNNCTNNANNNNNNNANNNNNNNNTNNCNNNNN
TNNNNNNNNNCNNNNGNNNNNGCNGNNCNNNNCNNGNNNGNNNGNTGNNNNNNNNNNNNN
NNCNNNNNNNNNCNTNNNNNNNNNNNNCNNNTNNNNNCNNNNNNNTCNNNNTNNNTNNNN
NNNTCNNNNNNNNNNNNNNNNANNNNNTNNCNNNNCNNNNNNNNNNNNNANCNNNNNNNN
NNNGNNNNNNNNNNGNNNTNNGNNTNNNNNNNNNGNNNNNTNNNGNNNNNNNNNNNNNNN
NNNTNNNNNNNNNNNNTNANNGNNANNNNNGNNACNACNNTNNNNNNNNNNNNNTNNNNT
NNNACNANNNNNNNNANTNNNNNNCNNNNNGTNNNNNNNCNNNNNNNNNNNATNNNNCNN
ANNNNNTGNGNNCNNNNNNNNACNANNANNNNNCNNNNNNNNNNNCNNTNNNNNNNNNNN
NNNNNNNNNNNNNTNNCNTNNNNNCTNANNTNNCNNTNNANNNNNNNNNNNTNNNNNGNN
NNNNNNCNNNNNNNNANNNNNNNNNNNNNNGNNNNTNNNANNNNNGNNNNNTNNNNNNNN
NNNNNNGNNNNNNNNNNNNNNNNNNNNNNNNNNNNNNNNNNANNNNNNNNNNNNNNNNNN
NNNNNNNNGCNNNNNANNNNNNNNGNNNNCNNNNNGNNANNNNNCNNNNNNNNNNNNNTN
NNNANGANNTTNNNANNNTNNTNGNNNNNNNNTNNCNNCNNNNNNCNNNNNGNNNNNNNN
NNCNNNNNTTNTCNCNNTNNNGNNCNGNCNCNNNCNNNNNTNNTNNNNNNNNNNNCCNCT
NNNGNNANNNNNNNNNNNNNNANTNANNTANNNNNNNTNTTANCNNNGNNNTNNTNNGTN
NCNNNNNCGNANCNNNNNTCNNNNNANNNNNANNNNNNNNNTNNNNNNNNNNNNNCNNNN
NNNNNNGCNNNNNNNNNNNNNNNNNNNNNNNNTNNATANNNNNNNNTGNNNNNNNNNNNN
NNNNNNGTNTNNNCNNNNNNNNNNNNNNNNNNNNAANNNNNNNNTNNNNNNNTNNGNNCN
NANNTNNTNNANNNNNNNNCNNNNNNNNNNNNTNNNNNCNNNNNNNCNNNNNNNNANNNN
NNCNNNNNNNNNNCNNNNNCNNNNNNNNCNNNNNGNNNGNNNNAGNCGNNNNTNNNNNNT
NNNNNNNTNNNNNNNNNGNNNNNNNNGNCNNNNNCNNNNNNNNANNANNNNNCANTCNNN
NNANCNNNNNNNNNNNNNNNNNTNNNNNTNNCNNCNNTNNNNNTNNNNNTANNNNNNNNN
NCGNGNNGTNNNNNNNNNNNNNNNNNNNNNNNNNNNTNNNNNNTNNNNNNNNCNNANNNG
NNNNNNNNNNNNNNNTNNGCNNNNNNNNNNNNNNNNNNNNNNNNACNNNCNCCNNNNNNN
TNNTNNNNNNANNTNNNNNGNNTNNNNNANNNNTNANCNNNNNNNNTNNANNCNNTNNCN
NAGNCNNNNNNNNNNNGNNTGNNNNNNNNNNNNNNNNNNNNNNNNTNNNNNTNNNNNTNN
NNNANNCNNNNNNNNTNNNNNTNNNNNNNNNNNNNNGNNTGNCNNCTNNANNANNNNNNN
NNNNNNNNNGNNNNNTNNNNTNNNNNNNNTNNCNNNNNNANNNNNNNNNNNNNNNNNNNN
TNTNNNNNNNNNNTNCNNNNNNNNANNANNTNNTANCNNNNNANNNNNCNNNNNANNGNN
NNNTNNCNNNGNNNNNNNNNNANNNNNCNNTNNTNNANNNNNTNNTNNNNNTNTCNNCNN
NGNACNANNNNNTANCNNANNTNNCNNNNNTNNCNNCNNCNNNNNCNNCNNNNNNNNCNN
NGNACNNNNCNNNNNNNNANNCNNNNNNNNCNNNNNCNNANNNNNNNNNNNNNNNNNCNN
ANNGNNNNNNNNNNNNNNNCNATNGNNTNNCNNNNNTNNTNNNNNCNNNNNNNNNNNNNN
NTNANNNNAANNGNNNNNNNNGNNNNTNTNNCNNNNCNNATNNNNCNNCNNNNNATNNNN
AGNCNNNNNCNNANNACNANNNNNNNNNNNNNNCNNTNNNNNNNNTNNNNNNNNCNNNNN
CNNAGNNNNCNNCNNANNTNNTNNNGNNGNCNNNNNCNNNNNCGNCNNCNNCNNNNNCNN
NNNGNNCNNCNNNTNNNTTGNNNNNNNCTNNNNNNNNTNNNANNNTNNTNNNNNNNNTNA
CNNCNNNNNCNNNNNNGNNNNNNNTGCNNNANNCNNNNNTNNCGNNNNCNNAGNCNNNNN
TTNCNNNNNTGNTNNTNNCNNNNNNNNNNNCNNCNANNNNNNNNNNNNTNNCTNNNNNNG
NTGNNNNNNNNNCNNNNNNNNNNNNNCTNGTNNNNANNNNNNNNNNNNNNTNNNNNNNNN
NNNNCNNGNNCNNTNNTNNNCNNNNCNNCCNNNNCNNNNNCNNCNNNNNCNNANNTNNNN
NNNNANNTNTANNNNNNNNGNNNNNNNNNNNANNCNNNNNNNNNNNNNNNNNCANNNNAN
NANNCNNCNNTNNCNNCNNNNNANNANNCNNTNNGNNNNNCNTNNNNNNNNNNNNANNTN
NCNNNNNNANNNNNNNNNNCCNNNNANNGNNNNGNNNNNCNNNANNNGNNNNTNNNNNNN
NNNNGNNNNNNNNNNNNNNCNTNNNNNNNNNNNNCCTNNNNGTNNNCCNNNNNNNTNNGN
NNNNNNNNNNANNNCNNNNANNNANCNNNNNNNNNNNNNNNNNNNNNNNNNNNNNNNNNN
NNNCNNNNNNNNNNNNNNNNNTNNNNNNNNNNNTNNNNNNNNNNNNNNNNNNNNCNNNNN
CNNTNNNNNANNNNNCANNNNNNNTNNNNTNNNNNNNNNNNNNNNCCNNNNNNNNNNNNN
ANNCNNNNNNNNANNNNNNNNNNNNNNNNNGCNNNNNNNNTNNNNTNNNNNANNNCNNNN
NNNNNNCNNCNNNNNNNNNNNATNNNNNNGNNNNANNNNTNNTNNCCNACNNNTCNNCNN
NNNNNNTNNNGNNNNCCNNNNTNNNNNTNNNNNNNTNNNANNNNNNNNNNNNNNTNNNNN
NNNNNNNNNNNNNNNNNNCNNNTNNNNCCNNNNCNNNNANNCNNTNNNNNNNNNNNTNNN
NNNNNANNNNNNNNNNNGTNNNNNNNNNNTNATNNNNNTNNGGNTNNNNNNNNNGNNNNC
NNCNNTCNNNNNNNNTNTNNNNNNNNCNNCNNCNNANNCNNGTNNGNCNNCNNCNNNNNN
NNTNNNNNNNNNCNNNNTNNNNNCNNNNNCNNNTNCANTNNNNNACNNNNTNNNNNNNNN
NNGNNNNNNNNNNNNNNNCNNNNNNNTNNNNNNCNTNNTNNNNNNNNNNNNNNNNNAANC
NNNNNNNNACNNNNNNNNNNNNTGCNGNNCNCNNNANNNCNNNNCNNNNNTNNNANCNNT
NNCNNNNTGNNANNNNNCTNANNTNNTNNTCNNNNNNNNNNANNNNNNGNCNNNNNNNNC
NNNNNNNNTNNCNNANNNNNANNNNNNNCNNNNNNCNNNNNCNNNGNNNNCNNTNNCNNN
NNCNNTNNANNNGCNNNNNNCCNNNNNNNATNANNCNNANNAANNNNTNNNNNANNNNCN
NNNNNNNNNNNNNNTNNNNNNNNNTNNNNGNNNNNNNTNNANNNNNNNNNTNANNNNNNN
NNTNNTGNNNNNNNNNNNNNNNNNNGTANANNNNNTNNCNNANNNNNNNNNCNANNNNNT
NNCNNNNNCNNNNNNCNANNTNNANNTNNCGNNNNNNNNNNCNNNNNNNNNNNNANANNN
NNNNCNNNNGNTCNNNNANNNNNNNNGGNGNNCNGTNNGNNANNNNNCNNNCNNNNNNNN
NNCNNTNNNNNNNNNNNNNNNNNNNNCNNNNNCNNTNNANNCNNCCNANNANNNNNNNNT
NNNNNCNNCNNANNCNNNNNCNGTNNANCGNNNNNNNNNNNANNCNNCNNNNNCNNCNNT
GNNNNNNNCNNNNNNNNCNNTNNNNNNNNCNNNNNNNNNNNGNNANNTNNNNNCNACNTA
NNANNNNNNGCNNNNNNGNNTNNNNNCNNCCNCNNNNNCNNCANNNNTNNNNNTNNNNNN
NNNNNANNCNNCNNANNANTCNNCNNCCNANCCNNANNTNNNNNNNGNNNCCNANNNNNG
NNCNNTNNANNANNNNNCNNNNNNNNNNNNCNNNNNNNNNNNNNNNNNTNNNNTNNNNNC
NNNNNNNNNNNCTNNNNNNNNNNACNNNNNNNNGNNNTGNNNNNNNNTNNNNNNNNTNAC
NNNNNNANNNNTNNANNNNNNGTANNTNNNNNNNNCNNCGNCCNANNNNNTNNANNCNNN
NNANNNNTNNNNNNNNNNNNNNNNTNNNNCTNNNNNNNTNNTNNTNNNNNGNNNNNCNNN
NNNNNGNNNNNNNNNNNNANNNNATNNNNCNNCCNANNCCNACNNNNNCNNANCNNNNNN
NNNNNNNNNNNNCNNNNANNTNNNNNNNGNNNNTNNNNNNNNNCNNNNNNNNNNNNNNNN
GNNNNNNNNNNNNNNNNCTCNNNNNNNNNNNNNNNNNNGNNNNNNNNTGNNNNNNNNNNN
NNNNNNNTNNTCNNNNNTNNNNTNGNNNNNNNNNNNNGNNNNNNNNANNNNNANNNNNNT
NNNNGNNNNNNNNNNNNANNNNNNNNNNNNNNNNNNNNNNNNNNANNNNNNNNNNNNNNT
TCNNCNNNCNCTNNNNNGNNNNTNNNNNNTNNCNNNCTATANNNNNNNNNNTNNTNNGNT
TTANCNCNNNCNNNCNNNNNNNNTNNNNANNNNNNGNNNNNNNNGNNNTCNNNNACNNNN
NNNNNNNNNNNNNNANTNNNNNNNNANNNNNTNNCCNCNNNNNNNNNNNACNNATTNNTN
NNNNNNNANNCNNNCNNNNCNNNNNNNNTNNTNNATNNNNCNNNNNNNNTNNNNNNNNNN
NTNNNNNANTNNNNNNTATCCNNNNNGNNNNNNNCGNNNNNNNANCTNNNNTNNNANNCN
NNNNNNNANNTNNNTNNNNNNNNNNNNNNNNNNNCNNNNNNNNNNNNNNTCNNNNNNNNN
NCNNNANTNNTNNGNNCNTNNNNNNNNNNNNNNNCNNNNNCTNCNNGNNANNCNNTNNNN
NNNNNGGNGNNNNNNNNNNNNNNNNTNNNNNNNNNNNNNNANNANNNNNNNNNGNNNNTN
NANNNNNNNNNNNNNNNNNNNNNANNTNANNTNNNNNCNNCNNCNNCNNNNNTNNCANTT
NNGNNNNNNNNNNGNNCNNNNCNNNTNNNNNTNNNNNNNNCNNNNNNNNNNNCNNNNNNN
NNNANNNNNGNGNCNNANNCNTNNNNNNGANTNNANNAGNNNNANNNNNNANNNNNNNNN
NNNNNNNNNNNNNNNNNNNNNNNNNNNNNNNNNNTNNNNNNNNNNNCNNANNNNNCNNNN
NNGNNCNNNNNNNTNNNNNNNNNNNANNNGTNNNNNNNNNCNNNNNACNNNNNNNTNNNN
NTNNCNNNNCNNNNNNNNANNNNNACNNCNNNNNTNNNACNTNANNNTNNNNNNNCNTNN
NCNNNCNNNNTNCNNCANNNNNCGNCNNNNNNNNNNNNNNCNNTNNANNANNNANNNNNN
NNNNCNNANNCNNTNNNNNNNNCNNTNNANNANNNNNTNNNNNCNNTNNNNNANNNNNCC
NNNNTNNCNNNNNCNNCNNTNNCNNCNNNNNTNNCANANNTNNACNNNNCNNNNNNNNCN
NTNNCNNTNTTNNCNGCNNNNNCGNNGNANNNNNNNNNNNNNNANNNNNANNCNTNTNTN
NNGNCNNGNNNTNCNNCANNNNANNCNNCNNNGNTGNNNGTNNCNNNNNNNNNNNNANNN
NCNNCNNNANNNNNTNCNNCNNCNNNNNNNNANNCNNCGNNGNCGNNNNNNNNNNTNNNN
NNNNNNNNNNNNNNNNNCNNNNNNNNNNNNNNNNNNNNNNTNNCNNNNNNNNTNNCNNCN
NCNNNNNNNNTNNTNNCGNNNNTCNNNNANNNNNNNNNNNNCNNANCNNNGNTNATNNTN
NNNNNNNCNNNNNCCNNNNGNNCNNCNNTNTNNNNNNNNNNNNNNNNNNNNNNNNNNNCN
NNNNANNCNNCNNTNNNNNCNNTNNTNNTNNNNNANNNNNTNNNNNNNNNNNTNNGNNCT
NNNNNCNNNNNNCNNCNNNNNNNNTTGTNNCNNNCNNNNNNNNCNTCNNNNNNNNNNNNN
NCNNTNNTNTNNNTANNNATNNNNNNTATCNCTNCNNCNNNNNNNCNNNCNNGNNNNNAA
CNNNGNNNNNGNNTNNCNNNNNNNNTNNNNNNNNCNNNGNTNNANNNNNNNNNNNNTNNN
NANNNNNNNNNNCNNNNNCCNNNNNNNNNNNNNNNANCNNNNNANNNGNCANCCNNNNNN
NNNNNNTNNNNNNNGCCNNNNNNNNNNNNNNTNCCCNGNNNNNNNNNNNNNNNNNCNNGN
NNNNANNNNNTNNNNNNNNCNNNTNNATCNNNNNCNNTNNTNNNNNANNCTNATNNNNNN
NNNNNNNNNNNNNNNTNNANTNNNNNNNNNNNNNNNNNNNNNNNNCNNNNNNNTTNNNNN
NNNNNNTNNGNTNNNANNNNNGNNNNNNNNCGNNNNNNNTNNGNNNNNTNNNNNNNNGNN
CNNNGNNNNCNNTNNNNNNNNNNNCNNCNNNNNNNCNNANNNNNNNNNNNNNNNNNNNNC
NTCANNTNNTNNNNNNNNTNNTNCNNNANNGNNNNNNNNGNACNNCNNNNNCNNGNNNNN
NNCNNNTGNNNNNNNNNCNGCCNNNNNNNNANNCNNANNTNNNNNANNNNNNNCTNNANN
CNNNNNCNNNNNANNANNNNNNANNNNCNNCNNNNNTNNCNANNNNNNNANNNNNNNCNN
CNNCNNNNANNNGNNTNNNNNNNNNNNNNNNNNNNNTNNNNNGNNNANNNNNNNNNNCNN
NNNTNNNCNTNANNNCNNANNNNNNNNNNNANNTNNNNNNNAANNCNCCNNANNNNNTNN
NNNNNNNNNNNNGNNTNGNNNNNNNNNNANGNNNNNNNNNNNTNNNNNTANNNNNNNNCN
ANNNNTNNNTNNNNNNNNNNNNNNNNNNNNNNNNCANNNNNNNNCNNNNNCANNNNNNNC
NNNCANTCNNNNGNNCNNNNNNCNNNNNNNNNNNNNNNNCNNTNNNTNNNNCNNNNNNNN
AGNCNNNNNNNNCNNNNNNTNNNNANNANNTNTCNNTNNCNNCNNGNNNANNNNNCNNNN
CCNNNNNNNCNNCNNNNNNNNANNNNNNNNNNNNNNNNNCNCNTNNNNNNNNNNNNNANN
NNNNNNNNNNNNTACCNNTNNNNNNNNNNNCNNGNNNNNCNGNNNNNNCANCCNNNACAN
NNNNNNNNNCNNAGNTNNAANGNNTNNTNNNNNNNNNNNTNNGNNCGNNNNNNNANNNTN
ANNNNNCNNGNNTNNCNNTTNTCNNGNNANNNNNNATNNTNNNGNNNNNNNNNNNCNNNN
NGNNNNNNNNNNNNNNNNTNNNNGANNCGNCNNNNNANNNNNNNNNNNNTNNNNCNNNNN
ANNNNNANNCNNCNNCNNNNNCNNANNNNNNNNNNNNNNNNNNNNNNNNNNTNNNNNCNN
NNNANNNNNNNNCNNNNNCNNNNNNNNNNNNGNNNNNNNTNNNNNNNNCNNCNNTTNCNN
TNNTNNNNNNNNANNNANNNNCNTNGNNANTGNCANNGNNNNNCNANNANNNNNCNNCNN
NNNNGNCNNCNNCNNCNNNNNNNNNNNTNNCTNNGNCGTNNNCNNNNNCNNNNNCNNCNN
CNNNTNTNNCNTNNNGNNNNTCTNNGNGGNNCNCNNNCNNNNTNNNNNTCNNNNNNNNNT
NNNNNNNNNCNNANNNGNNNNCNNNGGNNNNCNNGNTNNNNNNANCNNANNCNNTNNNNN
CNNNNNNNNCNNTNNNNNNNNNNNNNNGNNANNNNNNTNNNNNNNNNNCNNNNNCTNNNN
ANNNNNCNNCNNCNNNNNNNNNNNANNANNNNNNNNAGCNTNNNNTNNNNNNNNNCNNNC
TNNNNNCNNNCNNNNNNNCNNCNNNNNNNNNNNNNNNNNNNTNNNNNNNNCNNNNNNNNN
NNNNNNANNNNNNNNNNNANNNNNNNNNNNNCNGNNNNNNNNNNNNNNTNNNNNNNNANN
NGNCNNNNNCNNNNNTNNNNCCNNCNNNNNNNNNNNNNNTNNCCNNNNCNNTNNCNNCNN
CNNNNNGCNNNNNNNNNCGNNCGNNACNANCNNNNNCNNNTNNCNNNNNNNNNNNCNGNN
NNNNNNNNNNCNNNTNNNNTNNNNNNNNNNNNNNNNNNNGNNNNNNNACNACTNNCNNNN
NNNNNNNNNNNNNNNNNNNNNGCNNNNNNNNNANNNNNNNNNNNNNNNNNNNNNNNNTNN
NNNNNNNNNNNNNNNCNCNNNNNNNNNNNNTNNNNANNNANNNNNNNNCNTATNNNTNTN
ANNNNTNTNNNNNNTCNNNNTNNNTCANNNNNNNANTNGCNNCNTNNNNNNNNNNNNCNN
NCNNNNNNNNCTNNNNNNNNNCNNNNNTANNNNGNCNNNNGNNNNNNTTANNTACNNNNN
GGNTNANGNNNNNNACNNNNNNGNNATANANNNNNNNNNNNTNNNTNNNANNNNNAATNN
TNNGCNNCNNNNNNNTNANNANNTNNNNGNCCTCTNTNNNNNTANNNNATACNNATNANN
NNNGACTGNNNNNAGTNNNNNNTGNCNNNTTCATTNNTNANNNTNTANNTNTTNTNTNTT
CCTNNNNNTTNNNNNANNNNNNNAATTNCNNNNNNGCNNNNNNNNNGNNNNNNNNNAGGN
NNNGNTCNNNCNNNNNNNNNCGNNNNNNNAANCCNNNNNNNNCGNNNNNNNANNNNTNNN
NCNNNGNNNNNNNNNNNNNNNNNNNNNNNNNNTNNTCNNNNNCNGTNCNNNNNNNNNTNN
NNNNNNNNNNNNNNNNNNNN
>SAMN02841116    
NNNNNNNNNNNNNNNNNNNNNNNTNNNNNNNNNNNNNNCNNNNNNNNNNNNNNNNNTNNN
NNNNNNNNNNNNNNNNNNNNNNNNNNNNNNNNNNGNNAANNNNNNTNNNNNNNANNNNCT
NTNNNNNNNNNNNNNNNNNNNNTCNNNNNNNCNNGNNNNNNGANNANNATNGANNNTACN
NNCNNNNNNCNNNNNNNNNNAATNNTNNNNNNNNNNNNNNNNTNNANANNNNTNNNNNNN
NNNANNNTCTNNNNNCNCNNNNNNNNNNNNNNNNNNNNNNNNCNNNNNNANNTNNNTNNN
GCNNNNNNNNNNNNNTNNANNNNNNNNANCNNNNNCNNNNNNNNNNNNNNNNNNNNNNNN
NNNGNNNNNNNNNNNNNNNNCCNNNNNNNNNNNNNNANANNNCNNNNNNNNNNNNNNNNN
NNNNNNNNNNNNNNNNNNNNNNNNNCNNNNNNNCNNNNNNNNNNNNANNNNNNNNNNNNN
NNNNNNNNNNNNANCNNANNNNNNNNNNNNNNNNGGNNANNNNNNNTNNNNNNNNCNNNC
NNNNNNNANNNNNCCNNNNNNNNACGNNNNNNNNNNNNANNNNNNNNNNNNNNNNNNNNN
NNNNNNNNNNNNNNNNNNNNNNNNNGNNNNNNNNNNNNNGTNNNNTNNNNNANGNNNNNN
NNNNNNNNNNNNNNNNNNCNNGNTNNNNNNNNNNNNNNANNCNNNNNNNNNNNNNNCNNN
NNNCNNNNNNNNNNNNNNNANNNNNNNGGGNNNNNNNCNNNCTNNGNTNNNNNNNNCNNN
NANNNNNANNNNNNNNNNNNNNNNNNNNNNCCCNNNAANNNNNNNCGNNNNNNNGNNNNN
NCNNNNNNNNNNNNNNNNNNNNNNNNNNNNNNNNNNNCNNNNNNNNNNNNNNTNNNNNNN
NNNNNNTATNCNNNNNNGTNNNNCTANNANCNNNTNNNNNNNNNNNNNNNTNNGNNNNNN
TTTNTNTNNTTNNNNNNNNNNNNNNNNNANNNNNGNNNNNNNCCNANAANNNTCNNNNAT
TNNNNNNNNNANNNTNNNNNNNNNNNNNNNNNNNNCNNNNNNNNNNNNNNNANNNNNNNN
NNNGTNNNNNNGNNNNANNNNANNNNNNNNNNNNNNNNNNANNNNNNNAANGNGNNNNNN
NNNNNNNNNTNCTNNNNNNNNNGNGNNNCNNGCNNGNNNNNNNTNNNNNNNNNNACNNNN
NNNNGANNNNTNNNCNNNNNNCNANNNANNGNNNNNNNNGNNNNNTTNNNNNANNNANNA
NNCNNNNNNNGNNNNNNNNNNNNNNNNNNNNNNNNNNGNGNNTNNNNNNCNNNNNNNNNG
CNNNNNNTNNNNNNNNGNNNNCNNNNNGNNNNNNNNNNNNCNNNNNNNNNNNNNNNCNNN
NNNNNNNNNNNNNNNNNNNNNNNNNNNNNNNNNNNNNNNNNNNNNNNNNNNNNNNNNNNN
NNNNNNNNNNNNNNNNNNGNCNNNNNNNNNNNNNACCCTNNCGNNNANNCNNCCNNGNNA
GNNNNNNNNNNNNNNNNTNANNNNNNNNNNNNNNNNNNNNNNNNNNNNNNNNNGTNNNNN
NNNNNNNNGNNNNNNNNNNNNNNNNNCNNNNNNNNNNNNNNANTNNNNNTNTNNNNNNNN
NNNNNNNNCNNCNNGNNNNNNNNNNNNNNNNNNNNNNNTNNNNTNNNNNNNNNNANNNTN
NNTNNNNNNNNNNCNNNNNNNNNNNNNNNNNNNNNNNNNNNNNNNNNNNNCNNNNNNNNN
NNNNNNNNNNNNNNNNNNNNNNNNNNNNNNNNNNNNNNNNNNNNNNNCNTNNNNNNNNNN
NNNNNNNNNNNNNNNNNNNNNNNANNNNNNANCNNNNNNNNGNNNNNNNGANNNNNNNNN
NNNNANTNNNCCNNNCNNNNGCNNNNNNNNNNNNNNNNNNNANNNNNNNNCTNNNNNNNN
NNNNNNNNNNNNNNNNNNNNNNNNNNNNNNNNACNNNNCNNNNNNNNNNNNNNNNNNNNN
NNTNNNNNANNNNNNNNNNNNNNNNNNNNNNNNNNNNTNNNNNNNNNNNNNNCNNNNNNN
GNTNNNNNNNNNNNNNNNNTNNNNNNNNNNNNNNNNNNNNNNNNNNANCNNNNNNNNNNN
TNNNNNNNNNNNNNNNNNTNNNNNNNTNNNNNANNNCNNNNNNNNNGCNNNNNNNNNCTN
NNNNCNCNNNNNGTCNNNNNNNNNNNNNCNNCNANNNNCNNNNNNNNGNNNNTNCNNNNN
NCNNNNNNNNNNNGNNNNNNTANNNNNNNNNNNNNNNNNNNNNNNNNNNNNNNNNNNNNN
NNNANNNNGCNNNNNNNCNNNNNNNNTCNNNNNCNNNNNTNNCNNNNNNNNNNNNNTNNN
NNNNNNNNNNNNNNNNNNNNNNNNNNNNNNNNNTCCNGNNCNNNNNNNNNNNNNNNNNNN
NTNNNNNNTNNNNNNNNNNNNTNNTNNNNNTNNCCGCNCNNNGGNTTTANNNNNNNNNNN
NNNNNNNNNNNGNNNNNNNNNNNCCNGNNNNNNNGNGGNANNNNNNNNNNNNNNNNNNNN
NNNNNNNNNNNGNNNNNNNNNNCCNNNNNNANNNNANNNGNNNNNNNNNTNNNNNNATAN
NNANNNNNNCCNNNNNNNGNNNNNNNNNNNNNNNNTNNNNNNGNNNNNTNNNNNNTNNNN
NNNGNNNNNNNNNNNNNNNNNNNNNNNNNNNNNNNNNNNCNNNNGNNNNNNNNTNNNNNN
NNNNNNNNNNCGNNACNNNTNNNNNTNNNNNNNNNNNNNNNNNNNNNNTCANNNNTCNNN
NNNGNNNNTNNNNNNNNNNNNNNNNNNNNNNNNNNNNNNCNTNNTGNNNNNNCNNNCNNN
NNCNNANNNNNNNNNNNNNNNNNNNNNNNNNNNNNCGNNNNNNNNNNNNNNNNCNNNNTN
NNNNNNNNNGNNNNNNNNNNNNTNNNNATNTNNNNCANNNNNNNNGNNNNNNNNNNNNNA
GNNCNANTNTNNNNNNNNCNNNNNNNNNNNNNNNNNNNTNNNNNNNCNNNNNNNNNNNNN
NNNNNNNNNNNTNNNNCNNNNNNNNNNNNNNGNNNNNNNNNNCNNNNNNNNNANNNNNNN
NNNNNTNNNNNATCNNNNNANNNNNNNNNNNNCNNNNNNNNNNNNNNCNNNNNNNNCANN
TNNANACNANTTANTNNCANCCNNNNGNNCGNANNNNNCNNTNCNNNNNNNNNNNNNNNN
GNNCNNNGCTATNNANNNNNCNNANNNNNTNNANNTNNCGNNNNTNNANNTGNCNNNCNT
NNANNCANNNNCNNNNCNNNNNNNNNTNNNNTTNNNNNANNNNNNNNNNNNNNTNNANNN
NNNGNNNNNNNNNNTNNCNNNNCANNTNNCANNNNTTNNNGNCNANNNTNNNNCNNGNNN
ANTNNNNNANNANNANNCTNNNNNNNTNNCNNCANANNNNNNNNAGNCCNNNNNANACNN
NNCNTNNNNNNNNNNGNCNNANNNNNCANTNNNNNNNNANNCNNNNNTNNCNNNNNANNA
NNCNNANNNNNCNNNNNCNNANGNNNANNANNANNNNNNNNCNNANNCNNNNNANNGCNN
GNANNTNNNNNATNNNNNNTANNCCNANNANNTNNGNNNNNNNNCNNCNNCNNANNNNNN
NCTANNNNNNNNNNNNTNNNGTNNNNCNNNNNNNNNNNGNNNNNNNNNNNNNNNNNNNNN
NNNNNNNNACNNNNNNNNNNNNNCNNNNNTNNNNNTNNNNNNNCTNNNNNNNNNNNNNNG
NNNNNNNNNNNCNNCNNNNNNNNANNNNNNNNNNNANNNNNTNNNNNCNNCNNNNNNNNN
NNGNNCNNNNNTNNTNNCNNNNNNNNTNNCTNTNNNGNNNNNNNNNNNNNANNNNNNNNC
NNCNNNNNANNCNNNNNNNNNNNNNNCNNANNCNNTTNNNNNNNNNNNNNNNNANNGNNC
NNNNNNNNCNNNNNNNNNNNNNGNNNNNNCNACNNTNGNNNTNGCNNTNNNNNNCNNNNN
NNCTNACNNNNNNNNNNTNNNCNANNNNNGNNANNNNNNNNGNNNNNANNNNNCNNNNNC
CNANNCNNNNNTACNNNNNNNNNNNNANNNNNNACNNNNNNNNNNNNNNNNNNNNNNNNN
NNNNNNNNNNNNNNNNNNNNNNNNNNNNTNNNNNNNNNNNNNNNNNNNNNCNNNNNNNNN
CNNNNNNNCTNCTANNNNTNNNNNNCTNNTNGNNNNCNNANNTNCNNNAANTTNNNTNNN
NNNNNNNNNNNNNTNNNNNNNNNGNNNNNNNNNNNNNNNNNNNTNNNNNTNTNTNNTNNN
NGNNNNNNNNNNCNNNNNTNNNNNTNTTNNTNNTCNNNTNNNCANTNTNNNNNNANNTNN
NNNNGNNNNNNNCNNTNNTNNNNNACNNCNNGNNNNNANNNNGNNTNNANNNNNTNNANN
CNNCNNCNNCNNCNNCNNNNNNNNNNNNNNCNACCNNNNNNNTNNNNNNNNNNNNNNNNN
NNNTNNNTNGNNTNNNNNNNNNNNNNNNNNNNNNNNANNNNNNNNNGNNNNNNNTNNNNN
NNNNNNNNNNNNNNNNNNNNNNNNNNNNNNNNNNNNTNNCNNNANNNNCNNANNNNNTNN
NNNGNNANNNCNANNTNNNNNNNNANNANNNNNCNNNNNNNNNNNCNNNGNNNNNNNNNN
ANNNNNGNNCNNCNNNNNNNNNNNNNNNCNTNNNCNNNNGNNNNNNNNNNNNNNNNNANN
NNNNNNTNNNNNTNNNNNNNTNNTNNNNNNNNNTNNNNNNNNCNNNNNNNNANNCCNNNN
NGTTTNNNNNNNNNNNNNNNNANNNNNNNNGNNNNNANNCNNANNNNNNNNNNNANNNNN
CNNANNNNNNNNANNNNNCGNTCNTNTNNNNNNANNNNNNNNNNNANNANNNNNTNNCNN
CNNNNNNNNNTNGCNNNNNTNNNTTNNNNNTNTCNTNNNNNNTNNCANCNNANNTNCCNN
NNNNNNNNNNNNTNNNNNCNNNNNNNCNCNGNNNNNNNNNNNCNNNNNNNNNNNANCNNN
NANTNNNNNCGNNNNNNNNNNTNNNNNTNNNCNANNNNNANNNNNNNNNNNTNNCNNNNN
TNNGNNTNTNNNNNNNNNNNNNNTCNNNNNANNGNNNNNNNNNNNTNNCNGNNNCNNTCN
NNNCNNTNNNNNNNNNNNNNNNGNTNNANNNNNCNNNNNTTNNNNNATNNNNNNNNNGNN
TNNNNNNNNNCNNNNANNNNNTNNNTNCNNNNNCNNNNNNNNNNNNNNNNNNNANNNTCN
CNNTNTNNNNNNNNTNNNTTNTNNNNNNNNNNNNNTCNNNTNNNNTNNCNNNATACNNNN
NNNNNNNNNNNNNNNNNNNNNGTNNNNNNNGGNNNNNNNNNNNNNNNNNNNNNNNNNNNN
NNNNNNNNNNNNNNNNNNNNNNNTNNNNNNNNNNNNNTNNNNNNNNNNNNNNNNCNNNNN
NNNNNNNNNNNNNNNNNNNNNNNNNNNNNANNNNNNNNNNNNNNNNNCNNNNNNNNNNNN
NNNNANNNNNNNNNNNCNNNNNNNNNNNNNNNNACNNNNNNGCNNNNTNNNNNNNNNNNN
NNNNTNNCNNNNNANNNNNNNNNNNNCNNNNNNNNNNNNNNNNNNNNNNNNNNNNNNNNN
NTNNNNNNNNNNNNNNNNGNNNAANTTNNNNNNNNGGNNNNNNNNNNNNNNNNNNNNNNN
NNNNANNNNNNNNNNNNNNNNNNNNNNNNNTGNNNNNNNNNNTNNNNCNNNNNNNNNNNN
NNCNNNCNNNTCNNNNNCNNCNNTNNNNNTNNTNNTNNCNNNNNTCNNCNNNNNNNTNNT
NNGNNCNNTNNANNANNANNANNTCNNNNCCNTCNANNTNNCNNTNNATNANNCNNANNN
NNNNNNNNGNNCNGAGNNNNNNNNNNNNNCNNNNNNGNTNNNNNCGNANANNNNNNTNNN
NNNNNCNNNNNCNNNNTANNANNANNCNNNNNTNNNNNNNNCNNTNNCNNNNNTNNNNNC
NNNNNANNTGNTNNNNNCNNNNNANNNNNTNNCNGNNNANNTNNTNNNNNNNNNNNNNNC
CNCNNTNNNNNNTNCCNACNANNNNNCNNNNNCTNNNTNGNTNNANNNNNNGNANNNNNN
NNNNNANNCGNNNNCNNTNNCNNNNNANNNNNNNNNNNNNNTNNANNANNTNNNNNANNT
CNAANNNNTNNCNNTTNNNNCNNNNNNNNANNTNNNNNNNNTTNNNNANNNNNCNNCNNC
NNNNNNNNNNNTNNCNNNNNNNNGNNCNNNGNNNNGNNNNNANNNNNNANCNNTCNGNNC
NNNNNANNCGNNNNNNNTNNCNNNGNACNNNNNCNANNCNNGNNCNNNNNANNNNNNNNC
NNCNNCNNNNNGCNATNNNNNNNCNGNNNNNNNNNNNNANNCNNNNNCNNNNNGNNNNNN
NNNNNANNCNNTNNTCNNNNTNNNNNNTNNNNNNNNNNCNNNNNNNNNNNCGNNNNNNNN
NNNNNNNNCTNANNTNNGNNTNNNNNNNNNNNTNNNANNNNGNNCNNNNNCTNNNNANAN
NNNNNNNNNNNNNNANNTNNGNNANNNNNTNNGNNNNNNANGNNNNNCNNNNNTCNANNT
NNCNNCNNNNNNNNCNNNNNTNNNNNCNNTNNCNNNNNANNCGNCNNNNNANNANNNNNN
NNCNNNNNNNNNNNTNNNNNTNNNNNTNNTNNNNNNNGGNNNNNANNNNNCNNCNNNTNG
NNNNNNNNNNNTNNNNNNNANNNNNNNNNGNNNNNNNNNNNNNNGNNNNNNCNNNNNNNT
NNTNNNTNANNNNNANNANGGNNTNNNNNTGNANNNNNNTNNGNCNNNNNTNNCNNCNNT
NNTNNNNNNNNCGNCNNNNNCNNCNNNNNNNNNNNNNNNNNCNNNNNNTNNNNNNNNNNA
NNNNNNNNNNNTNNTNNNNGGNNANNTGNTNNNNNNNNCNNACNNNNCTNNNNNNNNNNN
NNCNNNNNNANNNNNNNCNNANNCNNCNNNGCNATNNNANNTGNNNNCNNCNNTNNANNC
NNNNNCNNANNANNCNNNNNNNNACNANNTNNCNNGNNTNNNCNNNNCNNCNNCNNCNNN
NNNNNANNCNNAATNNNNNNTNNNNNCNNNNNNNNNNNNNCNNNCNNTNNCNNNNNNNNN
NNNNNNNNNNNNGNNNNCNNCNNCNNNNNNNNNNNTGNNNNNNNNNNNNNNNNNNNNNNN
NNNNNNNNNNNNNNNNNNNNTNNNNNNNNNNNNNNCNNANNNNNTNNNNNNNNTNNCNNN
NNTNNANNNNNCNNNNNNNNTNNCNNNNNNNNNNNNNNNNANNNNNNGNNNNNCNNNCTN
NTNNNNNNNNGNNNNCATNNNNANNTCNNNNTNNCNNNNANNNNNNNNGNNNNNNNNNNN
NCNNNNTNNNNTNNTNNCANAGNNNNNNNNNNANNNNANGTNCNNNNCNCNNNNNNNNNN
ANATNNNNNANNNNNNNNNTNCNNNNNNNNNNNANNNNNNNNNNNNNNNNNNCNNNNNNN
NNNNNNNNNCNNNNNNNNNNNANNTNNNNNCTNNANNNNNNNANNNNNNNNTNNCNNNNN
TNNNNNNNNNCNNNNGNNNNNGCNGNNCNNNNCNNGNNNGNNNGNTGNNNNNNNNNNNNN
NNCNNNNNNNNNCNTNNNNNNNNNNNNCNNNTNNNNNCNNNNNNNTCNNNNTNNNTNNNN
NNNTCNNNNNNNNNNNNNNNNANNNNNTNNCNNNNCNNNNNNNNNNNNNANCNNNNNNNN
NNNGNNNNNNNNNNGNNNTNNGNNTNNNNNNNNNGNNNNNTNNNGNNNNNNNNNNNNNNN
NNNTNNNNNNNNNNNNTNANNGNNANNNNNGNNACNACNNTNNNNNNNNNNNNNTNNNNT
NNNACNANNNNNNNNANTNNNNNNCNNNNNGTNNNNNNNCNNNNNNNNNNNATNNNNCNN
ANNNNNTGNGNNCNNNNNNNNACNANNANNNNNCNNNNNNNNNNNCNNTNNNNNNNNNNN
NNNNNNNNNNNNNTNNCNTNNNNNCTNANNTNNCNNTNNANNNNNNNNNNNTNNNNNGNN
NNNNNNCNNNNNNNNANNNNNNNNNNNNNNGNNNNTNNNANNNNNGNNNNNTNNNNNNNN
NNNNNNGNNNNNNNNNNNNNNNNNNNNNNNNNNNNNNNNNNANNNNNNNNNNNNNNNNNN
NNNNNNNNGCNNNNNANNNNNNNNGNNNNCNNNNNGNNANNNNNCNNNNNNNNNNNNNTN
NNNANGANNTTNNNANNNTNNTNGNNNNNNNNTNNCNNCNNNNNNCNNNNNGNNNNNNNN
NNCNNNNNTTNTCNCNNTNNNGNNCNGNCNCNNNCNNNNNTNNTNNNNNNNNNNNCCNCT
NNNGNNANNNNNNNNNNNNNNANTNANNTANNNNNNNTNTTANCNNNGNNNTNNTNNGTN
NCNNNNNCGNANCNNNNNTCNNNNNANNNNNANNNNNNNNNTNNNNNNNNNNNNNCNNNN
NNNNNNGCNNNNNNNNNNNNNNNNNNNNNNNNTNNATANNNNNNNNTGNNNNNNNNNNNN
NNNNNNGTNTNNNCNNNNNNNNNNNNNNNNNNNNAANNNNNNNNTNNNNNNNTNNGNNCN
NANNTNNTNNANNNNNNNNCNNNNNNNNNNNNTNNNNNCNNNNNNNCNNNNNNNNANNNN
NNCNNNNNNNNNNCNNNNNCNNNNNNNNCNNNNNGNNNGNNNNAGNCGNNNNTNNNNNNT
NNNNNNNTNNNNNNNNNGNNNNNNNNGNCNNNNNCNNNNNNNNANNANNNNNCANCCNNN
NNANCNNNNNNNNNNNNNNNNNTNNNNNTNNCNNCNNTNNNNNTNNNNNTANNNNNNNNN
NCGNGNNGTNNNNNNNNNNNNNNNNNNNNNNNNNNNTNNNNNNTNNNNNNNNCNNANNNG
NNNNNNNNNNNNNNNTNNGCNNNNNNNNNNNNNNNNNNNNNNNNACNNNCNCCNNNNNNN
TNNTNNNNNNANNTNNNNNGNNTNNNNNANNNNTNANCNNNNNNNNTNNANNCNNTNNCN
NAGNCNNNNNNNNNNNGNNTGNNNNNNNNNNNNNNNNNNNNNNNNTNNNNNTNNNNNTNN
NNNANNCNNNNNNNNTNNNNNTNNNNNNNNNNNNNNGNNTGNCNNCTNNANNANNNNNNN
NNNNNNNNNGNNNNNTNNNNTNNNNNNNNTNNCNNNNNNANNNNNNNNNNNNNNNNNNNN
TNTNNNNNNNNNNTNCNNNNNNNNANNANNTNNTANCNNNNNANNNNNCNNNNNANNGNN
NNNTNNCNNNGNNNNNNNNNNANNNNNCNNTNNTNNANNNNNTNNTNNNNNTNTCNNCNN
NGNACNANNNNNTANCNNANNTNNCNNNNNTNNCNNCNNCNNNNNCNNCNNNNNNNNCNN
NGNACNNNNCNNNNNNNNANNCNNNNNNNNCNNNNNCNNANNNNNNNNNNNNNNNNNCNN
ANNGNNNNNNNNNNNNNNNCNATNGNNTNNCNNNNNTNNTNNNNNCNNNNNNNNNNNNNN
NTNANNNNAANNGNNNNNNNNGNNNNTNTNNCNNNNCNNATNNNNCNNCNNNNNATNNNN
AGNCNNNNNCNNANNACNANNNNNNNNNNNNNNCNNTNNNNNNNNTNNNNNNNNCNNNNN
CNNAGNNNNCNNCNNANNTNNTNNNGNNGNCNNNNNCNNNNNCGNCNNCNNCNNNNNCNN
NNNGNNCNNCNNNTNNNTTGNNNNNNNCTNNNNNNNNTNNNANNNTNNTNNNNNNNNTNA
CNNCNNNNNCNNNNNNGNNNNNNNTGCNNNANNCNNNNNTNNCGNNNNCNNAGNCNNNNN
TTNCNNNNNTGNTNNTNNCNNNNNNNNNNNCNNCNANNNNNNNNNNNNTNNCTNNNNNNG
NTGNNNNNNNNNCNNNNNNNNNNNNNCTNGTNNNNANNNNNNNNNNNNNNTNNNNNNNNN
NNNNCNNGNNCNNTNNTNNNCNNNNCNNCCNNNNCNNNNNCNNCNNNNNCNNANNTNNNN
NNNNANNTNTANNNNNNNNGNNNNNNNNNNNANNCNNNNNNNNNNNNNNNNNCANNNNAN
NANNCNNCNNTNNCNNCNNNNNANNANNCNNTNNGNNNNNCNTNNNNNNNNNNNNANNTN
NCNNNNNNANNNNNNNNNNCCNNNNANNGNNNNGNNNNNCNNNANNNGNNNNTNNNNNNN
NNNNGNNNNNNNNNNNNNNCNTNNNNNNNNNNNNCCTNNNNGTNNNCCNNNNNNNTNNGN
NNNNNNNNNNANNNCNNNNANNNANCNNNNNNNNNNNNNNNNNNNNNNNNNNNNNNNNNN
NNNCNNNNNNNNNNNNNNNNNTNNNNNNNNNNNTNNNNNNNNNNNNNNNNNNNNCNNNNN
CNNTNNNNNANNNNNCANNNNNNNTNNNNTNNNNNNNNNNNNNNNCCNNNNNNNNNNNNN
ANNCNNNNNNNNANNNNNNNNNNNNNNNNNGCNNNNNNNNTNNNNTNNNNNANNNCNNNN
NNNNNNCNNCNNNNNNNNNNNATNNNNNNGNNNNANNNNTNNTNNCCNACNNNTCNNCNN
NNNNNNTNNNGNNNNCCNNNNTNNNNNTNNNNNNNTNNNANNNNNNNNNNNNNNTNNNNN
NNNNNNNNNNNNNNNNNNCNNNTNNNNCCNNNNCNNNNANNCNNTNNNNNNNNNNNTNNN
NNNNNANNNNNNNNNNNGTNNNNNNNNNNTNATNNNNNTNNGGNTNNNNNNNNNGNNNNC
NNCNNTCNNNNNNNNTNTNNNNNNNNCNNCNNCNNANNCNNGTNNGNCNNCNNCNNNNNN
NNTNNNNNNNNNCNNNNTNNNNNCNNNNNCNNNTNCANTNNNNNACNNNNTNNNNNNNNN
NNGNNNNNNNNNNNNNNNCNNNNNNNTNNNNNNCNTNNTNNNNNNNNNNNNNNNNNAANC
NNNNNNNNACNNNNNNNNNNNNTGCNGNNCNCNNNANNNCNNNNCNNNNNTNNNANCNNT
NNCNNNNTGNNANNNNNCTNANNTNNTNNTCNNNNNNNNNNANNNNNNGNCNNNNNNNNC
NNNNNNNNTNNCNNANNNNNANNNNNNNCNNNNNNCNNNNNCNNNGNNNNCNNTNNCNNN
NNCNNTNNANNNGCNNNNNNCCNNNNNNNATNANNCNNANNAANNNNTNNNNNANNNNCN
NNNNNNNNNNNNNNTNNNNNNNNNTNNNNGNNNNNNNTNNANNNNNNNNNTNANNNNNNN
NNTNNTGNNNNNNNNNNNNNNNNNNGTANANNNNNTNNCNNANNNNNNNNNCNANNNNNT
NNCNNNNNCNNNNNNCNANNTNNANNTNNCGNNNNNNNNNNCNNNNNNNNNNNNANANNN
NNNNCNNNNGNTCNNNNANNNNNNNNGGNGNNCNGTNNGNNANNNNNCNNNCNNNNNNNN
NNCNNTNNNNNNNNNNNNNNNNNNNNCNNNNNCNNTNNANNCNNCCNANNANNNNNNNNT
NNNNNCNNCNNANNCNNNNNCNGTNNANCGNNNNNNNNNNNANNCNNCNNNNNCNNCNNT
GNNNNNNNCNNNNNNNNCNNTNNNNNNNNCNNNNNNNNNNNGNNANNTNNNNNCNACNTA
NNANNNNNNGCNNNNNNGNNTNNNNNCNNCCNCNNNNNCNNCANNNNTNNNNNTNNNNNN
NNNNNANNCNNCNNANNANTCNNCNNCCNANCCNNANNTNNNNNNNGNNNCCNANNNNNG
NNCNNTNNANNANNNNNCNNNNNNNNNNNNCNNNNNNNNNNNNNNNNNTNNNNTNNNNNC
NNNNNNNNNNNCTNNNNNNNNNNACNNNNNNNNGNNNTGNNNNNNNNTNNNNNNNNTNAC
NNNNNNANNNNTNNANNNNNNGTANNTNNNNNNNNCNNCGNCCNANNNNNTNNANNCNNN
NNANNNNTNNNNNNNNNNNNNNNNTNNNNCTNNNNNNNTNNTNNTNNNNNGNNNNNCNNN
NNNNNGNNNNNNNNNNNNANNNNATNNNNCNNCCNANNCCNACNNNNNCNNANCNNNNNN
NNNNNNNNNNNNCNNNNANNTNNNNNNNGNNNNTNNNNNNNNNCNNNNNNNNNNNNNNNN
GNNNNNNNNNNNNNNNNCTCNNNNNNNNNNNNNNNNNNGNNNNNNNNTGNNNNNNNNNNN
NNNNNNNTNNTCNNNNNTNNNNTNGNNNNNNNNNNNNGNNNNNNNNANNNNNANNNNNNT
NNNNGNNNNNNNNNNNNANNNNNNNNNNNNNNNNNNNNNNNNNNANNNNNNNNNNNNNNT
TCNNCNNNCNCTNNNNNGNNNNTNNNNNNTNNCNNNCTATANNNNNNNNNNTNNTNNGNT
TTANCNCNNNCNNNCNNNNNNNNTNNNNANNNNNNGNNNNNNNNGNNNTCNNNNACNNNN
NNNNNNNNNNNNNNANTNNNNNNNNANNNNNTNNCCNCNNNNNNNNNNNACNNATTNNTN
NNNNNNNANNCNNNCNNNNCNNNNNNNNTNNTNNATNNNNCNNNNNNNNTNNNNNNNNNN
NTNNNNNANTNNNNNNTATCCNNNNNGNNNNNNNCGNNNNNNNANCTNNNNTNNNANNCN
NNNNNNNANNTNNNTNNNNNNNNNNNNNNNNNNNCNNNNNNNNNNNNNNTCNNNNNNNNN
NCNNNANTNNTNNGNNCNTNNNNNNNNNNNNNNNCNNNNNCTNCNNGNNANNCNNTNNNN
NNNNNGGNGNNNNNNNNNNNNNNNNTNNNNNNNNNNNNNNANNANNNNNNNNNGNNNNTN
NANNNNNNNNNNNNNNNNNNNNNANNTNANNTNNNNNCNNCNNCNNCNNNNNTNNCANTT
NNGNNNNNNNNNNGNNCNNNNCNNNTNNNNNTNNNNNNNNCNNNNNNNNNNNCNNNNNNN
NNNANNNNNGNGNCNNANNCNTNNNNNNGANTNNANNAGNNNNANNNNNNANNNNNNNNN
NNNNNNNNNNNNNNNNNNNNNNNNNNNNNNNNNNTNNNNNNNNNNNCNNANNNNNCNNNN
NNGNNCNNNNNNNTNNNNNNNNNNNANNNGTNNNNNNNNNCNNNNNACNNNNNNNTNNNN
NTNNCNNNNCNNNNNNNNANNNNNACNNCNNNNNTNNNACNTNANNNTNNNNNNNCNTNN
NCNNNCNNNNTNCNNCANNNNNCGNCNNNNNNNNNNNNNNCNNTNNANNANNNANNNNNN
NNNNCNNANNCNNTNNNNNNNNCNNTNNANNANNNNNTNNNNNCNNTNNNNNANNNNNCC
NNNNTNNCNNNNNCNNCNNTNNCNNCNNNNNTNNCANANNTNNACNNNNCNNNNNNNNCN
NTNNCNNTNTTNNCNGCNNNNNCGNNGNANNNNNNNNNNNNNNANNNNNANNCNTNTNTN
NNGNCNNGNNNTNCNNCANNNNANNCNNCNNNGNTGNNNGTNNCNNNNNNNNNNNNANNN
NCNNCNNNANNNNNTNCNNCNNCNNNNNNNNANNCNNCGNNGNCGNNNNNNNNNNTNNNN
NNNNNNNNNNNNNNNNNCNNNNNNNNNNNNNNNNNNNNNNTNNCNNNNNNNNTNNCNNCN
NCNNNNNNNNTNNTNNCGNNNNTCNNNNANNNNNNNNNNNNCNNANCNNNGNTNATNNTN
NNNNNNNCNNNNNCCNNNNGNNCNNCNNTNTNNNNNNNNNNNNNNNNNNNNNNNNNNNCN
NNNNANNCNNCNNTNNNNNCNNTNNTNNTNNNNNANNNNNTNNNNNNNNNNNTNNGNNCT
NNNNNCNNNNNNCNNCNNNNNNNNTTGTNNCNNNCNNNNNNNNCNTCNNNNNNNNNNNNN
NCNNTNNTNTNNNTANNNATNNNNNNTATCNCTNCNNCNNNNNNNCNNNCNNGNNNNNAA
CNNNGNNNNNGNNTNNCNNNNNNNNTNNNNNNNNCNNNGNTNNANNNNNNNNNNNNTNNN
NANNNNNNNNNNCNNNNNCCNNNNNNNNNNNNNNNANCNNNNNANNNGNCANCCNNNNNN
NNNNNNTNNNNNNNGCCNNNNNNNNNNNNNNTNCCCNGNNNNNNNNNNNNNNNNNCNNGN
NNNNANNNNNTNNNNNNNNCNNNTNNATCNNNNNCNNTNNCNNNNNANNCTNATNNNNNN
NNNNNNNNNNNNNNNTNNANTNNNNNNNNNNNNNNNNNNNNNNNNCNNNNNNNTTNNNNN
NNNNNNTNNGNTNNNANNNNNGNNNNNNNNCGNNNNNNNTNNGNNNNNTNNNNNNNNGNN
CNNNGNNNNCNNTNNNNNNNNNNNCNNCNNNNNNNCNNANNNNNNNNNNNNNNNNNNNNC
NTCANNTNNTNNNNNNNNTNNTNCNNNANNGNNNNNNNNGNACNNCNNNNNCNNGNNNNN
NNCNNNTGNNNNNNNNNCNGCCNNNNNNNNANNCNNANNTNNNNNANNNNNNNCTNNANN
CNNNNNCNNNNNANNANNNNNNANNNNCNNCNNNNNTNNCNANNNNNNNANNNNNNNCNN
CNNCNNNNANNNGNNTNNNNNNNNNNNNNNNNNNNNTNNNNNGNNNANNNNNNNNNNCNN
NNNTNNNCNTNANNNCNNANNNNNNNNNNNANNTNNNNNNNAANNCNCCNNANNNNNTNN
NNNNNNNNNNNNGNNTNGNNNNNNNNNNANGNNNNNNNNNNNTNNNNNTANNNNNNNNCN
ANNNNTNNNTNNNNNNNNNNNNNNNNNNNNNNNNCANNNNNNNNCNNNNNCANNNNNNNC
NNNCANTCNNNNGNNCNNNNNNCNNNNNNNNNNNNNNNNCNNTNNNTNNNNCNNNNNNNN
AGNCNNNNNNNNCNNNNNNTNNNNANNANNTNTCNNTNNCNNCNNGNNNANNNNNCNNNN
CCNNNNNNNCNNCNNNNNNNNANNNNNNNNNNNNNNNNNCNCNTNNNNNNNNNNNNNANN
NNNNNNNNNNNNTACCNNTNNNNNNNNNNNCNNGNNNNNCNGNNNNNNCANCCNNNACAN
NNNNNNNNNCNNAGNTNNAANGNNTNNTNNNNNNNNNNNTNNGNNCGNNNNNNNANNNTN
ANNNNNCNNGNNTNNCNNTTNTCNNGNNANNNNNNATNNTNNNGNNNNNNNNNNNCNNNN
NGNNNNNNNNNNNNNNNNTNNNNGANNCGNCNNNNNANNNNNNNNNNNNTNNNNCNNNNN
ANNNNNANNCNNCNNCNNNNNCNNANNNNNNNNNNNNNNNNNNNNNNNNNNTNNNNNCNN
NNNANNNNNNNNCNNNNNCNNNNNNNNNNNNGNNNNNNNTNNNNNNNNCNNCNNTTNCNN
TNNTNNNNNNNNANNNANNNNCNTNGNNANTGNCANNGNNNNNCNANNANNNNNCNNCNN
NNNNGNCNNCNNCNNCNNNNNNNNNNNTNNCTNNGNCGTNNNCNNNNNTNNNNNCNNCNN
CNNNTNTNNCNTNNNGNNNNTCTNNGNGGNNCNCNNNCNNNNTNNNNNTCNNNNNNNNNT
NNNNNNNNNCNNANNNGNNNNCNNNGGNNNNCNNGNTNNNNNNANCNNANNCNNTNNNNN
CNNNNNNNNCNNTNNNNNNNNNNNNNNGNNANNNNNNTNNNNNNNNNNCNNNNNCTNNNN
ANNNNNCNNCNNCNNNNNNNNNNNANNANNNNNNNNAGCNTNNNNTNNNNNNNNNCNNNC
TNNNNNCNNNCNNNNNNNCNNCNNNNNNNNNNNNNNNNNNNTNNNNNNNNCNNNNNNNNN
NNNNNNANNNNNNNNNNNANNNNNNNNNNNNCNGNNNNNNNNNNNNNNCNNNNNNNNANN
NGNCNNNNNCNNNNNTNNNNCCNNCNNNNNNNNNNNNNNTNNCCNNNNCNNTNNCNNCNN
CNNNNNGCNNNNNNNNNCGNNCGNNACNANCNNNNNCNNNTNNCNNNNNNNNNNNCNGNN
NNNNNNNNNNCNNNTNNNNTNNNNNNNNNNNNNNNNNNNGNNNNNNNACNACTNNCNNNN
NNNNNNNNNNNNNNNNNNNNNGCNNNNNNNNNANNNNNNNNNNNNNNNNNNNNNNNNTNN
NNNNNNNNNNNNNNNCNCNNNNNNNNNNNNTNNNNANNNANNNNNNNNCNTATNNNTNTN
ANNNNTNTNNNNNNTCNNNNTNNNTCANNNNNNNANTNGCNNCNTNNNNNNNNNNNNCNN
NCNNNNNNNNCTNNNNNNNNNCNNNNNTANNNNGNCNNNNGNNNNNNTTANNTACNNNNN
GGNTNANGNNNNNNATNNNNNNGNNATANANNNNNNNNNNNTNNNTNNNANNNNNAATNN
TNNGCNNCNNNNNNNTNANNANNTNNNNGNCCTCTNTNNNNNTANNNNATACNNATNANN
NNNGACTGNNNNNAGTNNNNNNTGNCNNNTTCATTNNTNANNNTNTANNTNTTNTNTNTT
CCTNNNNNTTNNNNNANNNNNNNAATTNCNNNNNNGCNNNNNNNNNGNNNNNNNNNAGGN
NNNGNTCNNNCNNNNNNNNNCGNNNNNNNAANCCNNNNNNNNCGNNNNNNNANNNNTNNN
NCNNNGNNNNNNNNNNNNNNNNNNNNNNNNNNTNNTCNNNNNCNGTNCNNNNNNNNNTNN
NNNNNNNNNNNNNNNNNNNN
>SAMN02843144    
NNNNNNNNNNNNNNNNNNNNNNNTNNNNNNNNNNNNNNCNNNNNNNNNNNNNNNNNTNNN
NNNNNNNNNNNNNNNNNNNNNNNNNNNNNNNNNNGNNAANNNNNNTNNNNNNNANNNNCT
NTNNNNNNNNNNNNNNNNNNNNTCNNNNNNNCNNGNNNNNNGANNANNATNGANNNTACN
NNCNNNNNNCNNNNNNNNNNAATNNTNNNNNNNNNNNNNNNN-NNANANNNNTNNNNNNN
NNNANNNTCTNNNNNCNCNNNNNNNNNNNNNNNNNNNNNNNNCNNNNNNANNTNNNTNNN
GCNNNNNNNNNNNNNTNNANNNNNNNNANCNNNNNCNNNNNNNNNNNNNNNNNNNNNNNN
NNNGNNNNNNNNNNNNNNNNCCNNNNNNNNNNNNNNANANNNCNNNNNNNNNNNNNNNNN
NNNNNNNNNNNNNNNNNNNNNNNNNCNNNNNNNCNNNNNNNNNNNNANNNNNNNNNNNNN
NNNNNNNNNNNNANCNNANNNNNNNNNNNNNNNNGGNNANNNNNNNTNNNNNNNNCNNNC
NNNNNNNANNNNNCCNNNNNNNNACGNNNNNNNNNNNNANNNNNNNNNNNNNNNNNNNNN
NNNNNNNNNNNNNNNNNNNNNNNNNGNNNNNNNNNNNNNGTNNNNTNNNNNANGNNNNNN
NNNNNNNNNNNNNNNNNNCNNGNTNNNNNNNNNNNNNNANNCNNNNNNNNNNNNNNCNNN
NNNCNNNNNNNNNNNNNNNANNNNNNNGGGNNNNNNNCNNNCTNNGNTNNNNNNNNCNNN
NANNNNNANNNNNNNNNNNNNNNNNNNNNNCCCNNNAANNNNNNNCGNNNNNNNGNNNNN
NCNNNNNNNNNNNNNNNNNNNNNNNNNNNNNNNNNNNCNNNNNNNNNNNNNNTNNNNNNN
NNNNNNTATNCNNNNNNGTNNNNCTANNANCNNNTNNNNNNNNNNNNNNNTNNGNNNNNN
TTTNTNTNNTTNNNNNNNNNNNNNNNNNANNNNNGNNNNNNNCCNANAANNNTCNNNNAT
TNNNNNNNNNANNNTNNNNNNNNNNNNNNNNNNNNCNNNNNNNNNNNNNNNANNNNNNNN
NNNGTNNNNNNGNNNNANNNNANNNNNNNNNNNNNNNNNNANNNNNNNAANGNGNNNNNN
NNNNNNNNNTNCTNNNNNNNNNGNGNNNCNNGCNNGNNNNNNNTNNNNNNNNNNATNNNN
NNNNGANNNNTNNNCNNNNNNCNANNNANNGNNNNNNNNGNNNNNTTNNNNNANNNANNA
NNCNNNNNNNGNNNNNNNNNNNNNNNNNNNNNNNNNNGNGNNTNNNNNNCNNNNNNNNNG
CNNNNNNTNNNNNNNNGNNNNCNNNNNGNNNNNNNNNNNNCNNNNNNNNNNNNNNNCNNN
NNNNNNNNNNNNNNNNNNNNNNNNNNNNNNNNNNNNNNNNNNNNNNNNNNNNNNNNNNNN
NNNNNNNNNNNNNNNNNNGNCNNNNNNNNNNNNNACCCTNNCGNNNANNCNNCCNNGNNA
GNNNNNNNNNNNNNNNNTNANNNNNNNNNNNNNNNNNNNNNNNNNNNNNNNNNGTNNNNN
NNNNNNNNGNNNNNNNNNNNNNNNNNCNNNNNNNNNNNNNNANTNNNNNTNTNNNNNNNN
NNNNNNNNCNNCNNGNNNNNNNNNNNNNNNNNNNNNNNTNNNNTNNNNNNNNNNANNNTN
NNTNNNNNNNNNNCNNNNNNNNNNNNNNNNNNNNNNNNNNNNNNNNNNNNCNNNNNNNNN
NNNNNNNNNNNNNNNNNNNNNNNNNNNNNNNNNNNNNNNNNNNNNNNCNTNNNNNNNNNN
NNNNNNNNNNNNNNNNNNNNNNNANNNNNNANCNNNNNNNNGNNNNNNNGANNNNNNNNN
NNNNANTNNNCCNNNCNNNNGCNNNNNNNNNNNNNNNNNNNANNNNNNNNCTNNNNNNNN
NNNNNNNNNNNNNNNNNNNNNNNNNNNNNNNNACNNNNCNNNNNNNNNNNNNNNNNNNNN
NNTNNNNNANNNNNNNNNNNNNNNNNNNNNNNNNNNNTNNNNNNNNNNNNNNCNNNNNNN
GNTNNNNNNNNNNNNNNNNTNNNNNNNNNNNNNNNNNNNNNNNNNNANCNNNNNNNNNNN
TNNNNNNNNNNNNNNNNNTNNNNNNNTNNNNNANNNCNNNNNNNNNGCNNNNNNNNNCTN
NNNNCNCNNNNNGTCNNNNNNNNNNNNNCNNCNANNNNCNNNNNNNNGNNNNTNCNNNNN
NCNNNNNNNNNNNGNNNNNNTANNNNNNNNNNNNNNNNNNNNNNNNNNNNNNNNNNNNNN
NNNANNNNGCNNNNNNNCNNNNNNNNTCNNNNNCNNNNNTNNCNNNNNNNNNNNNNTNNN
NNNNNNNNNNNNNNNNNNNNNNNNNNNNNNNNNTCCNGNNCNNNNNNNNNNNNNNNNNNN
NTNNNNNNTNNNNNNNNNNNNTNNTNNNNNTNNCCGCNCNNNGGNTTTANNNNNNNNNNN
NNNNNNNNNNNGNNNNNNNNNNNCCNGNNNNNNNGNGGNANNNNNNNNNNNNNNNNNNNN
NNNNNNNNNNNGNNNNNNNNNNCCNNNNNNANNNNANNNGNNNNNNNNNTNNNNNNATAN
NNANNNNNNCCNNNNNNNGNNNNNNNNNNNNNNNNTNNNNNNGNNNNNTNNNNNNTNNNN
NNNGNNNNNNNNNNNNNNNNNNNNNNNNNNNNNNNNNNNCNNNNGNNNNNNNNTNNNNNN
NNNNNNNNNNCGNNACNNNTNNNNNTNNNNNNNNNNNNNNNNNNNNNNTCANNNNTCNNN
NNNGNNNNTNNNNNNNNNNNNNNNNNNNNNNNNNNNNNNCNTNNTGNNNNNNCNNNCNNN
NNCNNANNNNNNNNNNNNNNNNNNNNNNNNNNNNNCGNNNNNNNNNNNNNNNNCNNNNTN
NNNNNNNNNGNNNNNNNNNNNNTNNNNATNTNNNNCANNNNNNNNGNNNNNNNNNNNNNA
GNNCNANTNTNNNNNNNNCNNNNNNNNNNNNNNNNNNNTNNNNNNNCNNNNNNNNNNNNN
NNNNNNNNNNNTNNNNCNNNNNNNNNNNNNNGNNNNNNNNNNCNNNNNNNNNANNNNNNN
NNNNNTNNNNNATCNNNNNANNNNNNNNNNNNCNNNNNNNNNNNNNNCNNNNNNNNCANN
TNNANACNANTTANTNNCANCCNNNNGNNCGNANNNNNCNNTNCNNNNNNNNNNNNNNNN
GNNCNNNGCTATNNANNNNNCNNANNNNNTNNANNTNNCGNNNNTNNANNTGNCNNNCNT
NNANNCANNNNCNNNNCNNNNNNNNNTNNNNTTNNNNNANNNNNNNNNNNNNNTNNANNN
NNNGNNNNNNNNNNTNNCNNNNCANNTNNCANNNNTTNNNGNCNANNNTNNNNCNNGNNN
ANTNNNNNANNANNANNCTNNNNNNNTNNCNNCANANNNNNNNNAGNCCNNNNNANACNN
NNCNTNNNNNNNNNNGNCNNANNNNNCANTNNNNNNNNANNCNNNNNTNNCNNNNNANNA
NNCNNANNNNNCNNNNNCNNANGNNNANNANNANNNNNNNNCNNANNCNNNNNANNGCNN
GNANNTNNNNNGTNNNNNNTANNCCNANNANNTNNGNNNNNNNNCNNCNNCNNANNNNNN
NCTANNNNNNNNNNNNTNNNGTNNNNCNNNNNNNNNNNGNNNNNNNNNNNNNNNNNNNNN
NNNNNNNNACNNNNNNNNNNNNNCNNNNNTNNNNNTNNNNNNNCTNNNNNNNNNNNNNNG
NNNNNNNNNNNCNNCNNNNNNNNANNNNNNNNNNNANNNNNTNNNNNCNNCNNNNNNNNN
NNGNNCNNNNNTNNTNNCNNNNNNNNTNNCTNTNNNGNNNNNNNNNNNNNANNNNNNNNC
NNCNNNNNANNCNNNNNNNNNNNNNNCNNANNCNNTTNNNNNNNNNNNNNNNNANNGNNC
NNNNNNNNCNNNNNNNNNNNNNGNNNNNNCNACNNTNGNNNTNGCNNTNNNNNNCNNNNN
NNCTNACNNNNNNNNNNTNNNCNANNNNNGNNANNNNNNNNGNNNNNGNNNNNCNNNNNC
CNANNCNNNNNTACNNNNNNNNNNNNANNNNNNACNNNNNNNNNNNNNNNNNNNNNNNNN
NNNNNNNNNNNNNNNNNNNNNNNNNNNNTNNNNNNNNNNNNNNNNNNNNNCNNNNNNNNN
CNNNNNNNCTNCTANNNNTNNNNNNCTNNTNGNNNNCNNANNTNCNNNAANTTNNNTNNN
NNNNNNNNNNNNNTNNNNNNNNNGNNNNNNNNNNNNNNNNNNNTNNNNNTNTNTNNTNNN
NGNNNNNNNNNNCNNNNNTNNNNNTNTTNNTNNTCNNNTNNNCANTNTNNNNNNANNTNN
NNNNGNNNNNNNCNNTNNTNNNNNACNNCNNGNNNNNANNNNGNNTNNANNNNNTNNANN
CNNCNNCNNCNNCNNCNNNNNNNNNNNNNNCNACCNNNNNNNTNNNNNNNNNNNNNNNNN
NNNTNNNTNGNNTNNNNNNNNNNNNNNNNNNNNNNNANNNNNNNNNGNNNNNNNTNNNNN
NNNNNNNNNNNNNNNNNNNNNNNNNNNNNNNNNNNNTNNCNNNANNNNCNNANNNNNTNN
NNNGNNANNNCNANNTNNNNNNNNANNANNNNNCNNNNNNNNNNNCNNNGNNNNNNNNNN
ANNNNNGNNCNNCNNNNNNNNNNNNNNNCNTNNNCNNNNGNNNNNNNNNNNNNNNNNANN
NNNNNNTNNNNNTNNNNNNNTNNTNNNNNNNNNTNNNNNNNNCNNNNNNNNANNCCNNNN
NGTTTNNNNNNNNNNNNNNNNANNNNNNNNGNNNNNANNCNNANNNNNNNNNNNANNNNN
CNNANNNNNNNNANNNNNCGNTCNTNTNNNNNNANNNNNNNNNNNANNANNNNNTNNCNN
CNNNNNNNNNTNGCNNNNNTNNNTTNNNNNTNTCNTNNNNNNTNNCANCNNANNTNCCNN
NNNNNNNNNNNNTNNNNNCNNNNNNNCNCNGNNNNNNNNNNNCNNNNNNNNNNNANCNNN
NANTNNNNNCGNNNNNNNNNNTNNNNNTNNNCNANNNNNANNNNNNNNNNNTNNCNNNNN
TNNGNNTNTNNNNNNNNNNNNNNTCNNNNNANNGNNNNNNNNNNNTNNCNGNNNCNNTCN
NNNCNNTNNNNNNNNNNNNNNNGNTNNANNNNNCNNNNNTTNNNNNATNNNNNNNNNGNN
TNNNNNNNNNCNNNNANNNNNTNNNTNCNNNNNCNNNNNNNNNNNNNNNNNNNANNNTCN
CNNTNTNNNNNNNNTNNNTTNTNNNNNNNNNNNNNTCNNNTNNNNTNNCNNNATACNNNN
NNNNNNNNNNNNNNNNNNNNNGTNNNNNNNGGNNNNNNNNNNNNNNNNNNNNNNNNNNNN
NNNNNNNNNNNNNNNNNNNNNNNTNNNNNNNNNNNNNTNNNNNNNNNNNNNNNNCNNNNN
NNNNNNNNNNNNNNNNNNNNNNNNNNNNNANNNNNNNNNNNNNNNNNCNNNNNNNNNNNN
NNNNANNNNNNNNNNNCNNNNNNNNNNNNNNNNACNNNNNNGCNNNNTNNNNNNNNNNNN
NNNNTNNCNNNNNANNNNNNNNNNNNCNNNNNNNNNNNNNNNNNNNNNNNNNNNNNNNNN
NTNNNNNNNNNNNNNNNNGNNNAANTTNNNNNNNNGGNNNNNNNNNNNNNNNNNNNNNNN
NNNNANNNNNNNNNNNNNNNNNNNNNNNNNTGNNNNNNNNNNTNNNNCNNNNNNNNNNNN
NNCNNNCNNNTCNNNNNCNNCNNTNNNNNTNNTNNTNNCNNNNNTCNNCNNNNNNNTNNT
NNGNNCNNTNNANNANNANNANNTCNNNNCCNTCNANNTNNCNNTNNATNANNCNNANNN
NNNNNNNNGNNCNGAGNNNNNNNNNNNNNCNNNNNNGNTNNNNNCGNANANNNNNNTNNN
NNNNNCNNNNNCNNNNTANNANNANNCNNNNNTNNNNNNNNCNNTNNCNNNNNTNNNNNC
NNNNNANNTGNTNNNNNCNNNNNANNNNNTNNCNGNNNANNTNNTNNNNNNNNNNNNNNC
CNCNNTNNNNNNTNCCNACNANNNNNCNNNNNCTNNNTNGNTNNANNNNNNGNANNNNNN
NNNNNANNCGNNNNCNNTNNCNNNNNANNNNNNNNNNNNNNTNNANNANNTNNNNNANNT
CNAANNNNTNNCNNTTNNNNCNNNNNNNNANNTNNNNNNNNTTNNNNANNNNNCNNCNNC
NNNNNNNNNNNTNNCNNNNNNNNGNNCNNNGNNNNGNNNNNANNNNNNANCNNTCNGNNC
NNNNNANNCGNNNNNNNTNNCNNNGNACNNNNNCNANNCNNGNNCNNNNNANNNNNNNNC
NNCNNCNNNNNGCNATNNNNNNNCNGNNNNNNNNNNNNANNCNNNNNCNNNNNGNNNNNN
NNNNNANNCNNTNNTCNNNNTNNNNNNTNNNNNNNNNNCNNNNNNNNNNNCGNNNNNNNN
NNNNNNNNCTNANNTNNGNNTNNNNNNNNNNNTNNNANNNNGNNCNNNNNCTNNNNANAN
NNNNNNNNNNNNNNANNTNNGNNANNNNNTNNGNNNNNNANGNNNNNCNNNNNTCNANNT
NNCNNCNNNNNNNNCNNNNNTNNNNNCNNTNNCNNNNNANNCGNCNNNNNANNANNNNNN
NNCNNNNNNNNNNNTNNNNNTNNNNNTNNTNNNNNNNGGNNNNNANNNNNCNNCNNNTNG
NNNNNNNNNNNTNNNNNNNANNNNNNNNNGNNNNNNNNNNNNNNGNNNNNNCNNNNNNNT
NNTNNNTNANNNNNANNANGGNNTNNNNNTGNANNNNNNTNNGNCNNNNNTNNCNNCNNT
NNTNNNNNNNNCGNCNNNNNCNNCNNNNNNNNNNNNNNNNNCNNNNNNTNNNNNNNNNNA
NNNNNNNNNNNTNNTNNNNGGNNANNTGNTNNNNNNNNCNNACNNNNCTNNNNNNNNNNN
NNCNNNNNNANNNNNNNCNNANNCNNCNNNGCNATNNNANNTGNNNNCNNCNNTNNANNC
NNNNNCNNANNANNCNNNNNNNNACNANNTNNCNNGNNTNNNCNNNNCNNCNNCNNCNNN
NNNNNANNCNNAATNNNNNNTNNNNNCNNNNNNNNNNNNNCNNNCNNTNNCNNNNNNNNN
NNNNNNNNNNNNGNNNNCNNCNNCNNNNNNNNNNNTGNNNNNNNNNNNNNNNNNNNNNNN
NNNNNNNNNNNNNNNNNNNNTNNNNNNNNNNNNNNCNNANNNNNTNNNNNNNNTNNCNNN
NNTNNANNNNNCNNNNNNNNTNNCNNNNNNNNNNNNNNNNANNNNNNGNNNNNCNNNCTN
NTNNNNNNNNGNNNNCATNNNNANNTCNNNNTNNCNNNNANNNNNNNNGNNNNNNNNNNN
NCNNNNTNNNNTNNTNNCANAGNNNNNNNNNNANNNNANGTNCNNNNCNCNNNNNNNNNN
ANATNNNNNANNNNNNNNNTNCNNNNNNNNNNNANNNNNNNNNNNNNNNNNNCNNNNNNN
NNNNNNNNNCNNNNNNNNNNNANNTNNNNNCTNNANNNNNNNANNNNNNNNTNNCNNNNN
TNNNNNNNNNCNNNNGNNNNNGCNGNNCNNNNCNNGNNNGNNNGNTGNNNNNNNNNNNNN
NNCNNNNNNNNNCNTNNNNNNNNNNNNCNNNTNNNNNCNNNNNNNTCNNNNTNNNTNNNN
NNNTCNNNNNNNNNNNNNNNNANNNNNTNNCNNNNCNNNNNNNNNNNNNANCNNNNNNNN
NNNGNNNNNNNNNNGNNNTNNGNNTNNNNNNNNNGNNNNNTNNNGNNNNNNNNNNNNNNN
NNNTNNNNNNNNNNNNTNANNGNNANNNNNGNNACNACNNTNNNNNNNNNNNNNTNNNNT
NNNACNANNNNNNNNANTNNNNNNCNNNNNGTNNNNNNNCNNNNNNNNNNNATNNNNCNN
ANNNNNTGNGNNCNNNNNNNNACNANNANNNNNCNNNNNNNNNNNCNNTNNNNNNNNNNN
NNNNNNNNNNNNNTNNCNTNNNNNCTNANNTNNCNNTNNANNNNNNNNNNNTNNNNNGNN
NNNNNNCNNNNNNNNANNNNNNNNNNNNNNGNNNNTNNNANNNNNGNNNNNTNNNNNNNN
NNNNNNGNNNNNNNNNNNNNNNNNNNNNNNNNNNNNNNNNNANNNNNNNNNNNNNNNNNN
NNNNNNNNGCNNNNNANNNNNNNNGNNNNCNNNNNGNNANNNNNCNNNNNNNNNNNNNTN
NNNANGANNTTNNNANNNTNNTNGNNNNNNNNTNNCNNCNNNNNNCNNNNNGNNNNNNNN
NNCNNNNNTTNTCNCNNTNNNGNNCNGNCNCNNNCNNNNNTNNTNNNNNNNNNNNCCNCT
NNNGNNANNNNNNNNNNNNNNANTNANNTANNNNNNNTNTTANCNNNGNNNTNNTNNGTN
NCNNNNNCGNANCNNNNNTCNNNNNANNNNNANNNNNNNNNTNNNNNNNNNNNNNCNNNN
NNNNNNGCNNNNNNNNNNNNNNNNNNNNNNNNTNNATANNNNNNNNTGNNNNNNNNNNNN
NNNNNNGTNTNNNCNNNNNNNNNNNNNNNNNNNNAANNNNNNNNTNNNNNNNTNNGNNCN
NANNTNNTNNANNNNNNNNCNNNNNNNNNNNNTNNNNNCNNNNNNNCNNNNNNNNANNNN
NNCNNNNNNNNNNCNNNNNCNNNNNNNNCNNNNNGNNNGNNNNAGNCGNNNNTNNNNNNT
NNNNNNNTNNNNNNNNNGNNNNNNNNGNCNNNNNCNNNNNNNNANNANNNNNCANTCNNN
NNANCNNNNNNNNNNNNNNNNNTNNNNNTNNCNNCNNTNNNNNTNNNNNTANNNNNNNNN
NCGNGNNGTNNNNNNNNNNNNNNNNNNNNNNNNNNNTNNNNNNTNNNNNNNNCNNANNNG
NNNNNNNNNNNNNNNTNNGCNNNNNNNNNNNNNNNNNNNNNNNNACNNNCNCCNNNNNNN
TNNTNNNNNNANNTNNNNNGNNTNNNNNANNNNTNANCNNNNNNNNTNNANNCNNTNNCN
NAGNCNNNNNNNNNNNGNNTGNNNNNNNNNNNNNNNNNNNNNNNNTNNNNNTNNNNNTNN
NNNANNCNNNNNNNNTNNNNNTNNNNNNNNNNNNNNGNNTGNCNNCTNNANNANNNNNNN
NNNNNNNNNGNNNNNCNNNNTNNNNNNNNTNNCNNNNNNANNNNNNNNNNNNNNNNNNNN
TNTNNNNNNNNNNTNCNNNNNNNNANNANNTNNTANCNNNNNANNNNNCNNNNNANNGNN
NNNTNNCNNNGNNNNNNNNNNANNNNNCNNTNNTNNANNNNNTNNTNNNNNTNTCNNCNN
NGNACNANNNNNTANCNNANNTNNCNNNNNTNNCNNCNNCNNNNNCNNCNNNNNNNNCNN
NGNACNNNNCNNNNNNNNANNCNNNNNNNNCNNNNNCNNANNNNNNNNNNNNNNNNNCNN
ANNGNNNNNNNNNNNNNNNCNATNGNNTNNCNNNNNTNNTNNNNNCNNNNNNNNNNNNNN
NTNANNNNAANNGNNNNNNNNGNNNNTNTNNCNNNNCNNATNNNNCNNCNNNNNATNNNN
AGNCNNNNNCNNANNACNANNNNNNNNNNNNNNCNNTNNNNNNNNTNNNNNNNNCNNNNN
CNNAGNNNNCNNCNNANNTNNTNNNGNNGNCNNNNNCNNNNNCGNCNNCNNCNNNNNCNN
NNNGNNCNNCNNNTNNNTTGNNNNNNNCTNNNNNNNNTNNNANNNTNNTNNNNNNNNTNA
CNNCNNNNNCNNNNNNGNNNNNNNTGCNNNANNCNNNNNTNNCGNNNNCNNAGNCNNNNN
TTNCNNNNNTGNTNNTNNCNNNNNNNNNNNCNNCNANNNNNNNNNNNNTNNCTNNNNNNG
NTGNNNNNNNNNCNNNNNNNNNNNNNCTNGTNNNNANNNNNNNNNNNNNNTNNNNNNNNN
NNNNCNNGNNCNNTNNTNNNCNNNNCNNCCNNNNCNNNNNCNNCNNNNNCNNANNTNNNN
NNNNANNTNTANNNNNNNNGNNNNNNNNNNNANNCNNNNNNNNNNNNNNNNNCANNNNAN
NANNCNNCNNTNNCNNCNNNNNANNANNCNNTNNGNNNNNCNTNNNNNNNNNNNNANNTN
NCNNNNNNANNNNNNNNNNCCNNNNANNGNNNNGNNNNNCNNNANNNGNNNNTNNNNNNN
NNNNGNNNNNNNNNNNNNNCNTNNNNNNNNNNNNCCTNNNNGTNNNCCNNNNNNNTNNGN
NNNNNNNNNNANNNCNNNNANNNANCNNNNNNNNNNNNNNNNNNNNNNNNNNNNNNNNNN
NNNCNNNNNNNNNNNNNNNNNTNNNNNNNNNNNTNNNNNNNNNNNNNNNNNNNNCNNNNN
CNNTNNNNNANNNNNCANNNNNNNTNNNNTNNNNNNNNNNNNNNNCCNNNNNNNNNNNNN
ANNCNNNNNNNNANNNNNNNNNNNNNNNNNGCNNNNNNNNTNNNNTNNNNNANNNCNNNN
NNNNNNCNNCNNNNNNNNNNNATNNNNNNGNNNNANNNNTNNTNNCCNACNNNTCNNCNN
NNNNNNTNNNGNNNNCCNNNNTNNNNNTNNNNNNNTNNNANNNNNNNNNNNNNNTNNNNN
NNNNNNNNNNNNNNNNNNCNNNTNNNNCCNNNNCNNNNANNCNNTNNNNNNNNNNNTNNN
NNNNNANNNNNNNNNNNGTNNNNNNNNNNTNATNNNNNTNNGGNTNNNNNNNNNGNNNNC
NNCNNTCNNNNNNNNTNTNNNNNNNNCNNCNNCNNANNCNNGTNNGNCNNCNNCNNNNNN
NNTNNNNNNNNNCNNNNTNNNNNCNNNNNCNNNTNCANTNNNNNACNNNNTNNNNNNNNN
NNGNNNNNNNNNNNNNNNCNNNNNNNTNNNNNNCNTNNTNNNNNNNNNNNNNNNNNAANC
NNNNNNNNACNNNNNNNNNNNNTGCNGNNCNCNNNANNNCNNNNCNNNNNTNNNANCNNT
NNCNNNNTGNNANNNNNCTNANNTNNTNNTCNNNNNNNNNNANNNNNNGNCNNNNNNNNC
NNNNNNNNTNNCNNANNNNNANNNNNNNCNNNNNNCNNNNNCNNNGNNNNCNNTNNCNNN
NNCNNTNNANNNGCNNNNNNCCNNNNNNNATNANNCNNANNAANNNNTNNNNNANNNNCN
NNNNNNNNNNNNNNTNNNNNNNNNTNNNNGNNNNNNNTNNANNNNNNNNNTNANNNNNNN
NNTNNTGNNNNNNNNNNNNNNNNNNGTANANNNNNTNNCNNANNNNNNNNNCNANNNNNT
NNCNNNNNCNNNNNNCNANNTNNANNTNNCGNNNNNNNNNNCNNNNNNNNNNNNANANNN
NNNNCNNNNGNTCNNNNANNNNNNNNGGNGNNCNGTNNGNNANNNNNCNNNCNNNNNNNN
NNCNNTNNNNNNNNNNNNNNNNNNNNCNNNNNCNNTNNANNCNNCCNANNANNNNNNNNT
NNNNNCNNCNNANNCNNNNNCNGTNNANCGNNNNNNNNNNNANNCNNCNNNNNCNNCNNT
GNNNNNNNCNNNNNNNNCNNTNNNNNNNNCNNNNNNNNNNNGNNANNTNNNNNCNACNTA
NNANNNNNNGCNNNNNNGNNTNNNNNCNNCCNCNNNNNCNNCANNNNTNNNNNTNNNNNN
NNNNNANNCNNCNNANNANTCNNCNNCCNANCCNNANNTNNNNNNNGNNNCCNANNNNNG
NNCNNTNNANNANNNNNCNNNNNNNNNNNNCNNNNNNNNNNNNNNNNNTNNNNTNNNNNC
NNNNNNNNNNNCTNNNNNNNNNNACNNNNNNNNGNNNTGNNNNNNNNTNNNNNNNNTNAC
NNNNNNANNNNTNNANNNNNNGTANNTNNNNNNNNCNNCGNCCNANNNNNTNNANNCNNN
NNANNNNTNNNNNNNNNNNNNNNNTNNNNCTNNNNNNNTNNTNNTNNNNNGNNNNNCNNN
NNNNNGNNNNNNNNNNNNANNNNATNNNNCNNCCNANNCCNACNNNNNCNNANCNNNNNN
NNNNNNNNNNNNCNNNNANNTNNNNNNNGNNNNTNNNNNNNNNCNNNNNNNNNNNNNNNN
GNNNNNNNNNNNNNNNNCTCNNNNNNNNNNNNNNNNNNGNNNNNNNNTGNNNNNNNNNNN
NNNNNNNTNNTCNNNNNTNNNNTNGNNNNNNNNNNNNGNNNNNNNNANNNNNANNNNNNT
NNNNGNNNNNNNNNNNNANNNNNNNNNNNNNNNNNNNNNNNNNNANNNNNNNNNNNNNNT
TCNNCNNNCNCTNNNNNGNNNNTNNNNNNTNNCNNNCTATANNNNNNNNNNTNNTNNGNT
TTANCNCNNNCNNNCNNNNNNNNTNNNNANNNNNNGNNNNNNNNGNNNTCNNNNACNNNN
NNNNNNNNNNNNNNANTNNNNNNNNANNNNNTNNCCNCNNNNNNNNNNNACNNATTNNTN
NNNNNNNANNCNNNCNNNNCNNNNNNNNTNNTNNATNNNNCNNNNNNNNTNNNNNNNNNN
NTNNNNNANTNNNNNNTATCCNNNNNGNNNNNNNCGNNNNNNNANCTNNNNTNNNANNCN
NNNNNNNANNTNNNTNNNNNNNNNNNNNNNNNNNCNNNNNNNNNNNNNNTCNNNNNNNNN
NCNNNANTNNTNNGNNCNTNNNNNNNNNNNNNNNCNNNNNCTNCNNGNNANNCNNTNNNN
NNNNNGGNGNNNNNNNNNNNNNNNNTNNNNNNNNNNNNNNANNANNNNNNNNNGNNNNTN
NANNNNNNNNNNNNNNNNNNNNNANNTNANNTNNNNNCNNCNNCNNCNNNNNTNNCANTT
NNGNNNNNNNNNNGNNCNNNNCNNNTNNNNNTNNNNNNNNCNNNNNNNNNNNCNNNNNNN
NNNANNNNNGNGNCNNANNCNTNNNNNNGANTNNANNAGNNNNANNNNNNANNNNNNNNN
NNNNNNNNNNNNNNNNNNNNNNNNNNNNNNNNNNTNNNNNNNNNNNCNNANNNNNCNNNN
NNGNNCNNNNNNNTNNNNNNNNNNNANNNGTNNNNNNNNNCNNNNNACNNNNNNNTNNNN
NTNNCNNNNCNNNNNNNNANNNNNACNNCNNNNNTNNNACNTNANNNTNNNNNNNCNTNN
NCNNNCNNNNTNCNNCANNNNNCGNCNNNNNNNNNNNNNNCNNTNNANNANNNANNNNNN
NNNNCNNANNCNNTNNNNNNNNCNNTNNANNANNNNNTNNNNNCNNTNNNNNANNNNNCC
NNNNTNNCNNNNNCNNCNNTNNCNNCNNNNNTNNCANANNTNNACNNNNCNNNNNNNNCN
NTNNCNNTNTTNNCNGCNNNNNCGNNGNANNNNNNNNNNNNNNANNNNNANNCNTNTNTN
NNGNCNNGNNNTNCNNCANNNNANNCNNCNNNGNTGNNNGTNNCNNNNNNNNNNNNANNN
NCNNCNNNANNNNNTNCNNCNNCNNNNNNNNANNCNNCGNNGNCGNNNNNNNNNNTNNNN
NNNNNNNNNNNNNNNNNCNNNNNNNNNNNNNNNNNNNNNNTNNCNNNNNNNNTNNCNNCN
NCNNNNNNNNTNNTNNCGNNNNTCNNNNANNNNNNNNNNNNCNNANCNNNGNTNATNNTN
NNNNNNNCNNNNNCCNNNNGNNCNNCNNTNTNNNNNNNNNNNNNNNNNNNNNNNNNNNCN
NNNNANNCNNCNNTNNNNNCNNTNNTNNTNNNNNANNNNNTNNNNNNNNNNNTNNGNNCT
NNNNNCNNNNNNCNNCNNNNNNNNTTGTNNCNNNCNNNNNNNNCNTCNNNNNNNNNNNNN
NCNNTNNTNTNNNTANNNATNNNNNNTATCNCTNCNNCNNNNNNNCNNNCNNGNNNNNAA
CNNNGNNNNNGNNTNNCNNNNNNNNTNNNNNNNNCNNNGNTNNANNNNNNNNNNNNTNNN
NANNNNNNNNNNCNNNNNCCNNNNNNNNNNNNNNNANCNNNNNANNNGNCANCCNNNNNN
NNNNNNTNNNNNNNGCCNNNNNNNNNNNNNNTNCCCNGNNNNNNNNNNNNNNNNNCNNGN
NNNNANNNNNTNNNNNNNNCNNNTNNATCNNNNNCNNTNNCNNNNNANNCTNATNNNNNN
NNNNNNNNNNNNNNNTNNANTNNNNNNNNNNNNNNNNNNNNNNNNCNNNNNNNTTNNNNN
NNNNNNTNNGNTNNNANNNNNGNNNNNNNNCGNNNNNNNTNNGNNNNNTNNNNNNNNGNN
CNNNGNNNNCNNTNNNNNNNNNNNCNNCNNNNNNNCNNANNNNNNNNNNNNNNNNNNNNC
NTCANNTNNTNNNNNNNNTNNTNCNNNANNGNNNNNNNNGNACNNCNNNNNCNNGNNNNN
NNCNNNTGNNNNNNNNNCNGCCNNNNNNNNANNCNNANNTNNNNNANNNNNNNCTNNANN
CNNNNNCNNNNNANNANNNNNNANNNNCNNCNNNNNTNNCNANNNNNNNANNNNNNNCNN
CNNCNNNNANNNGNNTNNNNNNNNNNNNNNNNNNNNTNNNNNGNNNANNNNNNNNNNCNN
NNNTNNNCNTNANNNCNNANNNNNNNNNNNANNTNNNNNNNAANNCNCCNNANNNNNTNN
NNNNNNNNNNNNGNNTNGNNNNNNNNNNANGNNNNNNNNNNNTNNNNNTANNNNNNNNCN
ANNNNTNNNTNNNNNNNNNNNNNNNNNNNNNNNNCANNNNNNNNCNNNNNCANNNNNNNC
NNNCANTCNNNNGNNCNNNNNNCNNNNNNNNNNNNNNNNCNNTNNNTNNNNCNNNNNNNN
AGNCNNNNNNNNCNNNNNNTNNNNANNANNTNTCNNTNNCNNCNNGNNNANNNNNCNNNN
CCNNNNNNNCNNCNNNNNNNNANNNNNNNNNNNNNNNNNCNCNTNNNNNNNNNNNNNANN
NNNNNNNNNNNNTACCNNTNNNNNNNNNNNCNNGNNNNNCNGNNNNNNCANCCNNNACAN
NNNNNNNNNCNNAGNTNNAANGNNTNNTNNNNNNNNNNNTNNGNNCGNNNNNNNANNNTN
ANNNNNCNNGNNTNNCNNTTNTCNNGNNANNNNNNATNNTNNNGNNNNNNNNNNNCNNNN
NGNNNNNNNNNNNNNNNNTNNNNGANNCGNCNNNNNANNNNNNNNNNNNTNNNNCNNNNN
ANNNNNANNCNNCNNCNNNNNCNNANNNNNNNNNNNNNNNNNNNNNNNNNNTNNNNNCNN
NNNANNNNNNNNCNNNNNCNNNNNNNNNNNNGNNNNNNNTNNNNNNNNCNNCNNTTNCNN
TNNTNNNNNNNNANNNANNNNCNTNGNNANTGNCANNGNNNNNCNANNANNNNNCNNCNN
NNNNGNCNNCNNCNNCNNNNNNNNNNNTNNCTNNGNCGTNNNCNNNNNCNNNNNCNNCNN
CNNNTNTNNCNTNNNGNNNNTCTNNGNGGNNCNCNNNCNNNNTNNNNNTCNNNNNNNNNT
NNNNNNNNNCNNANNNGNNNNCNNNGGNNNNCNNGNTNNNNNNANCNNANNCNNTNNNNN
CNNNNNNNNCNNTNNNNNNNNNNNNNNGNNANNNNNNTNNNNNNNNNNCNNNNNCTNNNN
ANNNNNCNNCNNCNNNNNNNNNNNANNANNNNNNNNAGCNTNNNNTNNNNNNNNNCNNNC
TNNNNNCNNNCNNNNNNNCNNCNNNNNNNNNNNNNNNNNNNTNNNNNNNNCNNNNNNNNN
NNNNNNANNNNNNNNNNNANNNNNNNNNNNNCNGNNNNNNNNNNNNNNTNNNNNNNNANN
NGNCNNNNNCNNNNNTNNNNCCNNCNNNNNNNNNNNNNNTNNCCNNNNCNNTNNCNNCNN
CNNNNNGCNNNNNNNNNCGNNCGNNACNANCNNNNNCNNNTNNCNNNNNNNNNNNCNGNN
NNNNNNNNNNCNNNTNNNNTNNNNNNNNNNNNNNNNNNNGNNNNNNNACNACTNNCNNNN
NNNNNNNNNNNNNNNNNNNNNACNNNNNNNNNANNNNNNNNNNNNNNNNNNNNNNNNTNN
NNNNNNNNNNNNNNNCNCNNNNNNNNNNNNTNNNNANNNANNNNNNNNCNTATNNNTNTN
ANNNNTNTNNNNNNTCNNNNTNNNTCANNNNNNNANTNGCNNCNTNNNNNNNNNNNNCNN
NCNNNNNNNNCTNNNNNNNNNCNNNNNTANNNNGNCNNNNGNNNNNNTTANNTACNNNNN
GGNTNANGNNNNNNACNNNNNNGNNATANANNNNNNNNNNNCNNNTNNNANNNNNAATNN
TNNGCNNCNNNNNNNTNANNANNTNNNNGNCCTCTNTNNNNNTANNNNATACNNATNANN
NNNGACCGNNNNNAGTNNNNNNTGNCNNNTTCATTNNTNANNNTNTANNTNTTNTNTNTT
CCCNNNNNTTNNNNNANNNNNNNAATTNCNNNNNNGCNNNNNNNNNGNNNNNNNNNAGGN
NNNGNTCNNNCNNNNNNNNNCGNNNNNNNAANCCNNNNNNNNCGNNNNNNNANNNNTNNN
NCNNNGNNNNNNNNNNNNNNNNNNNNNNNNNNTNNTCNNNNNCNGTNCNNNNNNNNNTNN
NNNNNNNNNNNNNNNNNNNN
>SAMN02843145    
NNNNNNNNNNNNNNNNNNNNNNNTNNNNNNNNNNNNNNCNNNNNNNNNNNNNNNNNTNNN
NNNNNNNNNNNNNNNNNNNNNNNNNNNNNNNNNNGNNAANNNNNNTNNNNNNNANNNNCT
NTNNNNNNNNNNNNNNNNNNNNTCNNNNNNNCNNGNNNNNNGANNANNATNGANNNTACN
NNCNNNNNNCNNNNNNNNNNAATNNTNNNNNNNNNNNNNNNNTNNANANNNNTNNNNNNN
NNNANNNTCTNNNNNCNCNNNNNNNNNNNNNNNNNNNNNNNNCNNNNNNANNTNNNTNNN
GCNNNNNNNNNNNNNTNNANNNNNNNNANCNNNNNCNNNNNNNNNNNNNNNNNNNNNNNN
NNNGNNNNNNNNNNNNNNNNCCNNNNNNNNNNNNNNANANNNCNNNNNNNNNNNNNNNNN
NNNNNNNNNNNNNNNNNNNNNNNNNCNNNNNNNCNNNNNNNNNNNNANNNNNNNNNNNNN
NNNNNNNNNNNNANCNNANNNNNNNNNNNNNNNNGGNNANNNNNNNTNNNNNNNNCNNNC
NNNNNNNANNNNNCCNNNNNNNNACGNNNNNNNNNNNNANNNNNNNNNNNNNNNNNNNNN
NNNNNNNNNNNNNNNNNNNNNNNNNGNNNNNNNNNNNNNGTNNNNTNNNNNANGNNNNNN
NNNNNNNNNNNNNNNNNNCNNGNTNNNNNNNNNNNNNNANNCNNNNNNNNNNNNNNCNNN
NNNCNNNNNNNNNNNNNNNANNNNNNNGGGNNNNNNNCNNNCTNNGNTNNNNNNNNCNNN
NANNNNNANNNNNNNNNNNNNNNNNNNNNNCCCNNNAANNNNNNNCGNNNNNNNGNNNNN
NCNNNNNNNNNNNNNNNNNNNNNNNNNNNNNNNNNNNCNNNNNNNNNNNNNNTNNNNNNN
NNNNNNTATNCNNNNNNGTNNNNCTANNANCNNNTNNNNNNNNNNNNNNNTNNGNNNNNN
TTTNTNTNNTTNNNNNNNNNNNNNNNNNANNNNNGNNNNNNNCCNANAANNNTCNNNNAT
TNNNNNNNNNANNNTNNNNNNNNNNNNNNNNNNNNCNNNNNNNNNNNNNNNANNNNNNNN
NNNGTNNNNNNGNNNNANNNNANNNNNNNNNNNNNNNNNNANNNNNNNAANGNGNNNNNN
NNNNNNNNNTNCTNNNNNNNNNGNGNNNCNNGCNNGNNNNNNNTNNNNNNNNNNATNNNN
NNNNGANNNNTNNNCNNNNNNCNANNNANNGNNNNNNNNGNNNNNTTNNNNNANNNANNA
NNCNNNNNNNGNNNNNNNNNNNNNNNNNNNNNNNNNNGNGNNTNNNNNNCNNNNNNNNNG
CNNNNNNTNNNNNNNNGNNNNCNNNNNGNNNNNNNNNNNNCNNNNNNNNNNNNNNNCNNN
NNNNNNNNNNNNNNNNNNNNNNNNNNNNNNNNNNNNNNNNNNNNNNNNNNNNNNNNNNNN
NNNNNNNNNNNNNNNNNNGNCNNNNNNNNNNNNNACCCTNNCGNNNANNCNNCCNNGNNA
GNNNNNNNNNNNNNNNNTNANNNNNNNNNNNNNNNNNNNNNNNNNNNNNNNNNGTNNNNN
NNNNNNNNGNNNNNNNNNNNNNNNNNCNNNNNNNNNNNNNNANTNNNNNTNTNNNNNNNN
NNNNNNNNCNNCNNGNNNNNNNNNNNNNNNNNNNNNNNTNNNNTNNNNNNNNNNANNNTN
NNTNNNNNNNNNNCNNNNNNNNNNNNNNNNNNNNNNNNNNNNNNNNNNNNCNNNNNNNNN
NNNNNNNNNNNNNNNNNNNNNNNNNNNNNNNNNNNNNNNNNNNNNNNCNTNNNNNNNNNN
NNNNNNNNNNNNNNNNNNNNNNNANNNNNNANCNNNNNNNNGNNNNNNNGANNNNNNNNN
NNNNANTNNNCCNNNCNNNNGCNNNNNNNNNNNNNNNNNNNANNNNNNNNCTNNNNNNNN
NNNNNNNNNNNNNNNNNNNNNNNNNNNNNNNNACNNNNCNNNNNNNNNNNNNNNNNNNNN
NNTNNNNNANNNNNNNNNNNNNNNNNNNNNNNNNNNNTNNNNNNNNNNNNNNCNNNNNNN
GNTNNNNNNNNNNNNNNNNTNNNNNNNNNNNNNNNNNNNNNNNNNNANCNNNNNNNNNNN
TNNNNNNNNNNNNNNNNNTNNNNNNNTNNNNNANNNCNNNNNNNNNGCNNNNNNNNNCTN
NNNNCNCNNNNNGTCNNNNNNNNNNNNNCNNCNANNNNCNNNNNNNNGNNNNTNCNNNNN
NCNNNNNNNNNNNGNNNNNNTANNNNNNNNNNNNNNNNNNNNNNNNNNNNNNNNNNNNNN
NNNANNNNGCNNNNNNNCNNNNNNNNTCNNNNNCNNNNNTNNCNNNNNNNNNNNNNTNNN
NNNNNNNNNNNNNNNNNNNNNNNNNNNNNNNNNTCCNGNNCNNNNNNNNNNNNNNNNNNN
NTNNNNNNTNNNNNNNNNNNNTNNTNNNNNTNNCCGCNCNNNGGNTTTANNNNNNNNNNN
NNNNNNNNNNNGNNNNNNNNNNNCCNGNNNNNNNGNGGNANNNNNNNNNNNNNNNNNNNN
NNNNNNNNNNNGNNNNNNNNNNCCNNNNNNANNNNANNNGNNNNNNNNNTNNNNNNATAN
NNANNNNNNCCNNNNNNNGNNNNNNNNNNNNNNNNTNNNNNNGNNNNNTNNNNNNTNNNN
NNNGNNNNNNNNNNNNNNNNNNNNNNNNNNNNNNNNNNNCNNNNGNNNNNNNNTNNNNNN
NNNNNNNNNNCGNNACNNNTNNNNNTNNNNNNNNNNNNNNNNNNNNNNTCANNNNTCNNN
NNNGNNNNTNNNNNNNNNNNNNNNNNNNNNNNNNNNNNNCNTNNTGNNNNNNCNNNCNNN
NNCNNANNNNNNNNNNNNNNNNNNNNNNNNNNNNNCGNNNNNNNNNNNNNNNNCNNNNTN
NNNNNNNNNGNNNNNNNNNNNNTNNNNATNTNNNNCANNNNNNNNGNNNNNNNNNNNNNA
GNNCNANTNTNNNNNNNNCNNNNNNNNNNNNNNNNNNNTNNNNNNNCNNNNNNNNNNNNN
NNNNNNNNNNNTNNNNCNNNNNNNNNNNNNNGNNNNNNNNNNCNNNNNNNNNANNNNNNN
NNNNNTNNNNNATCNNNNNANNNNNNNNNNNNCNNNNNNNNNNNNNNCNNNNNNNNCANN
TNNANACNANTTANTNNCANCCNNNNGNNCGNANNNNNCNNTNCNNNNNNNNNNNNNNNN
GNNCNNNGCTATNNANNNNNCNNANNNNNTNNANNTNNCGNNNNTNNANNTGNCNNNCNT
NNANNCANNNNCNNNNCNNNNNNNNNTNNNNTTNNNNNANNNNNNNNNNNNNNTNNANNN
NNNGNNNNNNNNNNTNNCNNNNCANNTNNCANNNNTTNNNGNCNANNNTNNNNCNNGNNN
ANTNNNNNANNANNANNCTNNNNNNNTNNCNNCANANNNNNNNNAGNCCNNNNNANACNN
NNCNTNNNNNNNNNNGNCNNANNNNNCANTNNNNNNNNANNCNNNNNTNNCNNNNNANNA
NNCNNANNNNNCNNNNNCNNANGNNNANNANNANNNNNNNNCNNANNCNNNNNANNGCNN
GNANNTNNNNNGTNNNNNNTANNCCNANNANNTNNGNNNNNNNNCNNCNNCNNANNNNNN
NCTANNNNNNNNNNNNTNNNGTNNNNCNNNNNNNNNNNGNNNNNNNNNNNNNNNNNNNNN
NNNNNNNNACNNNNNNNNNNNNNCNNNNNTNNNNNTNNNNNNNCTNNNNNNNNNNNNNNG
NNNNNNNNNNNCNNCNNNNNNNNANNNNNNNNNNNANNNNNTNNNNNCNNCNNNNNNNNN
NNGNNCNNNNNTNNTNNCNNNNNNNNTNNCTNTNNNGNNNNNNNNNNNNNANNNNNNNNC
NNCNNNNNANNCNNNNNNNNNNNNNNCNNANNCNNTTNNNNNNNNNNNNNNNNANNGNNC
NNNNNNNNCNNNNNNNNNNNNNGNNNNNNCNACNNTNGNNNTNGCNNTNNNNNNCNNNNN
NNCTNACNNNNNNNNNNTNNNCNANNNNNGNNANNNNNNNNGNNNNNGNNNNNCNNNNNC
CNANNCNNNNNTACNNNNNNNNNNNNANNNNNNACNNNNNNNNNNNNNNNNNNNNNNNNN
NNNNNNNNNNNNNNNNNNNNNNNNNNNNTNNNNNNNNNNNNNNNNNNNNNCNNNNNNNNN
CNNNNNNNCTNCTANNNNTNNNNNNCTNNTNGNNNNCNNANNTNCNNNAANTTNNNTNNN
NNNNNNNNNNNNNTNNNNNNNNNGNNNNNNNNNNNNNNNNNNNTNNNNNTNTNTNNTNNN
NGNNNNNNNNNNCNNNNNTNNNNNTNTTNNTNNTCNNNTNNNCANTNTNNNNNNANNTNN
NNNNGNNNNNNNCNNTNNTNNNNNACNNCNNGNNNNNANNNNGNNTNNANNNNNTNNANN
CNNCNNCNNCNNCNNCNNNNNNNNNNNNNNCNACCNNNNNNNTNNNNNNNNNNNNNNNNN
NNNTNNNTNGNNTNNNNNNNNNNNNNNNNNNNNNNNANNNNNNNNNGNNNNNNNTNNNNN
NNNNNNNNNNNNNNNNNNNNNNNNNNNNNNNNNNNNTNNCNNNANNNNCNNANNNNNTNN
NNNGNNANNNCNANNTNNNNNNNNANNANNNNNCNNNNNNNNNNNCNNNGNNNNNNNNNN
ANNNNNGNNCNNCNNNNNNNNNNNNNNNCNTNNNCNNNNGNNNNNNNNNNNNNNNNNANN
NNNNNNTNNNNNTNNNNNNNTNNTNNNNNNNNNTNNNNNNNNCNNNNNNNNANNCCNNNN
NGTTTNNNNNNNNNNNNNNNNANNNNNNNNGNNNNNANNCNNANNNNNNNNNNNANNNNN
CNNANNNNNNNNANNNNNCGNTCNTNTNNNNNNANNNNNNNNNNNANNANNNNNTNNCNN
CNNNNNNNNNTNGCNNNNNTNNNTTNNNNNTNTCNTNNNNNNTNNCANCNNANNTNCCNN
NNNNNNNNNNNNTNNNNNCNNNNNNNCNCNGNNNNNNNNNNNCNNNNNNNNNNNANCNNN
NANTNNNNNCGNNNNNNNNNNTNNNNNTNNNCNANNNNNANNNNNNNNNNNTNNCNNNNN
TNNGNNTNTNNNNNNNNNNNNNNTCNNNNNANNGNNNNNNNNNNNTNNCNGNNNCNNTCN
NNNCNNTNNNNNNNNNNNNNNNGNTNNANNNNNCNNNNNTTNNNNNATNNNNNNNNNGNN
TNNNNNNNNNCNNNNANNNNNTNNNTNCNNNNNCNNNNNNNNNNNNNNNNNNNANNNTCN
CNNTNTNNNNNNNNTNNNTTNTNNNNNNNNNNNNNTCNNNTNNNNTNNCNNNATACNNNN
NNNNNNNNNNNNNNNNNNNNNGTNNNNNNNGGNNNNNNNNNNNNNNNNNNNNNNNNNNNN
NNNNNNNNNNNNNNNNNNNNNNNTNNNNNNNNNNNNNTNNNNNNNNNNNNNNNNCNNNNN
NNNNNNNNNNNNNNNNNNNNNNNNNNNNNANNNNNNNNNNNNNNNNNCNNNNNNNNNNNN
NNNNANNNNNNNNNNNCNNNNNNNNNNNNNNNNACNNNNNNGCNNNNTNNNNNNNNNNNN
NNNNTNNCNNNNNANNNNNNNNNNNNCNNNNNNNNNNNNNNNNNNNNNNNNNNNNNNNNN
NTNNNNNNNNNNNNNNNNGNNNAANTTNNNNNNNNGGNNNNNNNNNNNNNNNNNNNNNNN
NNNNANNNNNNNNNNNNNNNNNNNNNNNNNTGNNNNNNNNNNTNNNNCNNNNNNNNNNNN
NNCNNNCNNNTCNNNNNCNNCNNTNNNNNTNNTNNTNNCNNNNNTCNNCNNNNNNNTNNT
NNGNNCNNTNNANNANNANNANNTCNNNNCCNTCNANNTNNCNNTNNATNANNCNNANNN
NNNNNNNNGNNCNGAGNNNNNNNNNNNNNCNNNNNNGNTNNNNNCGNANANNNNNNTNNN
NNNNNCNNNNNCNNNNTANNANNANNCNNNNNTNNNNNNNNCNNTNNCNNNNNTNNNNNC
NNNNNANNTGNTNNNNNCNNNNNANNNNNTNNCNGNNNANNTNNTNNNNNNNNNNNNNNC
CNCNNTNNNNNNTNCCNACNANNNNNCNNNNNCTNNNTNGNTNNANNNNNNGNANNNNNN
NNNNNANNCGNNNNCNNTNNCNNNNNANNNNNNNNNNNNNNTNNANNANNTNNNNNANNT
CNAANNNNTNNCNNTTNNNNCNNNNNNNNANNTNNNNNNNNTTNNNNANNNNNCNNCNNC
NNNNNNNNNNNTNNCNNNNNNNNGNNCNNNGNNNNGNNNNNANNNNNNANCNNTCNGNNC
NNNNNANNCGNNNNNNNTNNCNNNGNACNNNNNCNANNCNNGNNCNNNNNANNNNNNNNC
NNCNNCNNNNNGCNATNNNNNNNCNGNNNNNNNNNNNNANNCNNNNNCNNNNNGNNNNNN
NNNNNANNCNNTNNTCNNNNTNNNNNNTNNNNNNNNNNCNNNNNNNNNNNCGNNNNNNNN
NNNNNNNNCTNANNTNNGNNTNNNNNNNNNNNTNNNANNNNGNNCNNNNNCTNNNNANAN
NNNNNNNNNNNNNNANNTNNGNNANNNNNTNNGNNNNNNANGNNNNNCNNNNNTCNANNT
NNCNNCNNNNNNNNCNNNNNTNNNNNCNNTNNCNNNNNANNCGNCNNNNNANNANNNNNN
NNCNNNNNNNNNNNTNNNNNTNNNNNTNNTNNNNNNNGGNNNNNANNNNNCNNCNNNTNG
NNNNNNNNNNNTNNNNNNNANNNNNNNNNGNNNNNNNNNNNNNNGNNNNNNCNNNNNNNT
NNTNNNTNANNNNNANNANGGNNTNNNNNTGNANNNNNNTNNGNCNNNNNTNNCNNCNNT
NNTNNNNNNNNCGNCNNNNNCNNCNNNNNNNNNNNNNNNNNCNNNNNNTNNNNNNNNNNA
NNNNNNNNNNNTNNTNNNNGGNNANNTGNTNNNNNNNNCNNACNNNNCTNNNNNNNNNNN
NNCNNNNNNANNNNNNNCNNANNCNNCNNNGCNATNNNANNTGNNNNCNNCNNTNNANNC
NNNNNCNNANNANNCNNNNNNNNACNANNTNNCNNGNNTNNNCNNNNCNNCNNCNNCNNN
NNNNNANNCNNAATNNNNNNTNNNNNCNNNNNNNNNNNNNCNNNCNNTNNCNNNNNNNNN
NNNNNNNNNNNNGNNNNCNNCNNCNNNNNNNNNNNTGNNNNNNNNNNNNNNNNNNNNNNN
NNNNNNNNNNNNNNNNNNNNTNNNNNNNNNNNNNNCNNANNNNNTNNNNNNNNTNNCNNN
NNTNNANNNNNCNNNNNNNNTNNCNNNNNNNNNNNNNNNNANNNNNNGNNNNNCNNNCTN
NTNNNNNNNNGNNNNCATNNNNANNTCNNNNTNNCNNNNANNNNNNNNGNNNNNNNNNNN
NCNNNNTNNNNTNNTNNCANAGNNNNNNNNNNANNNNANGTNCNNNNCNCNNNNNNNNNN
ANATNNNNNANNNNNNNNNTNCNNNNNNNNNNNANNNNNNNNNNNNNNNNNNCNNNNNNN
NNNNNNNNNCNNNNNNNNNNNANNTNNNNNCTNNANNNNNNNANNNNNNNNTNNCNNNNN
TNNNNNNNNNCNNNNGNNNNNGCNGNNCNNNNCNNGNNNGNNNGNTGNNNNNNNNNNNNN
NNCNNNNNNNNNCNTNNNNNNNNNNNNCNNNTNNNNNCNNNNNNNTCNNNNTNNNTNNNN
NNNTCNNNNNNNNNNNNNNNNANNNNNTNNCNNNNCNNNNNNNNNNNNNANCNNNNNNNN
NNNGNNNNNNNNNNGNNNTNNGNNTNNNNNNNNNGNNNNNTNNNGNNNNNNNNNNNNNNN
NNNTNNNNNNNNNNNNTNANNGNNANNNNNGNNACNACNNTNNNNNNNNNNNNNTNNNNT
NNNACNANNNNNNNNANTNNNNNNCNNNNNGTNNNNNNNCNNNNNNNNNNNATNNNNCNN
ANNNNNTGNGNNCNNNNNNNNACNANNANNNNNCNNNNNNNNNNNCNNTNNNNNNNNNNN
NNNNNNNNNNNNNTNNCNTNNNNNCTNANNTNNCNNTNNANNNNNNNNNNNTNNNNNGNN
NNNNNNCNNNNNNNNANNNNNNNNNNNNNNGNNNNTNNNANNNNNGNNNNNTNNNNNNNN
NNNNNNGNNNNNNNNNNNNNNNNNNNNNNNNNNNNNNNNNNANNNNNNNNNNNNNNNNNN
NNNNNNNNGCNNNNNANNNNNNNNGNNNNCNNNNNGNNANNNNNCNNNNNNNNNNNNNTN
NNNANGANNTTNNNANNNTNNTNGNNNNNNNNTNNCNNCNNNNNNCNNNNNGNNNNNNNN
NNCNNNNNTTNTCNCNNTNNNGNNCNGNCNCNNNCNNNNNTNNTNNNNNNNNNNNCCNCT
NNNGNNANNNNNNNNNNNNNNANTNANNTANNNNNNNTNTTANCNNNGNNNTNNTNNGTN
NCNNNNNCGNANCNNNNNTCNNNNNANNNNNANNNNNNNNNTNNNNNNNNNNNNNCNNNN
NNNNNNGCNNNNNNNNNNNNNNNNNNNNNNNNTNNATANNNNNNNNTGNNNNNNNNNNNN
NNNNNNGTNTNNNCNNNNNNNNNNNNNNNNNNNNAANNNNNNNNTNNNNNNNTNNGNNCN
NANNTNNTNNANNNNNNNNCNNNNNNNNNNNNTNNNNNCNNNNNNNCNNNNNNNNANNNN
NNCNNNNNNNNNNCNNNNNCNNNNNNNNCNNNNNGNNNGNNNNAGNCGNNNNTNNNNNNT
NNNNNNNTNNNNNNNNNGNNNNNNNNGNCNNNNNCNNNNNNNNANNANNNNNCANTCNNN
NNANCNNNNNNNNNNNNNNNNNTNNNNNTNNCNNCNNTNNNNNTNNNNNTANNNNNNNNN
NCGNGNNGTNNNNNNNNNNNNNNNNNNNNNNNNNNNTNNNNNNTNNNNNNNNCNNANNNG
NNNNNNNNNNNNNNNTNNGCNNNNNNNNNNNNNNNNNNNNNNNNACNNNCNCCNNNNNNN
TNNTNNNNNNANNTNNNNNGNNTNNNNNANNNNTNANCNNNNNNNNTNNANNCNNTNNCN
NAGNCNNNNNNNNNNNGNNTGNNNNNNNNNNNNNNNNNNNNNNNNTNNNNNTNNNNNTNN
NNNANNCNNNNNNNNTNNNNNTNNNNNNNNNNNNNNGNNTGNCNNCTNNANNANNNNNNN
NNNNNNNNNGNNNNNTNNNNTNNNNNNNNTNNCNNNNNNANNNNNNNNNNNNNNNNNNNN
TNTNNNNNNNNNNTNCNNNNNNNNANNANNTNNTANCNNNNNANNNNNCNNNNNANNGNN
NNNTNNCNNNGNNNNNNNNNNANNNNNCNNTNNTNNANNNNNTNNTNNNNNTNTCNNCNN
NGNACNANNNNNTANCNNANNTNNCNNNNNTNNCNNCNNCNNNNNCNNCNNNNNNNNCNN
NGNACNNNNCNNNNNNNNANNCNNNNNNNNCNNNNNCNNANNNNNNNNNNNNNNNNNCNN
ANNGNNNNNNNNNNNNNNNCNATNGNNTNNCNNNNNTNNTNNNNNCNNNNNNNNNNNNNN
NTNANNNNAANNGNNNNNNNNGNNNNTNTNNCNNNNCNNATNNNNCNNCNNNNNATNNNN
AGNCNNNNNCNNANNACNANNNNNNNNNNNNNNCNNTNNNNNNNNTNNNNNNNNCNNNNN
CNNAGNNNNCNNCNNANNTNNTNNNGNNGNCNNNNNCNNNNNCGNCNNCNNCNNNNNCNN
NNNGNNCNNCNNNTNNNTTGNNNNNNNCTNNNNNNNNTNNNANNNTNNTNNNNNNNNTNA
CNNCNNNNNCNNNNNNGNNNNNNNTGCNNNANNCNNNNNTNNCGNNNNCNNAGNCNNNNN
TTNCNNNNNTGNTNNTNNCNNNNNNNNNNNCNNCNANNNNNNNNNNNNTNNCTNNNNNNG
NTGNNNNNNNNNCNNNNNNNNNNNNNCTNGTNNNNANNNNNNNNNNNNNNTNNNNNNNNN
NNNNCNNGNNCNNTNNTNNNCNNNNCNNCCNNNNCNNNNNCNNCNNNNNCNNANNTNNNN
NNNNANNTNTANNNNNNNNGNNNNNNNNNNNANNCNNNNNNNNNNNNNNNNNCANNNNAN
NANNCNNCNNTNNCNNCNNNNNANNANNCNNTNNGNNNNNCNTNNNNNNNNNNNNANNTN
NCNNNNNNANNNNNNNNNNCCNNNNANNGNNNNGNNNNNCNNNANNNGNNNNTNNNNNNN
NNNNGNNNNNNNNNNNNNNCNTNNNNNNNNNNNNCCTNNNNGTNNNCCNNNNNNNTNNGN
NNNNNNNNNNANNNCNNNNANNNGNCNNNNNNNNNNNNNNNNNNNNNNNNNNNNNNNNNN
NNNCNNNNNNNNNNNNNNNNNTNNNNNNNNNNNTNNNNNNNNNNNNNNNNNNNNCNNNNN
CNNTNNNNNANNNNNCANNNNNNNTNNNNTNNNNNNNNNNNNNNNCCNNNNNNNNNNNNN
ANNCNNNNNNNNANNNNNNNNNNNNNNNNNGCNNNNNNNNTNNNNTNNNNNANNNCNNNN
NNNNNNCNNCNNNNNNNNNNNATNNNNNNGNNNNANNNNTNNTNNCCNACNNNTCNNCNN
NNNNNNTNNNGNNNNCCNNNNTNNNNNTNNNNNNNTNNNANNNNNNNNNNNNNNTNNNNN
NNNNNNNNNNNNNNNNNNCNNNTNNNNCCNNNNCNNNNANNCNNTNNNNNNNNNNNTNNN
NNNNNANNNNNNNNNNNGTNNNNNNNNNNTNATNNNNNTNNGGNTNNNNNNNNNGNNNNC
NNCNNTCNNNNNNNNTNTNNNNNNNNCNNCNNCNNANNCNNGTNNGNCNNCNNCNNNNNN
NNTNNNNNNNNNCNNNNTNNNNNCNNNNNCNNNTNCANTNNNNNACNNNNTNNNNNNNNN
NNGNNNNNNNNNNNNNNNCNNNNNNNTNNNNNNCNTNNTNNNNNNNNNNNNNNNNNAANC
NNNNNNNNACNNNNNNNNNNNNTGCNGNNCNCNNNANNNCNNNNCNNNNNTNNNANCNNT
NNCNNNNTGNNANNNNNCTNANNTNNTNNTCNNNNNNNNNNANNNNNNGNCNNNNNNNNC
NNNNNNNNTNNCNNANNNNNANNNNNNNCNNNNNNCNNNNNCNNNGNNNNCNNTNNCNNN
NNCNNTNNANNNGCNNNNNNCCNNNNNNNATNANNCNNANNAANNNNTNNNNNANNNNCN
NNNNNNNNNNNNNNTNNNNNNNNNTNNNNGNNNNNNNTNNANNNNNNNNNTNANNNNNNN
NNTNNTGNNNNNNNNNNNNNNNNNNGTANANNNNNTNNCNNANNNNNNNNNCNANNNNNT
NNCNNNNNCNNNNNNCNANNTNNANNTNNCGNNNNNNNNNNCNNNNNNNNNNNNANANNN
NNNNCNNNNGNTCNNNNANNNNNNNNGGNGNNCNGTNNGNNANNNNNCNNNCNNNNNNNN
NNCNNTNNNNNNNNNNNNNNNNNNNNCNNNNNCNNTNNANNCNNCCNANNANNNNNNNNT
NNNNNCNNCNNANNCNNNNNCNGTNNANCGNNNNNNNNNNNANNCNNCNNNNNCNNCNNT
GNNNNNNNCNNNNNNNNCNNTNNNNNNNNCNNNNNNNNNNNGNNANNTNNNNNCNACNTA
NNANNNNNNGCNNNNNNGNNTNNNNNCNNCCNCNNNNNCNNCANNNNTNNNNNTNNNNNN
NNNNNANNCNNCNNANNANTCNNCNNCCNANCCNNANNTNNNNNNNGNNNCCNANNNNNG
NNCNNTNNANNANNNNNCNNNNNNNNNNNNCNNNNNNNNNNNNNNNNNTNNNNTNNNNNC
NNNNNNNNNNNCTNNNNNNNNNNACNNNNNNNNGNNNTGNNNNNNNNTNNNNNNNNTNAC
NNNNNNANNNNTNNANNNNNNGTANNTNNNNNNNNCNNCGNCCNANNNNNTNNANNCNNN
NNANNNNTNNNNNNNNNNNNNNNNTNNNNCTNNNNNNNTNNTNNTNNNNNGNNNNNCNNN
NNNNNGNNNNNNNNNNNNANNNNATNNNNCNNCCNANNCCNACNNNNNCNNANCNNNNNN
NNNNNNNNNNNNCNNNNANNTNNNNNNNGNNNNTNNNNNNNNNCNNNNNNNNNNNNNNNN
GNNNNNNNNNNNNNNNNCTCNNNNNNNNNNNNNNNNNNGNNNNNNNNTGNNNNNNNNNNN
NNNNNNNTNNTCNNNNNTNNNNTNGNNNNNNNNNNNNGNNNNNNNNANNNNNANNNNNNT
NNNNGNNNNNNNNNNNNANNNNNNNNNNNNNNNNNNNNNNNNNNANNNNNNNNNNNNNNT
TCNNCNNNCNCTNNNNNGNNNNTNNNNNNTNNCNNNCTATANNNNNNNNNNTNNTNNGNT
TTANCNCNNNCNNNCNNNNNNNNTNNNNANNNNNNGNNNNNNNNGNNNTCNNNNACNNNN
NNNNNNNNNNNNNNANTNNNNNNNNANNNNNTNNCCNCNNNNNNNNNNNACNNATTNNTN
NNNNNNNANNCNNNCNNNNCNNNNNNNNTNNTNNATNNNNCNNNNNNNNTNNNNNNNNNN
NTNNNNNANTNNNNNNTATCCNNNNNGNNNNNNNCGNNNNNNNANCTNNNNTNNNANNCN
NNNNNNNANNTNNNTNNNNNNNNNNNNNNNNNNNCNNNNNNNNNNNNNNTCNNNNNNNNN
NCNNNANTNNTNNGNNCNTNNNNNNNNNNNNNNNCNNNNNCTNCNNGNNANNCNNTNNNN
NNNNNGGNGNNNNNNNNNNNNNNNNTNNNNNNNNNNNNNNANNANNNNNNNNNGNNNNTN
NANNNNNNNNNNNNNNNNNNNNNANNTNANNTNNNNNCNNCNNCNNCNNNNNTNNCANTT
NNGNNNNNNNNNNGNNCNNNNCNNNTNNNNNTNNNNNNNNCNNNNNNNNNNNCNNNNNNN
NNNANNNNNGNGNCNNANNCNTNNNNNNGANTNNANNAGNNNNANNNNNNANNNNNNNNN
NNNNNNNNNNNNNNNNNNNNNNNNNNNNNNNNNNTNNNNNNNNNNNCNNANNNNNCNNNN
NNGNNCNNNNNNNTNNNNNNNNNNNANNNGTNNNNNNNNNCNNNNNACNNNNNNNTNNNN
NTNNCNNNNCNNNNNNNNANNNNNACNNCNNNNNTNNNACNTNANNNTNNNNNNNCNTNN
NCNNNCNNNNTNCNNCANNNNNCGNCNNNNNNNNNNNNNNCNNTNNANNANNNANNNNNN
NNNNCNNANNCNNTNNNNNNNNCNNTNNANNANNNNNTNNNNNCNNTNNNNNANNNNNCC
NNNNTNNCNNNNNCNNCNNTNNCNNCNNNNNTNNCANANNTNNACNNNNCNNNNNNNNCN
NTNNCNNTNTTNNCNGCNNNNNCGNNGNANNNNNNNNNNNNNNANNNNNANNCNTNTNTN
NNGNCNNGNNNTNCNNCANNNNANNCNNCNNNGNTGNNNGTNNCNNNNNNNNNNNNANNN
NCNNCNNNANNNNNTNCNNCNNCNNNNNNNNANNCNNCGNNGNCGNNNNNNNNNNTNNNN
NNNNNNNNNNNNNNNNNCNNNNNNNNNNNNNNNNNNNNNNTNNCNNNNNNNNTNNCNNCN
NCNNNNNNNNTNNTNNCGNNNNTCNNNNANNNNNNNNNNNNCNNANCNNNGNTNATNNTN
NNNNNNNCNNNNNCCNNNNGNNCNNCNNTNTNNNNNNNNNNNNNNNNNNNNNNNNNNNCN
NNNNANNCNNCNNTNNNNNCNNTNNTNNTNNNNNANNNNNTNNNNNNNNNNNTNNGNNCT
NNNNNCNNNNNNCNNCNNNNNNNNTTGTNNCNNNCNNNNNNNNCNTCNNNNNNNNNNNNN
NCNNTNNTNTNNNTANNNATNNNNNNTATCNCTNCNNCNNNNNNNCNNNCNNGNNNNNAA
CNNNGNNNNNGNNTNNCNNNNNNNNTNNNNNNNNCNNNGNTNNANNNNNNNNNNNNTNNN
NANNNNNNNNNNCNNNNNCCNNNNNNNNNNNNNNNANCNNNNNANNNGNCANCCNNNNNN
NNNNNNTNNNNNNNGCCNNNNNNNNNNNNNNTNCCCNGNNNNNNNNNNNNNNNNNCNNGN
NNNNANNNNNTNNNNNNNNCNNNTNNATCNNNNNCNNTNNCNNNNNANNCTNATNNNNNN
NNNNNNNNNNNNNNNTNNANTNNNNNNNNNNNNNNNNNNNNNNNNCNNNNNNNTTNNNNN
NNNNNNTNNGNTNNNANNNNNGNNNNNNNNCGNNNNNNNTNNGNNNNNTNNNNNNNNGNN
CNNNGNNNNCNNTNNNNNNNNNNNCNNCNNNNNNNCNNANNNNNNNNNNNNNNNNNNNNC
NTCANNTNNTNNNNNNNNTNNTNCNNNANNGNNNNNNNNGNACNNCNNNNNCNNGNNNNN
NNCNNNTGNNNNNNNNNCNGCCNNNNNNNNANNCNNANNTNNNNNANNNNNNNCTNNANN
CNNNNNCNNNNNANNANNNNNNANNNNCNNCNNNNNTNNCNANNNNNNNANNNNNNNCNN
CNNCNNNNANNNGNNTNNNNNNNNNNNNNNNNNNNNTNNNNNGNNNANNNNNNNNNNCNN
NNNTNNNCNTNANNNCNNANNNNNNNNNNNANNTNNNNNNNAANNCNCCNNANNNNNTNN
NNNNNNNNNNNNGNNTNGNNNNNNNNNNANGNNNNNNNNNNNTNNNNNTANNNNNNNNCN
ANNNNTNNNTNNNNNNNNNNNNNNNNNNNNNNNNCANNNNNNNNCNNNNNCANNNNNNNC
NNNCANTCNNNNGNNCNNNNNNCNNNNNNNNNNNNNNNNCNNTNNNTNNNNCNNNNNNNN
AGNCNNNNNNNNCNNNNNNTNNNNANNANNTNTCNNTNNCNNCNNGNNNANNNNNCNNNN
CCNNNNNNNCNNCNNNNNNNNANNNNNNNNNNNNNNNNNCNCNTNNNNNNNNNNNNNANN
NNNNNNNNNNNNTACCNNTNNNNNNNNNNNCNNGNNNNNCNGNNNNNNCANCCNNNACAN
NNNNNNNNNCNNAGNTNNAANGNNTNNTNNNNNNNNNNNTNNGNNCGNNNNNNNANNNTN
ANNNNNCNNGNNTNNCNNTTNTCNNGNNANNNNNNATNNTNNNGNNNNNNNNNNNCNNNN
NGNNNNNNNNNNNNNNNNTNNNNGANNCGNCNNNNNANNNNNNNNNNNNTNNNNCNNNNN
ANNNNNANNCNNCNNCNNNNNCNNANNNNNNNNNNNNNNNNNNNNNNNNNNTNNNNNCNN
NNNANNNNNNNNCNNNNNCNNNNNNNNNNNNGNNNNNNNTNNNNNNNNCNNCNNTTNCNN
TNNTNNNNNNNNANNNANNNNCNTNGNNANTGNCANNGNNNNNCNANNANNNNNCNNCNN
NNNNGNCNNCNNCNNCNNNNNNNNNNNTNNCTNNGNCGTNNNCNNNNNCNNNNNCNNCNN
CNNNTNTNNCNTNNNGNNNNTCTNNGNGGNNCNCNNNCNNNNTNNNNNTCNNNNNNNNNT
NNNNNNNNNCNNANNNGNNNNCNNNGGNNNNCNNGNTNNNNNNANCNNANNCNNTNNNNN
CNNNNNNNNCNNTNNNNNNNNNNNNNNGNNANNNNNNTNNNNNNNNNNCNNNNNCTNNNN
ANNNNNCNNCNNCNNNNNNNNNNNANNANNNNNNNNAGCNTNNNNTNNNNNNNNNCNNNC
TNNNNNCNNNCNNNNNNNCNNCNNNNNNNNNNNNNNNNNNNTNNNNNNNNCNNNNNNNNN
NNNNNNANNNNNNNNNNNANNNNNNNNNNNNCNGNNNNNNNNNNNNNNTNNNNNNNNANN
NGNCNNNNNCNNNNNTNNNNCCNNCNNNNNNNNNNNNNNTNNCCNNNNCNNTNNCNNCNN
CNNNNNGCNNNNNNNNNCGNNCGNNACNANCNNNNNCNNNTNNCNNNNNNNNNNNCNGNN
NNNNNNNNNNCNNNTNNNNTNNNNNNNNNNNNNNNNNNNGNNNNNNNACNACTNNCNNNN
NNNNNNNNNNNNNNNNNNNNNGCNNNNNNNNNANNNNNNNNNNNNNNNNNNNNNNNNTNN
NNNNNNNNNNNNNNNCNCNNNNNNNNNNNNTNNNNANNNANNNNNNNNCNTATNNNTNTN
ANNNNTNTNNNNNNTCNNNNTNNNTCANNNNNNNANTNGCNNCNTNNNNNNNNNNNNCNN
NCNNNNNNNNCTNNNNNNNNNCNNNNNTANNNNGNCNNNNGNNNNNNTTANNTACNNNNN
GGNTNANGNNNNNNACNNNNNNGNNATANANNNNNNNNNNNTNNNTNNNANNNNNAATNN
TNNGCNNCNNNNNNNTNANNANNTNNNNGNCCTCTNTNNNNNTANNNNATACNNATNANN
NNNGACTGNNNNNAGTNNNNNNTGNCNNNTTCATTNNTNANNNTNTANNTNTTNTNTNTT
TCTNNNNNTTNNNNNANNNNNNNAATTNCNNNNNNGCNNNNNNNNNGNNNNNNNNNAGGN
NNNGNTCNNNCNNNNNNNNNCGNNNNNNNAANCCNNNNNNNNCGNNNNNNNGNNNNTNNN
NCNNNGNNNNNNNNNNNNNNNNNNNNNNNNNNTNNTCNNNNNCNGTNCNNNNNNNNNTNN
NNNNNNNNNNNNNNNNNNNN
>SAMN02842717    
NNNNNNNNNNNNNNNNNNNNNNNTNNNNNNNNNNNNNNCNNNNNNNNNNNNNNNNNTNNN
NNNNNNNNNNNNNNNNNNNNNNNNNNNNNNNNNNGNNAANNNNNNTNNNNNNNANNNNCT
NTNNNNNNNNNNNNNNNNNNNNTCNNNNNNNCNNGNNNNNNGANNANNATNGANNNTACN
NNCNNNNNNCNNNNNNNNNNAATNNTNNNNNNNNNNNNNNNNTNNANANNNNTNNNNNNN
NNNANNNTCTNNNNNCNCNNNNNNNNNNNNNNNNNNNNNNNNCNNNNNNANNTNNNTNNN
GCNNNNNNNNNNNNNTNNANNNNNNNNANCNNNNNCNNNNNNNNNNNNNNNNNNNNNNNN
NNNGNNNNNNNNNNNNNNNNCCNNNNNNNNNNNNNNANANNNCNNNNNNNNNNNNNNNNN
NNNNNNNNNNNNNNNNNNNNNNNNNCNNNNNNNCNNNNNNNNNNNNANNNNNNNNNNNNN
NNNNNNNNNNNNANCNNANNNNNNNNNNNNNNNNGGNNANNNNNNNTNNNNNNNNCNNNC
NNNNNNNANNNNNCCNNNNNNNNACGNNNNNNNNNNNNANNNNNNNNNNNNNNNNNNNNN
NNNNNNNNNNNNNNNNNNNNNNNNNGNNNNNNNNNNNNNGTNNNNTNNNNNANGNNNNNN
NNNNNNNNNNNNNNNNNNCNNGNTNNNNNNNNNNNNNNANNCNNNNNNNNNNNNNNCNNN
NNNCNNNNNNNNNNNNNNNANNNNNNNGGGNNNNNNNCNNNCTNNGNTNNNNNNNNCNNN
NANNNNNANNNNNNNNNNNNNNNNNNNNNNCCCNNNAANNNNNNNCGNNNNNNNGNNNNN
NCNNNNNNNNNNNNNNNNNNNNNNNNNNNNNNNNNNNCNNNNNNNNNNNNNNTNNNNNNN
NNNNNNTATNCNNNNNNGTNNNNCTANNANCNNNTNNNNNNNNNNNNNNNTNNGNNNNNN
TTTNTNTNNTTNNNNNNNNNNNNNNNNNANNNNNGNNNNNNNCCNANAANNNTCNNNNAT
TNNNNNNNNNANNNTNNNNNNNNNNNNNNNNNNNNCNNNNNNNNNNNNNNNANNNNNNNN
NNNGTNNNNNNGNNNNANNNNANNNNNNNNNNNNNNNNNNANNNNNNNAANGNGNNNNNN
NNNNNNNNNTNCTNNNNNNNNNGNGNNNCNNGCNNGNNNNNNNTNNNNNNNNNNATNNNN
NNNNGANNNNTNNNCNNNNNNCNANNNANNGNNNNNNNNGNNNNNTTNNNNNANNNANNA
NNCNNNNNNNGNNNNNNNNNNNNNNNNNNNNNNNNNNGNGNNTNNNNNNCNNNNNNNNNG
CNNNNNNTNNNNNNNNGNNNNCNNNNNGNNNNNNNNNNNNCNNNNNNNNNNNNNNNCNNN
NNNNNNNNNNNNNNNNNNNNNNNNNNNNNNNNNNNNNNNNNNNNNNNNNNNNNNNNNNNN
NNNNNNNNNNNNNNNNNNGNCNNNNNNNNNNNNNACCCTNNCGNNNANNCNNCCNNGNNA
GNNNNNNNNNNNNNNNNTNANNNNNNNNNNNNNNNNNNNNNNNNNNNNNNNNNGTNNNNN
NNNNNNNNGNNNNNNNNNNNNNNNNNCNNNNNNNNNNNNNNANTNNNNNTNTNNNNNNNN
NNNNNNNNCNNCNNGNNNNNNNNNNNNNNNNNNNNNNNTNNNNTNNNNNNNNNNANNNTN
NNTNNNNNNNNNNCNNNNNNNNNNNNNNNNNNNNNNNNNNNNNNNNNNNNCNNNNNNNNN
NNNNNNNNNNNNNNNNNNNNNNNNNNNNNNNNNNNNNNNNNNNNNNNCNTNNNNNNNNNN
NNNNNNNNNNNNNNNNNNNNNNNANNNNNNANCNNNNNNNNGNNNNNNNGANNNNNNNNN
NNNNANTNNNCCNNNCNNNNGCNNNNNNNNNNNNNNNNNNNANNNNNNNNCTNNNNNNNN
NNNNNNNNNNNNNNNNNNNNNNNNNNNNNNNNACNNNNCNNNNNNNNNNNNNNNNNNNNN
NNTNNNNNANNNNNNNNNNNNNNNNNNNNNNNNNNNNTNNNNNNNNNNNNNNCNNNNNNN
GNTNNNNNNNNNNNNNNNNTNNNNNNNNNNNNNNNNNNNNNNNNNNANCNNNNNNNNNNN
TNNNNNNNNNNNNNNNNNTNNNNNNNTNNNNNANNNCNNNNNNNNNGCNNNNNNNNNCTN
NNNNCNCNNNNNGTCNNNNNNNNNNNNNCNNCNANNNNCNNNNNNNNGNNNNTNCNNNNN
NCNNNNNNNNNNNGNNNNNNTANNNNNNNNNNNNNNNNNNNNNNNNNNNNNNNNNNNNNN
NNNANNNNGCNNNNNNNCNNNNNNNNTCNNNNNCNNNNNTNNCNNNNNNNNNNNNNTNNN
NNNNNNNNNNNNNNNNNNNNNNNNNNNNNNNNNTCCNGNNCNNNNNNNNNNNNNNNNNNN
NTNNNNNNTNNNNNNNNNNNNTNNTNNNNNTNNCCGCNCNNNGGNTTTANNNNNNNNNNN
NNNNNNNNNNNGNNNNNNNNNNNCCNGNNNNNNNGNGGNANNNNNNNNNNNNNNNNNNNN
NNNNNNNNNNNGNNNNNNNNNNCCNNNNNNANNNNANNNGNNNNNNNNNTNNNNNNATAN
NNANNNNNNCCNNNNNNNGNNNNNNNNNNNNNNNNTNNNNNNGNNNNNTNNNNNNTNNNN
NNNGNNNNNNNNNNNNNNNNNNNNNNNNNNNNNNNNNNNCNNNNGNNNNNNNNTNNNNNN
NNNNNNNNNNCGNNACNNNTNNNNNTNNNNNNNNNNNNNNNNNNNNNNTCANNNNTCNNN
NNNGNNNNTNNNNNNNNNNNNNNNNNNNNNNNNNNNNNNCNTNNTGNNNNNNCNNNCNNN
NNCNNANNNNNNNNNNNNNNNNNNNNNNNNNNNNNCGNNNNNNNNNNNNNNNNCNNNNTN
NNNNNNNNNGNNNNNNNNNNNNTNNNNATNTNNNNCANNNNNNNNGNNNNNNNNNNNNNA
GNNCNANTNTNNNNNNNNCNNNNNNNNNNNNNNNNNNNTNNNNNNNCNNNNNNNNNNNNN
NNNNNNNNNNNTNNNNCNNNNNNNNNNNNNNGNNNNNNNNNNCNNNNNNNNNANNNNNNN
NNNNNTNNNNNATCNNNNNANNNNNNNNNNNNCNNNNNNNNNNNNNNCNNNNNNNNCANN
TNNANACNANTTANTNNCANCCNNNNGNNCGNANNNNNCNNTNCNNNNNNNNNNNNNNNN
GNNCNNNGCTATNNANNNNNCNNANNNNNTNNANNTNNCGNNNNTNNANNTGNCNNNCNT
NNANNCANNNNCNNNNCNNNNNNNNNTNNNNTTNNNNNANNNNNNNNNNNNNNTNNANNN
NNNGNNNNNNNNNNTNNCNNNNCANNTNNCANNNNTTNNNGNCNANNNTNNNNCNNGNNN
ANTNNNNNANNANNANNCTNNNNNNNTNNCNNCANANNNNNNNNAGNCCNNNNNANACNN
NNCNTNNNNNNNNNNGNCNNANNNNNCANTNNNNNNNNANNCNNNNNTNNCNNNNNANNA
NNCNNANNNNNCNNNNNCNNANGNNNANNANNANNNNNNNNCNNANNCNNNNNANNGCNN
GNANNTNNNNNGTNNNNNNTANNCCNANNANNTNNGNNNNNNNNCNNCNNCNNANNNNNN
NCTANNNNNNNNNNNNTNNNGTNNNNCNNNNNNNNNNNGNNNNNNNNNNNNNNNNNNNNN
NNNNNNNNACNNNNNNNNNNNNNCNNNNNTNNNNNTNNNNNNNCTNNNNNNNNNNNNNNG
NNNNNNNNNNNCNNCNNNNNNNNANNNNNNNNNNNANNNNNTNNNNNCNNCNNNNNNNNN
NNGNNCNNNNNTNNTNNCNNNNNNNNTNNCTNTNNNGNNNNNNNNNNNNNANNNNNNNNC
NNCNNNNNANNCNNNNNNNNNNNNNNCNNANNCNNTTNNNNNNNNNNNNNNNNANNGNNC
NNNNNNNNCNNNNNNNNNNNNNGNNNNNNCNACNNTNGNNNTNGCNNTNNNNNNCNNNNN
NNCTNACNNNNNNNNNNTNNNCNANNNNNGNNANNNNNNNNGNNNNNGNNNNNCNNNNNC
CNANNCNNNNNTACNNNNNNNNNNNNANNNNNNACNNNNNNNNNNNNNNNNNNNNNNNNN
NNNNNNNNNNNNNNNNNNNNNNNNNNNNTNNNNNNNNNNNNNNNNNNNNNCNNNNNNNNN
CNNNNNNNCTNCTANNNNTNNNNNNCTNNTNGNNNNCNNANNTNCNNNAANTTNNNTNNN
NNNNNNNNNNNNNTNNNNNNNNNGNNNNNNNNNNNNNNNNNNNTNNNNNTNTNTNNTNNN
NGNNNNNNNNNNCNNNNNTNNNNNTNTTNNTNNTCNNNTNNNCANTNTNNNNNNANNTNN
NNNNGNNNNNNNCNNTNNTNNNNNACNNCNNGNNNNNANNNNGNNTNNANNNNNTNNANN
CNNCNNCNNCNNCNNCNNNNNNNNNNNNNNCNACCNNNNNNNTNNNNNNNNNNNNNNNNN
NNNTNNNTNGNNTNNNNNNNNNNNNNNNNNNNNNNNANNNNNNNNNGNNNNNNNTNNNNN
NNNNNNNNNNNNNNNNNNNNNNNNNNNNNNNNNNNNTNNCNNNANNNNCNNANNNNNTNN
NNNGNNANNNCNANNTNNNNNNNNANNANNNNNCNNNNNNNNNNNCNNNGNNNNNNNNNN
ANNNNNGNNCNNCNNNNNNNNNNNNNNNCNTNNNCNNNNGNNNNNNNNNNNNNNNNNANN
NNNNNNTNNNNNTNNNNNNNTNNTNNNNNNNNNTNNNNNNNNCNNNNNNNNANNCCNNNN
NGTTTNNNNNNNNNNNNNNNNANNNNNNNNGNNNNNANNCNNANNNNNNNNNNNANNNNN
CNNANNNNNNNNANNNNNCGNTCNTNTNNNNNNANNNNNNNNNNNANNANNNNNTNNCNN
CNNNNNNNNNTNGCNNNNNTNNNTTNNNNNTNTCNTNNNNNNTNNCANCNNANNTNCCNN
NNNNNNNNNNNNTNNNNNCNNNNNNNCNCNGNNNNNNNNNNNCNNNNNNNNNNNANCNNN
NANTNNNNNCGNNNNNNNNNNTNNNNNTNNNCNANNNNNANNNNNNNNNNNTNNCNNNNN
TNNGNNTNTNNNNNNNNNNNNNNTCNNNNNANNGNNNNNNNNNNNTNNCNGNNNCNNTCN
NNNCNNTNNNNNNNNNNNNNNNGNTNNANNNNNCNNNNNTTNNNNNATNNNNNNNNNGNN
TNNNNNNNNNCNNNNANNNNNTNNNTNCNNNNNCNNNNNNNNNNNNNNNNNNNANNNTCN
CNNTNTNNNNNNNNTNNNTTNTNNNNNNNNNNNNNTCNNNTNNNNTNNCNNNATACNNNN
NNNNNNNNNNNNNNNNNNNNNGTNNNNNNNGGNNNNNNNNNNNNNNNNNNNNNNNNNNNN
NNNNNNNNNNNNNNNNNNNNNNNTNNNNNNNNNNNNNTNNNNNNNNNNNNNNNNCNNNNN
NNNNNNNNNNNNNNNNNNNNNNNNNNNNNANNNNNNNNNNNNNNNNNCNNNNNNNNNNNN
NNNNANNNNNNNNNNNCNNNNNNNNNNNNNNNNACNNNNNNGCNNNNTNNNNNNNNNNNN
NNNNTNNCNNNNNANNNNNNNNNNNNCNNNNNNNNNNNNNNNNNNNNNNNNNNNNNNNNN
NTNNNNNNNNNNNNNNNNGNNNAANTTNNNNNNNNGGNNNNNNNNNNNNNNNNNNNNNNN
NNNNANNNNNNNNNNNNNNNNNNNNNNNNNTGNNNNNNNNNNTNNNNCNNNNNNNNNNNN
NNCNNNCNNNTCNNNNNCNNCNNTNNNNNTNNTNNTNNCNNNNNTCNNCNNNNNNNTNNT
NNGNNCNNTNNANNANNANNANNTCNNNNCCNTCNANNTNNCNNTNNATNANNCNNANNN
NNNNNNNNGNNCNGAGNNNNNNNNNNNNNCNNNNNNGNTNNNNNCGNANANNNNNNTNNN
NNNNNCNNNNNCNNNNTANNANNANNCNNNNNTNNNNNNNNCNNTNNCNNNNNTNNNNNC
NNNNNANNTGNTNNNNNCNNNNNANNNNNTNNCNGNNNANNTNNTNNNNNNNNNNNNNNC
CNCNNTNNNNNNTNCCNACNANNNNNCNNNNNCTNNNTNGNTNNANNNNNNGNANNNNNN
NNNNNANNCGNNNNCNNTNNCNNNNNANNNNNNNNNNNNNNTNNANNANNTNNNNNANNT
CNAANNNNTNNCNNTTNNNNCNNNNNNNNANNTNNNNNNNNTTNNNNANNNNNCNNCNNC
NNNNNNNNNNNTNNCNNNNNNNNGNNCNNNGNNNNGNNNNNANNNNNNANCNNTCNGNNC
NNNNNANNCGNNNNNNNTNNCNNNGNACNNNNNCNANNCNNGNNCNNNNNANNNNNNNNC
NNCNNCNNNNNGCNATNNNNNNNCNGNNNNNNNNNNNNANNCNNNNNCNNNNNGNNNNNN
NNNNNANNCNNTNNTCNNNNTNNNNNNTNNNNNNNNNNCNNNNNNNNNNNCGNNNNNNNN
NNNNNNNNCTNANNTNNGNNTNNNNNNNNNNNTNNNANNNNGNNCNNNNNCTNNNNANAN
NNNNNNNNNNNNNNANNTNNGNNANNNNNTNNGNNNNNNANGNNNNNCNNNNNTCNANNT
NNCNNCNNNNNNNNCNNNNNTNNNNNCNNTNNCNNNNNANNCGNCNNNNNANNANNNNNN
NNCNNNNNNNNNNNTNNNNNTNNNNNTNNTNNNNNNNGGNNNNNANNNNNCNNCNNNTNG
NNNNNNNNNNNTNNNNNNNANNNNNNNNNGNNNNNNNNNNNNNNGNNNNNNCNNNNNNNT
NNTNNNTNANNNNNANNANGGNNTNNNNNTGNANNNNNNTNNGNCNNNNNTNNCNNCNNT
NNTNNNNNNNNCGNCNNNNNCNNCNNNNNNNNNNNNNNNNNCNNNNNNTNNNNNNNNNNA
NNNNNNNNNNNTNNTNNNNGGNNANNTGNTNNNNNNNNCNNACNNNNCTNNNNNNNNNNN
NNCNNNNNNANNNNNNNCNNANNCNNCNNNGCNATNNNANNTGNNNNCNNCNNTNNANNC
NNNNNCNNANNANNCNNNNNNNNACNANNTNNCNNGNNTNNNCNNNNCNNCNNCNNCNNN
NNNNNANNCNNAATNNNNNNTNNNNNCNNNNNNNNNNNNNCNNNCNNTNNCNNNNNNNNN
NNNNNNNNNNNNGNNNNCNNCNNCNNNNNNNNNNNTGNNNNNNNNNNNNNNNNNNNNNNN
NNNNNNNNNNNNNNNNNNNNTNNNNNNNNNNNNNNCNNANNNNNTNNNNNNNNTNNCNNN
NNTNNANNNNNCNNNNNNNNTNNCNNNNNNNNNNNNNNNNANNNNNNGNNNNNCNNNCTN
NTNNNNNNNNGNNNNCATNNNNANNTCNNNNTNNCNNNNANNNNNNNNGNNNNNNNNNNN
NCNNNNTNNNNTNNTNNCANAGNNNNNNNNNNANNNNANGTNCNNNNCNCNNNNNNNNNN
ANATNNNNNANNNNNNNNNTNCNNNNNNNNNNNANNNNNNNNNNNNNNNNNNCNNNNNNN
NNNNNNNNNCNNNNNNNNNNNANNTNNNNNCTNNANNNNNNNANNNNNNNNTNNCNNNNN
TNNNNNNNNNCNNNNGNNNNNGCNGNNCNNNNCNNGNNNGNNNGNTGNNNNNNNNNNNNN
NNCNNNNNNNNNCNTNNNNNNNNNNNNCNNNTNNNNNCNNNNNNNTCNNNNTNNNTNNNN
NNNTCNNNNNNNNNNNNNNNNANNNNNTNNCNNNNCNNNNNNNNNNNNNANCNNNNNNNN
NNNGNNNNNNNNNNGNNNTNNGNNTNNNNNNNNNGNNNNNTNNNGNNNNNNNNNNNNNNN
NNNTNNNNNNNNNNNNTNANNGNNANNNNNGNNACNACNNTNNNNNNNNNNNNNTNNNNT
NNNACNANNNNNNNNANTNNNNNNCNNNNNGTNNNNNNNCNNNNNNNNNNNATNNNNCNN
ANNNNNTGNGNNCNNNNNNNNACNANNANNNNNCNNNNNNNNNNNCNNTNNNNNNNNNNN
NNNNNNNNNNNNNTNNCNTNNNNNCTNANNTNNCNNTNNANNNNNNNNNNNTNNNNNGNN
NNNNNNCNNNNNNNNANNNNNNNNNNNNNNGNNNNTNNNANNNNNGNNNNNTNNNNNNNN
NNNNNNGNNNNNNNNNNNNNNNNNNNNNNNNNNNNNNNNNNANNNNNNNNNNNNNNNNNN
NNNNNNNNGCNNNNNANNNNNNNNGNNNNCNNNNNGNNANNNNNCNNNNNNNNNNNNNTN
NNNANGANNTTNNNANNNTNNTNGNNNNNNNNTNNCNNCNNNNNNCNNNNNGNNNNNNNN
NNCNNNNNTTNTCNCNNTNNNGNNCNGNCNCNNNCNNNNNTNNTNNNNNNNNNNNCCNCT
NNNGNNANNNNNNNNNNNNNNANTNANNTANNNNNNNTNTTANCNNNGNNNTNNTNNGTN
NCNNNNNCGNANCNNNNNTCNNNNNANNNNNANNNNNNNNNTNNNNNNNNNNNNNCNNNN
NNNNNNGCNNNNNNNNNNNNNNNNNNNNNNNNTNNATANNNNNNNNTGNNNNNNNNNNNN
NNNNNNGTNTNNNCNNNNNNNNNNNNNNNNNNNNAANNNNNNNNTNNNNNNNTNNGNNCN
NANNTNNTNNANNNNNNNNCNNNNNNNNNNNNTNNNNNCNNNNNNNCNNNNNNNNANNNN
NNCNNNNNNNNNNCNNNNNCNNNNNNNNCNNNNNGNNNGNNNNAGNCGNNNNTNNNNNNT
NNNNNNNTNNNNNNNNNGNNNNNNNNGNCNNNNNCNNNNNNNNANNANNNNNCANTCNNN
NNANCNNNNNNNNNNNNNNNNNTNNNNNTNNCNNCNNTNNNNNTNNNNNTANNNNNNNNN
NCGNGNNGTNNNNNNNNNNNNNNNNNNNNNNNNNNNTNNNNNNTNNNNNNNNCNNANNNG
NNNNNNNNNNNNNNNTNNGCNNNNNNNNNNNNNNNNNNNNNNNNACNNNCNCCNNNNNNN
TNNTNNNNNNANNTNNNNNGNNTNNNNNANNNNTNANCNNNNNNNNTNNANNCNNTNNCN
NAGNCNNNNNNNNNNNGNNTGNNNNNNNNNNNNNNNNNNNNNNNNTNNNNNTNNNNNTNN
NNNANNCNNNNNNNNTNNNNNTNNNNNNNNNNNNNNGNNTGNCNNCTNNANNANNNNNNN
NNNNNNNNNGNNNNNTNNNNTNNNNNNNNTNNCNNNNNNANNNNNNNNNNNNNNNNNNNN
TNTNNNNNNNNNNTNCNNNNNNNNANNANNTNNTANCNNNNNANNNNNCNNNNNANNGNN
NNNTNNCNNNGNNNNNNNNNNANNNNNCNNTNNTNNANNNNNTNNTNNNNNTNTCNNCNN
NGNACNANNNNNTANCNNANNTNNCNNNNNTNNCNNCNNCNNNNNCNNCNNNNNNNNCNN
NGNACNNNNCNNNNNNNNANNCNNNNNNNNCNNNNNCNNANNNNNNNNNNNNNNNNNCNN
ANNGNNNNNNNNNNNNNNNCNATNGNNTNNCNNNNNTNNTNNNNNCNNNNNNNNNNNNNN
NTNANNNNAANNGNNNNNNNNGNNNNTNTNNCNNNNCNNATNNNNCNNCNNNNNATNNNN
AGNCNNNNNCNNANNACNANNNNNNNNNNNNNNCNNTNNNNNNNNTNNNNNNNNCNNNNN
CNNAGNNNNCNNCNNANNTNNTNNNGNNGNCNNNNNCNNNNNCGNCNNCNNCNNNNNCNN
NNNGNNCNNCNNNTNNNTTGNNNNNNNCTNNNNNNNNTNNNANNNTNNTNNNNNNNNTNA
CNNCNNNNNCNNNNNNGNNNNNNNTGCNNNANNCNNNNNTNNCGNNNNCNNAGNCNNNNN
TTNCNNNNNTGNTNNTNNCNNNNNNNNNNNCNNCNANNNNNNNNNNNNTNNCTNNNNNNG
NTGNNNNNNNNNCNNNNNNNNNNNNNCTNGTNNNNANNNNNNNNNNNNNNTNNNNNNNNN
NNNNCNNGNNCNNTNNTNNNCNNNNCNNCCNNNNCNNNNNCNNCNNNNNCNNANNTNNNN
NNNNANNTNTANNNNNNNNGNNNNNNNNNNNANNCNNNNNNNNNNNNNNNNNCANNNNAN
NANNCNNCNNTNNCNNCNNNNNANNANNCNNTNNGNNNNNCNTNNNNNNNNNNNNANNTN
NCNNNNNNANNNNNNNNNNCCNNNNANNGNNNNGNNNNNCNNNANNNGNNNNTNNNNNNN
NNNNGNNNNNNNNNNNNNNCNTNNNNNNNNNNNNCCTNNNNGTNNNCCNNNNNNNTNNGN
NNNNNNNNNNANNNCNNNNANNNANCNNNNNNNNNNNNNNNNNNNNNNNNNNNNNNNNNN
NNNCNNNNNNNNNNNNNNNNNTNNNNNNNNNNNTNNNNNNNNNNNNNNNNNNNNCNNNNN
CNNTNNNNNANNNNNCANNNNNNNTNNNNTNNNNNNNNNNNNNNNCCNNNNNNNNNNNNN
ANNCNNNNNNNNANNNNNNNNNNNNNNNNNGCNNNNNNNNTNNNNTNNNNNANNNCNNNN
NNNNNNCNNCNNNNNNNNNNNATNNNNNNGNNNNANNNNTNNTNNCCNACNNNTCNNCNN
NNNNNNTNNNGNNNNCCNNNNTNNNNNTNNNNNNNTNNNANNNNNNNNNNNNNNTNNNNN
NNNNNNNNNNNNNNNNNNCNNNTNNNNCCNNNNCNNNNANNCNNTNNNNNNNNNNNTNNN
NNNNNANNNNNNNNNNNGTNNNNNNNNNNTNATNNNNNTNNGGNTNNNNNNNNNGNNNNC
NNCNNTCNNNNNNNNTNTNNNNNNNNCNNCNNCNNANNCNNGTNNGNCNNCNNCNNNNNN
NNTNNNNNNNNNCNNNNTNNNNNCNNNNNCNNNTNCANTNNNNNACNNNNTNNNNNNNNN
NNGNNNNNNNNNNNNNNNCNNNNNNNTNNNNNNCNTNNTNNNNNNNNNNNNNNNNNAANC
NNNNNNNNACNNNNNNNNNNNNTGCNGNNCNCNNNANNNCNNNNCNNNNNTNNNANCNNT
NNCNNNNTGNNANNNNNCTNANNTNNTNNTCNNNNNNNNNNANNNNNNGNCNNNNNNNNC
NNNNNNNNTNNCNNANNNNNANNNNNNNCNNNNNNCNNNNNCNNNGNNNNCNNTNNCNNN
NNCNNTNNANNNGCNNNNNNCCNNNNNNNATNANNCNNANNAANNNNTNNNNNANNNNCN
NNNNNNNNNNNNNNTNNNNNNNNNTNNNNGNNNNNNNTNNANNNNNNNNNTNANNNNNNN
NNTNNTGNNNNNNNNNNNNNNNNNNGTANANNNNNTNNCNNANNNNNNNNNCNANNNNNT
NNCNNNNNCNNNNNNCNANNTNNANNTNNCGNNNNNNNNNNCNNNNNNNNNNNNANANNN
NNNNCNNNNGNTCNNNNANNNNNNNNGGNGNNCNGTNNGNNANNNNNCNNNCNNNNNNNN
NNCNNTNNNNNNNNNNNNNNNNNNNNCNNNNNCNNTNNANNCNNCCNANNANNNNNNNNT
NNNNNCNNCNNANNCNNNNNCNGTNNANCGNNNNNNNNNNNANNCNNCNNNNNCNNCNNT
GNNNNNNNCNNNNNNNNCNNTNNNNNNNNCNNNNNNNNNNNGNNANNTNNNNNCNACNTA
NNANNNNNNGCNNNNNNGNNTNNNNNCNNCCNCNNNNNCNNCANNNNTNNNNNTNNNNNN
NNNNNANNCNNCNNANNANTCNNCNNCCNANCCNNANNTNNNNNNNGNNNCCNANNNNNG
NNCNNTNNANNANNNNNCNNNNNNNNNNNNCNNNNNNNNNNNNNNNNNTNNNNTNNNNNC
NNNNNNNNNNNCTNNNNNNNNNNACNNNNNNNNGNNNTGNNNNNNNNTNNNNNNNNTNAC
NNNNNNANNNNTNNANNNNNNGTANNTNNNNNNNNCNNCGNCCNANNNNNTNNANNCNNN
NNANNNNTNNNNNNNNNNNNNNNNTNNNNCTNNNNNNNTNNTNNTNNNNNGNNNNNCNNN
NNNNNGNNNNNNNNNNNNANNNNATNNNNCNNCCNANNCCNACNNNNNCNNANCNNNNNN
NNNNNNNNNNNNCNNNNANNTNNNNNNNGNNNNTNNNNNNNNNCNNNNNNNNNNNNNNNN
GNNNNNNNNNNNNNNNNCTCNNNNNNNNNNNNNNNNNNGNNNNNNNNTGNNNNNNNNNNN
NNNNNNNTNNTCNNNNNTNNNNTNGNNNNNNNNNNNNGNNNNNNNNANNNNNANNNNNNT
NNNNGNNNNNNNNNNNNANNNNNNNNNNNNNNNNNNNNNNNNNNANNNNNNNNNNNNNNT
TCNNCNNNCNCTNNNNNGNNNNTNNNNNNTNNCNNNCTATANNNNNNNNNNTNNTNNGNT
TTANCNCNNNCNNNCNNNNNNNNTNNNNANNNNNNGNNNNNNNNGNNNTCNNNNACNNNN
NNNNNNNNNNNNNNANTNNNNNNNNANNNNNTNNCCNCNNNNNNNNNNNACNNATTNNTN
NNNNNNNANNCNNNCNNNNCNNNNNNNNTNNTNNATNNNNCNNNNNNNNTNNNNNNNNNN
NTNNNNNANTNNNNNNTATCCNNNNNGNNNNNNNCGNNNNNNNANCTNNNNTNNNANNCN
NNNNNNNANNTNNNTNNNNNNNNNNNNNNNNNNNCNNNNNNNNNNNNNNTCNNNNNNNNN
NCNNNANTNNTNNGNNCNTNNNNNNNNNNNNNNNCNNNNNCTNCNNGNNANNCNNTNNNN
NNNNNGGNGNNNNNNNNNNNNNNNNTNNNNNNNNNNNNNNANNANNNNNNNNNGNNNNTN
NANNNNNNNNNNNNNNNNNNNNNANNTNANNTNNNNNCNNCNNCNNCNNNNNTNNCANTT
NNGNNNNNNNNNNGNNCNNNNCNNNTNNNNNTNNNNNNNNCNNNNNNNNNNNCNNNNNNN
NNNANNNNNGNGNCNNANNCNTNNNNNNGANTNNANNAGNNNNANNNNNNANNNNNNNNN
NNNNNNNNNNNNNNNNNNNNNNNNNNNNNNNNNNTNNNNNNNNNNNCNNANNNNNCNNNN
NNGNNCNNNNNNNTNNNNNNNNNNNANNNGTNNNNNNNNNCNNNNNACNNNNNNNTNNNN
NTNNCNNNNCNNNNNNNNANNNNNACNNCNNNNNTNNNACNTNANNNTNNNNNNNCNTNN
NCNNNCNNNNTNCNNCANNNNNCGNCNNNNNNNNNNNNNNCNNTNNANNANNNANNNNNN
NNNNCNNANNCNNTNNNNNNNNCNNTNNANNANNNNNTNNNNNCNNTNNNNNANNNNNCC
NNNNTNNCNNNNNCNNCNNTNNCNNCNNNNNTNNCANANNTNNACNNNNCNNNNNNNNCN
NTNNCNNTNTTNNCNGCNNNNNCGNNGNANNNNNNNNNNNNNNANNNNNANNCNTNTNTN
NNGNCNNGNNNTNCNNCANNNNANNCNNCNNNGNTGNNNGTNNCNNNNNNNNNNNNANNN
NCNNCNNNANNNNNTNCNNCNNCNNNNNNNNANNCNNCGNNGNCGNNNNNNNNNNTNNNN
NNNNNNNNNNNNNNNNNCNNNNNNNNNNNNNNNNNNNNNNTNNCNNNNNNNNTNNCNNCN
NCNNNNNNNNTNNTNNCGNNNNTCNNNNANNNNNNNNNNNNCNNANCNNNGNTNATNNTN
NNNNNNNCNNNNNCCNNNNGNNCNNCNNTNTNNNNNNNNNNNNNNNNNNNNNNNNNNNCN
NNNNANNCNNCNNTNNNNNCNNTNNTNNTNNNNNANNNNNTNNNNNNNNNNNTNNGNNCT
NNNNNCNNNNNNCNNCNNNNNNNNTTGTNNCNNNCNNNNNNNNCNTCNNNNNNNNNNNNN
NCNNTNNTNTNNNTANNNATNNNNNNTATCNCTNCNNCNNNNNNNCNNNCNNGNNNNNAA
CNNNGNNNNNGNNTNNCNNNNNNNNTNNNNNNNNCNNNGNTNNANNNNNNNNNNNNTNNN
NANNNNNNNNNNCNNNNNCCNNNNNNNNNNNNNNNANCNNNNNANNNGNCANCCNNNNNN
NNNNNNTNNNNNNNGCCNNNNNNNNNNNNNNTNCCCNGNNNNNNNNNNNNNNNNNCNNGN
NNNNANNNNNTNNNNNNNNCNNNTNNATCNNNNNCNNTNNCNNNNNANNCTNATNNNNNN
NNNNNNNNNNNNNNNTNNANTNNNNNNNNNNNNNNNNNNNNNNNNCNNNNNNNTTNNNNN
NNNNNNTNNGNTNNNANNNNNGNNNNNNNNCGNNNNNNNTNNGNNNNNTNNNNNNNNGNN
CNNNGNNNNCNNTNNNNNNNNNNNCNNCNNNNNNNCNNANNNNNNNNNNNNNNNNNNNNC
NTCANNTNNTNNNNNNNNTNNTNCNNNANNGNNNNNNNNGNACNNCNNNNNCNNGNNNNN
NNCNNNTGNNNNNNNNNCNGCCNNNNNNNNANNCNNANNTNNNNNANNNNNNNCTNNANN
CNNNNNCNNNNNANNANNNNNNANNNNCNNCNNNNNTNNCNANNNNNNNANNNNNNNCNN
CNNCNNNNANNNGNNTNNNNNNNNNNNNNNNNNNNNTNNNNNGNNNANNNNNNNNNNCNN
NNNTNNNCNTNANNNCNNANNNNNNNNNNNANNTNNNNNNNAANNCNCCNNANNNNNTNN
NNNNNNNNNNNNGNNTNGNNNNNNNNNNANGNNNNNNNNNNNTNNNNNTANNNNNNNNCN
ANNNNTNNNTNNNNNNNNNNNNNNNNNNNNNNNNCANNNNNNNNCNNNNNCANNNNNNNC
NNNCANTCNNNNGNNCNNNNNNCNNNNNNNNNNNNNNNNCNNTNNNTNNNNCNNNNNNNN
AGNCNNNNNNNNCNNNNNNTNNNNANNANNTNTCNNTNNCNNCNNGNNNANNNNNCNNNN
CCNNNNNNNCNNCNNNNNNNNANNNNNNNNNNNNNNNNNCNCNTNNNNNNNNNNNNNANN
NNNNNNNNNNNNTACCNNTNNNNNNNNNNNCNNGNNNNNCNGNNNNNNCANCCNNNACAN
NNNNNNNNNCNNAGNTNNAANGNNTNNTNNNNNNNNNNNTNNGNNCGNNNNNNNANNNTN
ANNNNNCNNGNNTNNCNNTTNTCNNGNNANNNNNNATNNTNNNGNNNNNNNNNNNCNNNN
NGNNNNNNNNNNNNNNNNTNNNNGANNCGNCNNNNNANNNNNNNNNNNNTNNNNCNNNNN
ANNNNNANNCNNCNNCNNNNNCNNANNNNNNNNNNNNNNNNNNNNNNNNNNTNNNNNCNN
NNNANNNNNNNNCNNNNNCNNNNNNNNNNNNGNNNNNNNTNNNNNNNNCNNCNNTTNCNN
TNNTNNNNNNNNANNNANNNNCNTNGNNANTGNCANNGNNNNNCNANNANNNNNCNNCNN
NNNNGNCNNCNNCNNCNNNNNNNNNNNTNNCTNNGNCGTNNNCNNNNNCNNNNNCNNCNN
CNNNTNTNNCNTNNNANNNNTCTNNGNGGNNCNCNNNCNNNNTNNNNNTCNNNNNNNNNT
NNNNNNNNNCNNANNNGNNNNCNNNGGNNNNCNNGNTNNNNNNANCNNANNCNNTNNNNN
CNNNNNNNNCNNTNNNNNNNNNNNNNNGNNANNNNNNTNNNNNNNNNNCNNNNNCTNNNN
ANNNNNCNNCNNCNNNNNNNNNNNANNANNNNNNNNAGCNTNNNNTNNNNNNNNNCNNNC
TNNNNNCNNNCNNNNNNNCNNCNNNNNNNNNNNNNNNNNNNTNNNNNNNNCNNNNNNNNN
NNNNNNANNNNNNNNNNNANNNNNNNNNNNNCNGNNNNNNNNNNNNNNTNNNNNNNNANN
NGNCNNNNNCNNNNNTNNNNCCNNCNNNNNNNNNNNNNNTNNCCNNNNCNNTNNCNNCNN
CNNNNNGCNNNNNNNNNCGNNCGNNACNANCNNNNNCNNNTNNCNNNNNNNNNNNCNGNN
NNNNNNNNNNCNNNTNNNNTNNNNNNNNNNNNNNNNNNNGNNNNNNNACNACTNNCNNNN
NNNNNNNNNNNNNNNNNNNNNGCNNNNNNNNNANNNNNNNNNNNNNNNNNNNNNNNNTNN
NNNNNNNNNNNNNNNCNCNNNNNNNNNNNNTNNNNANNNANNNNNNNNCNTATNNNTNTN
ANNNNTNTNNNNNNTCNNNNTNNNTCANNNNNNNANTNGCNNCNTNNNNNNNNNNNNCNN
NCNNNNNNNNCTNNNNNNNNNCNNNNNTANNNNGNCNNNNGNNNNNNTTANNTACNNNNN
GGNTNANGNNNNNNACNNNNNNGNNATANANNNNNNNNNNNTNNNTNNNANNNNNAATNN
TNNGCNNCNNNNNNNTNANNANNTNNNNGNCCTCTNTNNNNNTANNNNATACNNATNANN
NNNGACTGNNNNNAGTNNNNNNTGNCNNNTTCATTNNTNANNNTNTANNTNTTNTNTNTT
CCTNNNNNTTNNNNNANNNNNNNAATTNCNNNNNNGCNNNNNNNNNGNNNNNNNNNAGGN
NNNGNTCNNNCNNNNNNNNNCGNNNNNNNAANCCNNNNNNNNCGNNNNNNNANNNNTNNN
NCNNNGNNNNNNNNNNNNNNNNNNNNNNNNNNTNNTCNNNNNCNGTNCNNNNNNNNNTNN
NNNNNNNNNNNNNNNNNNNN
>SAMN02842718    
NNNNNNNNNNNNNNNNNNNNNNNTNNNNNNNNNNNNNNCNNNNNNNNNNNNNNNNNTNNN
NNNNNNNNNNNNNNNNNNNNNNNNNNNNNNNNNNGNNAANNNNNNTNNNNNNNANNNNCT
NTNNNNNNNNNNNNNNNNNNNNTCNNNNNNNCNNGNNNNNNGANNANNATNGANNNTACN
NNCNNNNNNCNNNNNNNNNNAATNNTNNNNNNNNNNNNNNNNTNNANANNNNTNNNNNNN
NNNANNNTCTNNNNNCNCNNNNNNNNNNNNNNNNNNNNNNNNCNNNNNNANNTNNNTNNN
GCNNNNNNNNNNNNNTNNANNNNNNNNANCNNNNNCNNNNNNNNNNNNNNNNNNNNNNNN
NNNCNNNNNNNNNNNNNNNNCCNNNNNNNNNNNNNNANANNNCNNNNNNNNNNNNNNNNN
NNNNNNNNNNNNNNNNNNNNNNNNNCNNNNNNNCNNNNNNNNNNNNANNNNNNNNNNNNN
NNNNNNNNNNNNANCNNANNNNNNNNNNNNNNNNGGNNANNNNNNNTNNNNNNNNCNNNC
NNNNNNNANNNNNCCNNNNNNNNACGNNNNNNNNNNNNANNNNNNNNNNNNNNNNNNNNN
NNNNNNNNNNNNNNNNNNNNNNNNNGNNNNNNNNNNNNNGTNNNNTNNNNNANGNNNNNN
NNNNNNNNNNNNNNNNNNCNNGNTNNNNNNNNNNNNNNANNCNNNNNNNNNNNNNNCNNN
NNNCNNNNNNNNNNNNNNNANNNNNNNGGGNNNNNNNCNNNCTNNGNTNNNNNNNNCNNN
NANNNNNANNNNNNNNNNNNNNNNNNNNNNCCCNNNAANNNNNNNCGNNNNNNNGNNNNN
NCNNNNNNNNNNNNNNNNNNNNNNNNNNNNNNNNNNNCNNNNNNNNNNNNNNTNNNNNNN
NNNNNNTATNCNNNNNNGTNNNNCTANNANCNNNTNNNNNNNNNNNNNNNTNNGNNNNNN
TTTNTNTNNTTNNNNNNNNNNNNNNNNNANNNNNGNNNNNNNCCNANAANNNTCNNNNAT
TNNNNNNNNNANNNTNNNNNNNNNNNNNNNNNNNNCNNNNNNNNNNNNNNNANNNNNNNN
NNNGTNNNNNNGNNNNANNNNANNNNNNNNNNNNNNNNNNANNNNNNNAANGNGNNNNNN
NNNNNNNNNTNCTNNNNNNNNNGNGNNNCNNGCNNGNNNNNNNTNNNNNNNNNNATNNNN
NNNNGANNNNTNNNCNNNNNNCNANNNANNGNNNNNNNNGNNNNNTTNNNNNANNNANNA
NNCNNNNNNNGNNNNNNNNNNNNNNNNNNNNNNNNNNGNGNNTNNNNNNCNNNNNNNNNG
CNNNNNNTNNNNNNNNGNNNNCNNNNNGNNNNNNNNNNNNCNNNNNNNNNNNNNNNCNNN
NNNNNNNNNNNNNNNNNNNNNNNNNNNNNNNNNNNNNNNNNNNNNNNNNNNNNNNNNNNN
NNNNNNNNNNNNNNNNNNGNCNNNNNNNNNNNNNACCCTNNCGNNNANNCNNCCNNGNNA
GNNNNNNNNNNNNNNNNTNANNNNNNNNNNNNNNNNNNNNNNNNNNNNNNNNNGTNNNNN
NNNNNNNNGNNNNNNNNNNNNNNNNNCNNNNNNNNNNNNNNANTNNNNNTNTNNNNNNNN
NNNNNNNNCNNCNNGNNNNNNNNNNNNNNNNNNNNNNNTNNNNTNNNNNNNNNNANNNTN
NNTNNNNNNNNNNCNNNNNNNNNNNNNNNNNNNNNNNNNNNNNNNNNNNNCNNNNNNNNN
NNNNNNNNNNNNNNNNNNNNNNNNNNNNNNNNNNNNNNNNNNNNNNNCNTNNNNNNNNNN
NNNNNNNNNNNNNNNNNNNNNNNANNNNNNANCNNNNNNNNGNNNNNNNGANNNNNNNNN
NNNNANTNNNCCNNNCNNNNGCNNNNNNNNNNNNNNNNNNNANNNNNNNNCTNNNNNNNN
NNNNNNNNNNNNNNNNNNNNNNNNNNNNNNNNACNNNNCNNNNNNNNNNNNNNNNNNNNN
NNTNNNNNANNNNNNNNNNNNNNNNNNNNNNNNNNNNTNNNNNNNNNNNNNNCNNNNNNN
GNTNNNNNNNNNNNNNNNNTNNNNNNNNNNNNNNNNNNNNNNNNNNANCNNNNNNNNNNN
TNNNNNNNNNNNNNNNNNTNNNNNNNTNNNNNANNNCNNNNNNNNNGCNNNNNNNNNCTN
NNNNCNCNNNNNGTCNNNNNNNNNNNNNCNNCNANNNNCNNNNNNNNGNNNNTNCNNNNN
NCNNNNNNNNNNNGNNNNNNTANNNNNNNNNNNNNNNNNNNNNNNNNNNNNNNNNNNNNN
NNNANNNNGCNNNNNNNCNNNNNNNNTCNNNNNCNNNNNTNNCNNNNNNNNNNNNNTNNN
NNNNNNNNNNNNNNNNNNNNNNNNNNNNNNNNNTCCNGNNCNNNNNNNNNNNNNNNNNNN
NTNNNNNNTNNNNNNNNNNNNTNNTNNNNNTNNCCGCNCNNNGGNTTTANNNNNNNNNNN
NNNNNNNNNNNGNNNNNNNNNNNCCNGNNNNNNNGNGGNANNNNNNNNNNNNNNNNNNNN
NNNNNNNNNNNGNNNNNNNNNNCCNNNNNNANNNNANNNGNNNNNNNNNTNNNNNNATAN
NNANNNNNNCCNNNNNNNGNNNNNNNNNNNNNNNNTNNNNNNGNNNNNTNNNNNNTNNNN
NNNGNNNNNNNNNNNNNNNNNNNNNNNNNNNNNNNNNNNCNNNNGNNNNNNNNTNNNNNN
NNNNNNNNNNCGNNACNNNTNNNNNTNNNNNNNNNNNNNNNNNNNNNNTCANNNNTCNNN
NNNGNNNNTNNNNNNNNNNNNNNNNNNNNNNNNNNNNNNCNTNNTGNNNNNNCNNNCNNN
NNCNNANNNNNNNNNNNNNNNNNNNNNNNNNNNNNCGNNNNNNNNNNNNNNNNCNNNNTN
NNNNNNNNNGNNNNNNNNNNNNTNNNNATNTNNNNCANNNNNNNNGNNNNNNNNNNNNNA
GNNCNANTNTNNNNNNNNCNNNNNNNNNNNNNNNNNNNTNNNNNNNCNNNNNNNNNNNNN
NNNNNNNNNNNTNNNNCNNNNNNNNNNNNNNGNNNNNNNNNNCNNNNNNNNNANNNNNNN
NNNNNTNNNNNATCNNNNNANNNNNNNNNNNNCNNNNNNNNNNNNNNCNNNNNNNNCANN
TNNANACNANTTANTNNCANCCNNNNGNNCGNANNNNNCNNTNCNNNNNNNNNNNNNNNN
GNNCNNNGCTATNNANNNNNCNNANNNNNTNNANNTNNCGNNNNTNNANNTGNCNNNCNT
NNANNCANNNNCNNNNCNNNNNNNNNTNNNNTTNNNNNANNNNNNNNNNNNNNTNNANNN
NNNGNNNNNNNNNNTNNCNNNNCANNTNNCANNNNTTNNNGNCNANNNTNNNNCNNGNNN
ANTNNNNNANNANNANNCTNNNNNNNTNNCNNCANANNNNNNNNAGNCCNNNNNANACNN
NNCNTNNNNNNNNNNGNCNNANNNNNCANTNNNNNNNNANNCNNNNNTNNCNNNNNANNA
NNCNNANNNNNCNNNNNCNNANGNNNANNANNANNNNNNNNCNNANNCNNNNNANNGCNN
GNANNTNNNNNGTNNNNNNTANNCCNANNANNTNNGNNNNNNNNCNNCNNCNNANNNNNN
NCTANNNNNNNNNNNNTNNNGTNNNNCNNNNNNNNNNNGNNNNNNNNNNNNNNNNNNNNN
NNNNNNNNACNNNNNNNNNNNNNCNNNNNTNNNNNTNNNNNNNCTNNNNNNNNNNNNNNG
NNNNNNNNNNNCNNCNNNNNNNNANNNNNNNNNNNANNNNNTNNNNNCNNCNNNNNNNNN
NNGNNCNNNNNTNNTNNCNNNNNNNNTNNCTNTNNNGNNNNNNNNNNNNNANNNNNNNNC
NNCNNNNNANNCNNNNNNNNNNNNNNCNNANNCNNTTNNNNNNNNNNNNNNNNANNGNNC
NNNNNNNNCNNNNNNNNNNNNNGNNNNNNCNACNNTNGNNNTNGCNNTNNNNNNCNNNNN
NNCTNACNNNNNNNNNNTNNNCNANNNNNGNNANNNNNNNNGNNNNNGNNNNNCNNNNNC
CNANNCNNNNNTACNNNNNNNNNNNNANNNNNNACNNNNNNNNNNNNNNNNNNNNNNNNN
NNNNNNNNNNNNNNNNNNNNNNNNNNNNTNNNNNNNNNNNNNNNNNNNNNCNNNNNNNNN
CNNNNNNNCTNCTANNNNTNNNNNNCTNNTNGNNNNCNNANNTNCNNNAANTTNNNTNNN
NNNNNNNNNNNNNTNNNNNNNNNGNNNNNNNNNNNNNNNNNNNTNNNNNTNTNTNNTNNN
NGNNNNNNNNNNCNNNNNTNNNNNTNTTNNTNNTCNNNTNNNCANTNTNNNNNNANNTNN
NNNNGNNNNNNNCNNTNNTNNNNNACNNCNNGNNNNNANNNNGNNTNNANNNNNTNNANN
CNNCNNCNNCNNCNNCNNNNNNNNNNNNNNCNACCNNNNNNNTNNNNNNNNNNNNNNNNN
NNNTNNNTNGNNTNNNNNNNNNNNNNNNNNNNNNNNANNNNNNNNNGNNNNNNNTNNNNN
NNNNNNNNNNNNNNNNNNNNNNNNNNNNNNNNNNNNTNNCNNNANNNNCNNANNNNNTNN
NNNGNNANNNCNANNTNNNNNNNNANNANNNNNCNNNNNNNNNNNCNNNGNNNNNNNNNN
ANNNNNGNNCNNCNNNNNNNNNNNNNNNCNTNNNCNNNNGNNNNNNNNNNNNNNNNNANN
NNNNNNTNNNNNTNNNNNNNTNNTNNNNNNNNNTNNNNNNNNCNNNNNNNNANNCCNNNN
NGTTTNNNNNNNNNNNNNNNNANNNNNNNNGNNNNNANNCNNANNNNNNNNNNNANNNNN
CNNANNNNNNNNANNNNNCGNTCNTNTNNNNNNANNNNNNNNNNNANNANNNNNTNNCNN
CNNNNNNNNNTNGCNNNNNTNNNTTNNNNNTNTCNTNNNNNNTNNCANCNNANNTNCCNN
NNNNNNNNNNNNTNNNNNCNNNNNNNCNCNGNNNNNNNNNNNCNNNNNNNNNNNANCNNN
NANTNNNNNCGNNNNNNNNNNTNNNNNTNNNCNANNNNNANNNNNNNNNNNTNNCNNNNN
TNNGNNTNTNNNNNNNNNNNNNNTCNNNNNANNGNNNNNNNNNNNTNNCNGNNNCNNTCN
NNNCNNTNNNNNNNNNNNNNNNGNTNNANNNNNCNNNNNTTNNNNNATNNNNNNNNNGNN
TNNNNNNNNNCNNNNANNNNNTNNNTNCNNNNNCNNNNNNNNNNNNNNNNNNNANNNTCN
CNNTNTNNNNNNNNTNNNTTNTNNNNNNNNNNNNNTCNNNTNNNNTNNCNNNATACNNNN
NNNNNNNNNNNNNNNNNNNNNGTNNNNNNNGGNNNNNNNNNNNNNNNNNNNNNNNNNNNN
NNNNNNNNNNNNNNNNNNNNNNNTNNNNNNNNNNNNNTNNNNNNNNNNNNNNNNCNNNNN
NNNNNNNNNNNNNNNNNNNNNNNNNNNNNANNNNNNNNNNNNNNNNNCNNNNNNNNNNNN
NNNNANNNNNNNNNNNCNNNNNNNNNNNNNNNNACNNNNNNGCNNNNTNNNNNNNNNNNN
NNNNTNNCNNNNNANNNNNNNNNNNNCNNNNNNNNNNNNNNNNNNNNNNNNNNNNNNNNN
NTNNNNNNNNNNNNNNNNGNNNAANTTNNNNNNNNGGNNNNNNNNNNNNNNNNNNNNNNN
NNNNANNNNNNNNNNNNNNNNNNNNNNNNNTGNNNNNNNNNNTNNNNCNNNNNNNNNNNN
NNCNNNCNNNTCNNNNNCNNCNNTNNNNNTNNTNNTNNCNNNNNTCNNCNNNNNNNTNNT
NNGNNCNNTNNANNANNANNANNTCNNNNCCNTCNANNTNNCNNTNNATNANNCNNANNN
NNNNNNNNGNNCNGAGNNNNNNNNNNNNNCNNNNNNGNTNNNNNCGNANANNNNNNTNNN
NNNNNCNNNNNCNNNNTANNANNANNCNNNNNTNNNNNNNNCNNTNNCNNNNNTNNNNNC
NNNNNANNTGNTNNNNNCNNNNNANNNNNTNNCNGNNNANNTNNTNNNNNNNNNNNNNNC
CNCNNTNNNNNNTNCCNACNANNNNNCNNNNNCTNNNTNGNTNNANNNNNNGNANNNNNN
NNNNNANNCGNNNNCNNTNNCNNNNNANNNNNNNNNNNNNNTNNANNANNTNNNNNANNT
CNAANNNNTNNCNNTTNNNNCNNNNNNNNANNTNNNNNNNNTTNNNNANNNNNCNNCNNC
NNNNNNNNNNNTNNCNNNNNNNNGNNCNNNGNNNNGNNNNNANNNNNNANCNNTCNGNNC
NNNNNANNCGNNNNNNNTNNCNNNGNACNNNNNCNANNCNNGNNCNNNNNANNNNNNNNC
NNCNNCNNNNNGCNATNNNNNNNCNGNNNNNNNNNNNNANNCNNNNNCNNNNNGNNNNNN
NNNNNANNCNNTNNTCNNNNTNNNNNNTNNNNNNNNNNCNNNNNNNNNNNCGNNNNNNNN
NNNNNNNNCTNANNTNNGNNTNNNNNNNNNNNTNNNANNNNGNNCNNNNNCTNNNNANAN
NNNNNNNNNNNNNNANNTNNGNNANNNNNTNNGNNNNNNANGNNNNNCNNNNNTCNANNT
NNCNNCNNNNNNNNCNNNNNTNNNNNCNNTNNCNNNNNANNCGNCNNNNNANNANNNNNN
NNCNNNNNNNNNNNTNNNNNTNNNNNTNNTNNNNNNNGGNNNNNANNNNNCNNCNNNTNG
NNNNNNNNNNNTNNNNNNNANNNNNNNNNGNNNNNNNNNNNNNNGNNNNNNCNNNNNNNT
NNTNNNTNANNNNNANNANGGNNTNNNNNTGNANNNNNNTNNGNCNNNNNTNNCNNCNNT
NNTNNNNNNNNCGNCNNNNNCNNCNNNNNNNNNNNNNNNNNCNNNNNNTNNNNNNNNNNA
NNNNNNNNNNNTNNTNNNNGGNNANNTGNTNNNNNNNNCNNACNNNNCTNNNNNNNNNNN
NNCNNNNNNANNNNNNNCNNANNCNNCNNNGCNATNNNANNTGNNNNCNNCNNTNNANNC
NNNNNCNNANNANNCNNNNNNNNACNANNTNNCNNGNNTNNNCNNNNCNNCNNCNNCNNN
NNNNNANNCNNAATNNNNNNTNNNNNCNNNNNNNNNNNNNCNNNCNNTNNCNNNNNNNNN
NNNNNNNNNNNNGNNNNCNNCNNCNNNNNNNNNNNTGNNNNNNNNNNNNNNNNNNNNNNN
NNNNNNNNNNNNNNNNNNNNTNNNNNNNNNNNNNNCNNANNNNNTNNNNNNNNTNNCNNN
NNTNNANNNNNCNNNNNNNNTNNCNNNNNNNNNNNNNNNNANNNNNNGNNNNNCNNNCTN
NTNNNNNNNNGNNNNCATNNNNANNTCNNNNTNNCNNNNANNNNNNNNGNNNNNNNNNNN
NCNNNNTNNNNTNNTNNCANAGNNNNNNNNNNANNNNANGTNCNNNNCNCNNNNNNNNNN
ANATNNNNNANNNNNNNNNTNCNNNNNNNNNNNANNNNNNNNNNNNNNNNNNCNNNNNNN
NNNNNNNNNCNNNNNNNNNNNANNTNNNNNCTNNANNNNNNNANNNNNNNNTNNCNNNNN
TNNNNNNNNNCNNNNGNNNNNGCNGNNCNNNNCNNGNNNGNNNGNTGNNNNNNNNNNNNN
NNCNNNNNNNNNCNTNNNNNNNNNNNNCNNNTNNNNNCNNNNNNNTCNNNNTNNNTNNNN
NNNTCNNNNNNNNNNNNNNNNANNNNNTNNCNNNNCNNNNNNNNNNNNNANCNNNNNNNN
NNNGNNNNNNNNNNGNNNTNNGNNTNNNNNNNNNGNNNNNTNNNGNNNNNNNNNNNNNNN
NNNTNNNNNNNNNNNNTNANNGNNANNNNNGNNACNACNNTNNNNNNNNNNNNNTNNNNT
NNNACNANNNNNNNNANTNNNNNNCNNNNNGTNNNNNNNCNNNNNNNNNNNATNNNNCNN
ANNNNNTGNGNNCNNNNNNNNACNANNANNNNNCNNNNNNNNNNNCNNTNNNNNNNNNNN
NNNNNNNNNNNNNTNNCNTNNNNNCTNANNTNNCNNTNNANNNNNNNNNNNTNNNNNGNN
NNNNNNCNNNNNNNNANNNNNNNNNNNNNNGNNNNTNNNANNNNNGNNNNNTNNNNNNNN
NNNNNNGNNNNNNNNNNNNNNNNNNNNNNNNNNNNNNNNNNANNNNNNNNNNNNNNNNNN
NNNNNNNNGCNNNNNANNNNNNNNGNNNNCNNNNNGNNANNNNNCNNNNNNNNNNNNNTN
NNNANGANNTTNNNANNNTNNTNGNNNNNNNNTNNCNNCNNNNNNCNNNNNGNNNNNNNN
NNCNNNNNTTNTCNCNNTNNNGNNCNGNCNCNNNCNNNNNTNNTNNNNNNNNNNNCCNCT
NNNGNNANNNNNNNNNNNNNNANTNANNTANNNNNNNTNTTANCNNNGNNNTNNTNNGTN
NCNNNNNCGNANCNNNNNTCNNNNNANNNNNANNNNNNNNNTNNNNNNNNNNNNNCNNNN
NNNNNNGCNNNNNNNNNNNNNNNNNNNNNNNNTNNATANNNNNNNNTGNNNNNNNNNNNN
NNNNNNGTNTNNNCNNNNNNNNNNNNNNNNNNNNAANNNNNNNNTNNNNNNNTNNGNNCN
NANNTNNTNNANNNNNNNNCNNNNNNNNNNNNTNNNNNCNNNNNNNCNNNNNNNNANNNN
NNCNNNNNNNNNNCNNNNNCNNNNNNNNCNNNNNGNNNGNNNNAGNCGNNNNTNNNNNNT
NNNNNNNTNNNNNNNNNGNNNNNNNNGNCNNNNNCNNNNNNNNANNANNNNNCANTCNNN
NNANCNNNNNNNNNNNNNNNNNTNNNNNTNNCNNCNNTNNNNNTNNNNNTANNNNNNNNN
NCGNGNNGTNNNNNNNNNNNNNNNNNNNNNNNNNNNTNNNNNNTNNNNNNNNCNNANNNG
NNNNNNNNNNNNNNNTNNGCNNNNNNNNNNNNNNNNNNNNNNNNACNNNCNCCNNNNNNN
TNNTNNNNNNANNTNNNNNGNNTNNNNNANNNNTNANCNNNNNNNNTNNANNCNNTNNCN
NAGNCNNNNNNNNNNNGNNTGNNNNNNNNNNNNNNNNNNNNNNNNTNNNNNTNNNNNTNN
NNNANNCNNNNNNNNTNNNNNTNNNNNNNNNNNNNNGNNTGNCNNCTNNANNANNNNNNN
NNNNNNNNNGNNNNNTNNNNTNNNNNNNNTNNCNNNNNNANNNNNNNNNNNNNNNNNNNN
TNTNNNNNNNNNNTNCNNNNNNNNANNANNTNNTANCNNNNNANNNNNCNNNNNANNGNN
NNNTNNCNNNGNNNNNNNNNNANNNNNCNNTNNTNNANNNNNTNNTNNNNNTNTCNNCNN
NGNACNANNNNNTANCNNANNTNNCNNNNNTNNCNNCNNCNNNNNCNNCNNNNNNNNCNN
NGNACNNNNCNNNNNNNNANNCNNNNNNNNCNNNNNCNNANNNNNNNNNNNNNNNNNCNN
ANNGNNNNNNNNNNNNNNNCNATNGNNTNNCNNNNNTNNTNNNNNCNNNNNNNNNNNNNN
NTNANNNNAANNGNNNNNNNNGNNNNTNTNNCNNNNCNNATNNNNCNNCNNNNNATNNNN
AGNCNNNNNCNNANNACNANNNNNNNNNNNNNNCNNTNNNNNNNNTNNNNNNNNCNNNNN
CNNAGNNNNCNNCNNANNTNNTNNNGNNGNCNNNNNCNNNNNCGNCNNCNNCNNNNNCNN
NNNGNNCNNCNNNTNNNTTGNNNNNNNCTNNNNNNNNTNNNANNNTNNTNNNNNNNNTNA
CNNCNNNNNCNNNNNNGNNNNNNNTGCNNNANNCNNNNNTNNCGNNNNCNNAGNCNNNNN
TTNCNNNNNTGNTNNTNNCNNNNNNNNNNNCNNCNANNNNNNNNNNNNTNNCTNNNNNNG
NTGNNNNNNNNNCNNNNNNNNNNNNNCTNGTNNNNANNNNNNNNNNNNNNTNNNNNNNNN
NNNNCNNGNNCNNTNNTNNNCNNNNCNNCCNNNNCNNNNNCNNCNNNNNCNNANNTNNNN
NNNNANNTNTANNNNNNNNGNNNNNNNNNNNANNCNNNNNNNNNNNNNNNNNCANNNNAN
NANNCNNCNNTNNCNNCNNNNNANNANNCNNTNNGNNNNNCNTNNNNNNNNNNNNANNTN
NCNNNNNNANNNNNNNNNNCCNNNNANNGNNNNGNNNNNCNNNANNNGNNNNTNNNNNNN
NNNNGNNNNNNNNNNNNNNCNTNNNNNNNNNNNNCCTNNNNGTNNNCCNNNNNNNTNNGN
NNNNNNNNNNANNNCNNNNANNNANCNNNNNNNNNNNNNNNNNNNNNNNNNNNNNNNNNN
NNNCNNNNNNNNNNNNNNNNNTNNNNNNNNNNNTNNNNNNNNNNNNNNNNNNNNCNNNNN
CNNTNNNNNANNNNNCANNNNNNNTNNNNTNNNNNNNNNNNNNNNCCNNNNNNNNNNNNN
ANNCNNNNNNNNANNNNNNNNNNNNNNNNNGCNNNNNNNNTNNNNTNNNNNANNNCNNNN
NNNNNNCNNCNNNNNNNNNNNATNNNNNNGNNNNANNNNTNNTNNCCNACNNNTCNNCNN
NNNNNNTNNNGNNNNCCNNNNTNNNNNTNNNNNNNTNNNANNNNNNNNNNNNNNTNNNNN
NNNNNNNNNNNNNNNNNNCNNNTNNNNCCNNNNCNNNNANNCNNTNNNNNNNNNNNTNNN
NNNNNANNNNNNNNNNNGTNNNNNNNNNNTNATNNNNNTNNGGNTNNNNNNNNNGNNNNC
NNCNNTCNNNNNNNNTNTNNNNNNNNCNNCNNCNNANNCNNGTNNGNCNNCNNCNNNNNN
NNTNNNNNNNNNCNNNNTNNNNNCNNNNNCNNNTNCANTNNNNNACNNNNTNNNNNNNNN
NNGNNNNNNNNNNNNNNNCNNNNNNNTNNNNNNCNTNNTNNNNNNNNNNNNNNNNNAANC
NNNNNNNNACNNNNNNNNNNNNTGCNGNNCNCNNNANNNCNNNNCNNNNNTNNNANCNNT
NNCNNNNTGNNANNNNNCTNANNTNNTNNTCNNNNNNNNNNANNNNNNGNCNNNNNNNNC
NNNNNNNNTNNCNNANNNNNANNNNNNNCNNNNNNCNNNNNCNNNGNNNNCNNTNNCNNN
NNCNNTNNANNNGCNNNNNNCCNNNNNNNATNANNCNNANNAANNNNTNNNNNANNNNCN
NNNNNNNNNNNNNNTNNNNNNNNNTNNNNGNNNNNNNTNNANNNNNNNNNTNANNNNNNN
NNTNNTGNNNNNNNNNNNNNNNNNNGTANANNNNNTNNCNNANNNNNNNNNCNANNNNNT
NNCNNNNNCNNNNNNCNANNTNNANNTNNCGNNNNNNNNNNCNNNNNNNNNNNNANANNN
NNNNCNNNNGNTCNNNNANNNNNNNNGGNGNNCNGTNNGNNANNNNNCNNNCNNNNNNNN
NNCNNTNNNNNNNNNNNNNNNNNNNNCNNNNNCNNTNNANNCNNCCNANNANNNNNNNNT
NNNNNCNNCNNANNCNNNNNCNGTNNANCGNNNNNNNNNNNANNCNNCNNNNNCNNCNNT
GNNNNNNNCNNNNNNNNCNNTNNNNNNNNCNNNNNNNNNNNGNNANNTNNNNNCNACNTA
NNANNNNNNGCNNNNNNGNNTNNNNNCNNCCNCNNNNNCNNCANNNNTNNNNNTNNNNNN
NNNNNANNTNNCNNANNANTCNNCNNCCNANCCNNANNTNNNNNNNGNNNCCNANNNNNG
NNCNNTNNANNANNNNNCNNNNNNNNNNNNCNNNNNNNNNNNNNNNNNTNNNNTNNNNNC
NNNNNNNNNNNCTNNNNNNNNNNACNNNNNNNNGNNNTGNNNNNNNNTNNNNNNNNTNAC
NNNNNNANNNNTNNANNNNNNGTANNTNNNNNNNNCNNCGNCCNANNNNNTNNANNCNNN
NNANNNNTNNNNNNNNNNNNNNNNTNNNNCTNNNNNNNTNNTNNTNNNNNGNNNNNCNNN
NNNNNGNNNNNNNNNNNNANNNNATNNNNCNNCCNANNCCNACNNNNNCNNANCNNNNNN
NNNNNNNNNNNNCNNNNANNTNNNNNNNGNNNNTNNNNNNNNNCNNNNNNNNNNNNNNNN
GNNNNNNNNNNNNNNNNCTCNNNNNNNNNNNNNNNNNNGNNNNNNNNTGNNNNNNNNNNN
NNNNNNNTNNTCNNNNNTNNNNTNGNNNNNNNNNNNNGNNNNNNNNANNNNNANNNNNNT
NNNNGNNNNNNNNNNNNANNNNNNNNNNNNNNNNNNNNNNNNNNANNNNNNNNNNNNNNT
TCNNCNNNCNCTNNNNNGNNNNTNNNNNNTNNCNNNCTATANNNNNNNNNNTNNTNNGNT
TTANCNCNNNCNNNCNNNNNNNNTNNNNANNNNNNGNNNNNNNNGNNNTCNNNNACNNNN
NNNNNNNNNNNNNNANTNNNNNNNNANNNNNTNNCCNCNNNNNNNNNNNACNNATTNNTN
NNNNNNNANNCNNNCNNNNCNNNNNNNNTNNTNNATNNNNCNNNNNNNNTNNNNNNNNNN
NTNNNNNANTNNNNNNTATCCNNNNNGNNNNNNNCGNNNNNNNANCTNNNNTNNNANNCN
NNNNNNNANNTNNNTNNNNNNNNNNNNNNNNNNNCNNNNNNNNNNNNNNTCNNNNNNNNN
NCNNNANTNNTNNGNNCNTNNNNNNNNNNNNNNNCNNNNNCTNCNNGNNANNCNNTNNNN
NNNNNGGNGNNNNNNNNNNNNNNNNTNNNNNNNNNNNNNNANNANNNNNNNNNGNNNNTN
NANNNNNNNNNNNNNNNNNNNNNANNTNANNTNNNNNCNNCNNCNNCNNNNNTNNCANTT
NNGNNNNNNNNNNGNNCNNNNCNNNTNNNNNTNNNNNNNNCNNNNNNNNNNNCNNNNNNN
NNNANNNNNGNGNCNNANNCNTNNNNNNGANTNNANNAGNNNNANNNNNNANNNNNNNNN
NNNNNNNNNNNNNNNNNNNNNNNNNNNNNNNNNNTNNNNNNNNNNNCNNANNNNNCNNNN
NNGNNCNNNNNNNTNNNNNNNNNNNANNNGTNNNNNNNNNCNNNNNACNNNNNNNTNNNN
NTNNCNNNNCNNNNNNNNANNNNNACNNCNNNNNTNNNACNTNANNNTNNNNNNNCNTNN
NCNNNCNNNNTNCNNCANNNNNCGNCNNNNNNNNNNNNNNCNNTNNANNANNNANNNNNN
NNNNCNNANNCNNTNNNNNNNNCNNTNNANNANNNNNTNNNNNCNNTNNNNNANNNNNCC
NNNNTNNCNNNNNCNNCNNTNNCNNCNNNNNTNNCANANNTNNACNNNNCNNNNNNNNCN
NTNNCNNTNTTNNCNGCNNNNNCGNNGNANNNNNNNNNNNNNNANNNNNANNCNTNTNTN
NNGNCNNGNNNTNCNNCANNNNANNCNNCNNNGNTGNNNGTNNCNNNNNNNNNNNNANNN
NCNNCNNNANNNNNTNCNNCNNCNNNNNNNNANNCNNCGNNGNCGNNNNNNNNNNTNNNN
NNNNNNNNNNNNNNNNNCNNNNNNNNNNNNNNNNNNNNNNTNNCNNNNNNNNTNNCNNCN
NCNNNNNNNNTNNTNNCGNNNNTCNNNNANNNNNNNNNNNNCNNANCNNNGNTNATNNTN
NNNNNNNCNNNNNCCNNNNGNNCNNCNNTNTNNNNNNNNNNNNNNNNNNNNNNNNNNNCN
NNNNANNCNNCNNTNNNNNCNNTNNTNNTNNNNNANNNNNTNNNNNNNNNNNTNNGNNCT
NNNNNCNNNNNNCNNCNNNNNNNNTTGTNNCNNNCNNNNNNNNCNTCNNNNNNNNNNNNN
NCNNTNNTNTNNNTANNNATNNNNNNTATCNCTNCNNCNNNNNNNCNNNCNNGNNNNNAA
CNNNGNNNNNGNNTNNCNNNNNNNNTNNNNNNNNCNNNGNTNNANNNNNNNNNNNNTNNN
NANNNNNNNNNNCNNNNNCCNNNNNNNNNNNNNNNANCNNNNNANNNGNCANCCNNNNNN
NNNNNNTNNNNNNNGCCNNNNNNNNNNNNNNTNCCCNGNNNNNNNNNNNNNNNNNCNNGN
NNNNANNNNNTNNNNNNNNCNNNTNNATCNNNNNCNNTNNCNNNNNANNCTNATNNNNNN
NNNNNNNNNNNNNNNTNNANTNNNNNNNNNNNNNNNNNNNNNNNNCNNNNNNNTTNNNNN
NNNNNNTNNGNTNNNANNNNNGNNNNNNNNCGNNNNNNNTNNGNNNNNTNNNNNNNNGNN
CNNNGNNNNCNNTNNNNNNNNNNNCNNCNNNNNNNCNNANNNNNNNNNNNNNNNNNNNNC
NTCANNTNNTNNNNNNNNTNNTNCNNNANNGNNNNNNNNGNACNNCNNNNNCNNGNNNNN
NNCNNNTGNNNNNNNNNCNGCCNNNNNNNNANNCNNANNTNNNNNANNNNNNNCTNNANN
CNNNNNCNNNNNANNANNNNNNANNNNCNNCNNNNNTNNCNANNNNNNNANNNNNNNCNN
CNNCNNNNANNNGNNTNNNNNNNNNNNNNNNNNNNNTNNNNNGNNNANNNNNNNNNNCNN
NNNTNNNCNTNANNNCNNANNNNNNNNNNNANNTNNNNNNNAANNCNCCNNANNNNNTNN
NNNNNNNNNNNNGNNTNGNNNNNNNNNNANGNNNNNNNNNNNTNNNNNTANNNNNNNNCN
ANNNNTNNNTNNNNNNNNNNNNNNNNNNNNNNNNCANNNNNNNNCNNNNNCANNNNNNNC
NNNCANTCNNNNGNNCNNNNNNCNNNNNNNNNNNNNNNNCNNTNNNTNNNNCNNNNNNNN
AGNCNNNNNNNNCNNNNNNTNNNNANNANNTNTCNNTNNCNNCNNGNNNANNNNNCNNNN
CCNNNNNNNCNNCNNNNNNNNANNNNNNNNNNNNNNNNNCNCNTNNNNNNNNNNNNNANN
NNNNNNNNNNNNTACCNNTNNNNNNNNNNNCNNGNNNNNCNGNNNNNNCANCCNNNACAN
NNNNNNNNNCNNAGNTNNAANGNNTNNTNNNNNNNNNNNTNNGNNCGNNNNNNNANNNTN
ANNNNNCNNGNNTNNCNNTTNTCNNGNNANNNNNNATNNTNNNGNNNNNNNNNNNCNNNN
NGNNNNNNNNNNNNNNNNTNNNNGANNCGNCNNNNNANNNNNNNNNNNNTNNNNCNNNNN
ANNNNNANNCNNCNNCNNNNNCNNANNNNNNNNNNNNNNNNNNNNNNNNNNTNNNNNCNN
NNNANNNNNNNNCNNNNNCNNNNNNNNNNNNGNNNNNNNTNNNNNNNNCNNCNNTTNCNN
TNNTNNNNNNNNANNNANNNNCNTNGNNANTGNCANNGNNNNNCNANNANNNNNCNNCNN
NNNNGNCNNCNNCNNCNNNNNNNNNNNTNNCTNNGNCGTNNNCNNNNNCNNNNNCNNCNN
CNNNTNTNNCNTNNNGNNNNTCTNNGNGGNNCNCNNNCNNNNTNNNNNTCNNNNNNNNNT
NNNNNNNNNCNNANNNGNNNNCNNNGGNNNNCNNGNTNNNNNNANCNNANNCNNTNNNNN
CNNNNNNNNCNNTNNNNNNNNNNNNNNGNNANNNNNNTNNNNNNNNNNCNNNNNCTNNNN
ANNNNNCNNCNNCNNNNNNNNNNNANNANNNNNNNNAGCNTNNNNTNNNNNNNNNCNNNC
TNNNNNCNNNCNNNNNNNCNNCNNNNNNNNNNNNNNNNNNNTNNNNNNNNCNNNNNNNNN
NNNNNNANNNNNNNNNNNANNNNNNNNNNNNCNGNNNNNNNNNNNNNNTNNNNNNNNANN
NGNCNNNNNCNNNNNTNNNNCCNNCNNNNNNNNNNNNNNTNNCCNNNNCNNTNNCNNCNN
CNNNNNGCNNNNNNNNNCGNNCGNNACNANCNNNNNCNNNTNNCNNNNNNNNNNNCNGNN
NNNNNNNNNNCNNNTNNNNTNNNNNNNNNNNNNNNNNNNGNNNNNNNACNACTNNCNNNN
NNNNNNNNNNNNNNNNNNNNNGCNNNNNNNNNANNNNNNNNNNNNNNNNNNNNNNNNTNN
NNNNNNNNNNNNNNNCNCNNNNNNNNNNNNTNNNNANNNANNNNNNNNCNTATNNNTNTN
ANNNNTNTNNNNNNTCNNNNTNNNTCANNNNNNNANTNGCNNCNTNNNNNNNNNNNNCNN
NCNNNNNNNNCTNNNNNNNNNCNNNNNTANNNNGNCNNNNGNNNNNNTTANNTACNNNNN
GGNTNANGNNNNNNACNNNNNNGNNATANANNNNNNNNNNNTNNNTNNNANNNNNAATNN
TNNGCNNCNNNNNNNTNANNANNTNNNNGNCCTCTNTNNNNNTANNNNATACNNATNANN
NNNGACTGNNNNNAGTNNNNNNTGNCNNNTTCATTNNTNANNNTNTANNTNTTNTNTNTT
CCTNNNNNTTNNNNNANNNNNNNAATTNCNNNNNNGCNNNNNNNNNGNNNNNNNNNAGGN
NNNGNTCNNNCNNNNNNNNNCGNNNNNNNAANCCNNNNNNNNCGNNNNNNNANNNNTNNN
NCNNNGNNNNNNNNNNNNNNNNNNNNNNNNNNTNNTCNNNNNCNGTNCNNNNNNNNNTNN
NNNNNNNNNNNNNNNNNNNN
>SAMN02843054    
NNNNNNNNNNNNNNNNNNNNNNNTNNNNNNNNNNNNNNCNNNNNNNNNNNNNNNNNTNNN
NNNNNNNNNNNNNNNNNNNNNNNNNNNNNNNNNNGNNAANNNNNNCNNNNNNNANNNNCT
NTNNNNNNNNNNNNNNNNNNNNTCNNNNNNNCNNGNNNNNNGANNANNGTNGANNNTACN
NNCNNNNNNCNNNNNNNNNNAATNNTNNNNNNNNNNNNNNNNTNNANANNNNTNNNNNNN
NNNANNNTCTNNNNNCNCNNNNNNNNNNNNNNNNNNNNNNNNCNNNNNNANNTNNNTNNN
GCNNNNNNNNNNNNNTNNANNNNNNNNANCNNNNNCNNNNNNNNNNNNNNNNNNNNNNNN
NNNCNNNNNNNNNNNNNNNNCCNNNNNNNNNNNNNNANANNNCNNNNNNNNNNNNNNNNN
NNNNNNNNNNNNNNNNNNNNNNNNNCNNNNNNNCNNNNNNNNNNNNANNNNNNNNNNNNN
NNNNNNNNNNNNANCNNANNNNNNNNNNNNNNNNGGNNANNNNNNNTNNNNNNNNCNNNC
NNNNNNNANNNNNCCNNNNNNNNACGNNNNNNNNNNNNANNNNNNNNNNNNNNNNNNNNN
NNNNNNNNNNNNNNNNNNNNNNNNNGNNNNNNNNNNNNNGTNNNNTNNNNNANGNNNNNN
NNNNNNNNNNNNNNNNNNCNNGNTNNNNNNNNNNNNNNANNCNNNNNNNNNNNNNNCNNN
NNNCNNNNNNNNNNNNNNNANNNNNNNGGGNNNNNNNCNNNCTNNGNTNNNNNNNNCNNN
NANNNNNANNNNNNNNNNNNNNNNNNNNNNCCCNNNAANNNNNNNCGNNNNNNNGNNNNN
NCNNNNNNNNNNNNNNNNNNNNNNNNNNNNNNNNNNNCNNNNNNNNNNNNNNTNNNNNNN
NNNNNNTATNCNNNNNNGTNNNNCTANNANCNNNTNNNNNNNNNNNNNNNTNNGNNNNNN
TTTNTNTNNTTNNNNNNNNNNNNNNNNNANNNNNGNNNNNNNCCNANAANNNTCNNNNAT
TNNNNNNNNNANNNTNNNNNNNNNNNNNNNNNNNNCNNNNNNNNNNNNNNNANNNNNNNN
NNNGTNNNNNNGNNNNANNNNANNNNNNNNNNNNNNNNNNANNNNNNNAANGNGNNNNNN
NNNNNNNNNTNCTNNNNNNNNNGNGNNNCNNGCNNGNNNNNNNTNNNNNNNNNNATNNNN
NNNNGANNNNTNNNCNNNNNNCNANNNANNGNNNNNNNNGNNNNNTTNNNNNANNNANNA
NNCNNNNNNNGNNNNNNNNNNNNNNNNNNNNNNNNNNGNGNNTNNNNNNCNNNNNNNNNG
CNNNNNNTNNNNNNNNGNNNNCNNNNNGNNNNNNNNNNNNCNNNNNNNNNNNNNNNCNNN
NNNNNNNNNNNNNNNNNNNNNNNNNNNNNNNNNNNNNNNNNNNNNNNNNNNNNNNNNNNN
NNNNNNNNNNNNNNNNNNGNCNNNNNNNNNNNNNACCCTNNCGNNNANNCNNCCNNGNNA
GNNNNNNNNNNNNNNNNTNANNNNNNNNNNNNNNNNNNNNNNNNNNNNNNNNNGTNNNNN
NNNNNNNNGNNNNNNNNNNNNNNNNNCNNNNNNNNNNNNNNANTNNNNNTNTNNNNNNNN
NNNNNNNNCNNCNNGNNNNNNNNNNNNNNNNNNNNNNNTNNNNTNNNNNNNNNNANNNTN
NNTNNNNNNNNNNCNNNNNNNNNNNNNNNNNNNNNNNNNNNNNNNNNNNNCNNNNNNNNN
NNNNNNNNNNNNNNNNNNNNNNNNNNNNNNNNNNNNNNNNNNNNNNNCNTNNNNNNNNNN
NNNNNNNNNNNNNNNNNNNNNNNANNNNNNANCNNNNNNNNGNNNNNNNGANNNNNNNNN
NNNNANTNNNCCNNNCNNNNGCNNNNNNNNNNNNNNNNNNNANNNNNNNNCTNNNNNNNN
NNNNNNNNNNNNNNNNNNNNNNNNNNNNNNNNACNNNNCNNNNNNNNNNNNNNNNNNNNN
NNTNNNNNANNNNNNNNNNNNNNNNNNNNNNNNNNNNTNNNNNNNNNNNNNNCNNNNNNN
GNTNNNNNNNNNNNNNNNNTNNNNNNNNNNNNNNNNNNNNNNNNNNANCNNNNNNNNNNN
TNNNNNNNNNNNNNNNNNTNNNNNNNTNNNNNANNNCNNNNNNNNNGCNNNNNNNNNCTN
NNNNCNCNNNNNGTCNNNNNNNNNNNNNCNNCNANNNNCNNNNNNNNGNNNNTNCNNNNN
NCNNNNNNNNNNNGNNNNNNTANNNNNNNNNNNNNNNNNNNNNNNNNNNNNNNNNNNNNN
NNNANNNNGCNNNNNNNCNNNNNNNNTCNNNNNCNNNNNTNNCNNNNNNNNNNNNNTNNN
NNNNNNNNNNNNNNNNNNNNNNNNNNNNNNNNNTCCNGNNCNNNNNNNNNNNNNNNNNNN
NTNNNNNNTNNNNNNNNNNNNTNNTNNNNNTNNCCGCNCNNNGGNTTTANNNNNNNNNNN
NNNNNNNNNNNGNNNNNNNNNNNCCNGNNNNNNNGNGGNANNNNNNNNNNNNNNNNNNNN
NNNNNNNNNNNGNNNNNNNNNNCCNNNNNNANNNNANNNGNNNNNNNNNTNNNNNNATAN
NNANNNNNNCCNNNNNNNGNNNNNNNNNNNNNNNNTNNNNNNGNNNNNTNNNNNNTNNNN
NNNGNNNNNNNNNNNNNNNNNNNNNNNNNNNNNNNNNNNCNNNNGNNNNNNNNTNNNNNN
NNNNNNNNNNCGNNACNNNTNNNNNTNNNNNNNNNNNNNNNNNNNNNNTCANNNNTCNNN
NNNGNNNNTNNNNNNNNNNNNNNNNNNNNNNNNNNNNNNCNTNNTGNNNNNNCNNNCNNN
NNCNNANNNNNNNNNNNNNNNNNNNNNNNNNNNNNCGNNNNNNNNNNNNNNNNCNNNNTN
NNNNNNNNNGNNNNNNNNNNNNTNNNNATNTNNNNCANNNNNNNNGNNNNNNNNNNNNNA
GNNCNANTNTNNNNNNNNCNNNNNNNNNNNNNNNNNNNTNNNNNNNCNNNNNNNNNNNNN
NNNNNNNNNNNTNNNNCNNNNNNNNNNNNNNGNNNNNNNNNNCNNNNNNNNNANNNNNNN
NNNNNTNNNNNATCNNNNNANNNNNNNNNNNNCNNNNNNNNNNNNNNCNNNNNNNNCANN
TNNANACNANTTANTNNCANCCNNNNGNNCGNANNNNNCNNTNCNNNNNNNNNNNNNNNN
GNNCNNNGCTATNNANNNNNCNNANNNNNTNNANNTNNCGNNNNTNNANNTGNCNNNCNT
NNANNCANNNNCNNNNCNNNNNNNNNTNNNNTTNNNNNANNNNNNNNNNNNNNTNNANNN
NNNGNNNNNNNNNNTNNCNNNNCANNTNNCANNNNTTNNNGNCNANNNTNNNNCNNGNNN
ANTNNNNNANNANNANNCTNNNNNNNTNNCNNCANANNNNNNNNAGNCCNNNNNANACNN
NNCNTNNNNNNNNNNGNCNNANNNNNCANTNNNNNNNNANNCNNNNNTNNCNNNNNANNA
NNCNNANNNNNCNNNNNCNNANGNNNANNANNANNNNNNNNCNNANNCNNNNNANNGCNN
GNANNTNNNNNGTNNNNNNTANNCCNANNANNTNNGNNNNNNNNCNNCNNCNNANNNNNN
NCTANNNNNNNNNNNNTNNNGTNNNNCNNNNNNNNNNNGNNNNNNNNNNNNNNNNNNNNN
NNNNNNNNACNNNNNNNNNNNNNCNNNNNTNNNNNTNNNNNNNCTNNNNNNNNNNNNNNG
NNNNNNNNNNNCNNCNNNNNNNNANNNNNNNNNNNANNNNNTNNNNNCNNCNNNNNNNNN
NNGNNCNNNNNTNNTNNCNNNNNNNNTNNCTNTNNNGNNNNNNNNNNNNNANNNNNNNNC
NNCNNNNNANNCNNNNNNNNNNNNNNCNNANNCNNTTNNNNNNNNNNNNNNNNANNGNNC
NNNNNNNNCNNNNNNNNNNNNNGNNNNNNCNACNNTNGNNNTNGCNNTNNNNNNCNNNNN
NNCTNACNNNNNNNNNNTNNNCNANNNNNGNNANNNNNNNNGNNNNNGNNNNNCNNNNNC
CNANNCNNNNNTACNNNNNNNNNNNNANNNNNNACNNNNNNNNNNNNNNNNNNNNNNNNN
NNNNNNNNNNNNNNNNNNNNNNNNNNNNTNNNNNNNNNNNNNNNNNNNNNCNNNNNNNNN
CNNNNNNNCTNCTANNNNTNNNNNNCTNNTNGNNNNCNNANNTNCNNNAANTTNNNTNNN
NNNNNNNNNNNNNTNNNNNNNNNGNNNNNNNNNNNNNNNNNNNTNNNNNTNTNTNNTNNN
NGNNNNNNNNNNCNNNNNTNNNNNTNTTNNTNNTCNNNTNNNCANTNTNNNNNNANNTNN
NNNNGNNNNNNNCNNTNNTNNNNNACNNCNNGNNNNNANNNNGNNTNNANNNNNTNNANN
CNNCNNCNNCNNCNNCNNNNNNNNNNNNNNCNACCNNNNNNNTNNNNNNNNNNNNNNNNN
NNNTNNNTNGNNTNNNNNNNNNNNNNNNNNNNNNNNANNNNNNNNNGNNNNNNNTNNNNN
NNNNNNNNNNNNNNNNNNNNNNNNNNNNNNNNNNNNTNNCNNNANNNNCNNANNNNNTNN
NNNGNNANNNCNANNTNNNNNNNNANNANNNNNCNNNNNNNNNNNCNNNGNNNNNNNNNN
ANNNNNGNNCNNCNNNNNNNNNNNNNNNCNTNNNCNNNNGNNNNNNNNNNNNNNNNNANN
NNNNNNTNNNNNTNNNNNNNTNNTNNNNNNNNNTNNNNNNNNCNNNNNNNNANNCCNNNN
NGTTTNNNNNNNNNNNNNNNNANNNNNNNNGNNNNNANNCNNANNNNNNNNNNNANNNNN
CNNANNNNNNNNANNNNNCGNTCNTNTNNNNNNANNNNNNNNNNNANNANNNNNTNNCNN
CNNNNNNNNNTNGCNNNNNTNNNTTNNNNNTNTCNTNNNNNNTNNCANCNNANNTNCCNN
NNNNNNNNNNNNTNNNNNCNNNNNNNCNCNGNNNNNNNNNNNCNNNNNNNNNNNANCNNN
NANTNNNNNCGNNNNNNNNNNTNNNNNTNNNCNANNNNNANNNNNNNNNNNTNNCNNNNN
TNNGNNTNTNNNNNNNNNNNNNNTCNNNNNANNGNNNNNNNNNNNTNNCNGNNNCNNTCN
NNNCNNTNNNNNNNNNNNNNNNGNTNNANNNNNCNNNNNTTNNNNNATNNNNNNNNNGNN
TNNNNNNNNNCNNNNANNNNNTNNNTNCNNNNNCNNNNNNNNNNNNNNNNNNNANNNTCN
CNNTNTNNNNNNNNTNNNTTNTNNNNNNNNNNNNNTCNNNTNNNNTNNCNNNATACNNNN
NNNNNNNNNNNNNNNNNNNNNGTNNNNNNNGGNNNNNNNNNNNNNNNNNNNNNNNNNNNN
NNNNNNNNNNNNNNNNNNNNNNNTNNNNNNNNNNNNNTNNNNNNNNNNNNNNNNCNNNNN
NNNNNNNNNNNNNNNNNNNNNNNNNNNNNANNNNNNNNNNNNNNNNNCNNNNNNNNNNNN
NNNNANNNNNNNNNNNCNNNNNNNNNNNNNNNNACNNNNNNGCNNNNTNNNNNNNNNNNN
NNNNTNNCNNNNNANNNNNNNNNNNNCNNNNNNNNNNNNNNNNNNNNNNNNNNNNNNNNN
NTNNNNNNNNNNNNNNNNGNNNAANTTNNNNNNNNGGNNNNNNNNNNNNNNNNNNNNNNN
NNNNANNNNNNNNNNNNNNNNNNNNNNNNNTGNNNNNNNNNNTNNNNCNNNNNNNNNNNN
NNCNNNCNNNTCNNNNNCNNCNNTNNNNNTNNTNNTNNCNNNNNTCNNCNNNNNNNTNNT
NNGNNCNNTNNANNANNANNANNTCNNNNCCNTCNANNTNNCNNTNNATNANNCNNANNN
NNNNNNNNGNNCNGAGNNNNNNNNNNNNNCNNNNNNGNTNNNNNCGNANANNNNNNTNNN
NNNNNCNNNNNCNNNNTANNANNANNCNNNNNTNNNNNNNNCNNTNNCNNNNNTNNNNNC
NNNNNANNTGNTNNNNNCNNNNNANNNNNTNNCNGNNNANNTNNTNNNNNNNNNNNNNNC
CNCNNTNNNNNNTNCCNACNANNNNNCNNNNNCTNNNTNGNTNNANNNNNNGNANNNNNN
NNNNNANNCGNNNNCNNTNNCNNNNNANNNNNNNNNNNNNNTNNANNANNTNNNNNANNT
CNAANNNNTNNCNNTTNNNNCNNNNNNNNANNTNNNNNNNNTTNNNNANNNNNCNNCNNC
NNNNNNNNNNNTNNCNNNNNNNNGNNCNNNGNNNNGNNNNNANNNNNNANCNNTCNGNNC
NNNNNANNCGNNNNNNNTNNCNNNGNACNNNNNCNANNCNNGNNCNNNNNANNNNNNNNC
NNCNNCNNNNNGCNATNNNNNNNCNGNNNNNNNNNNNNANNCNNNNNCNNNNNGNNNNNN
NNNNNANNCNNTNNTCNNNNTNNNNNNTNNNNNNNNNNCNNNNNNNNNNNCGNNNNNNNN
NNNNNNNNCTNANNTNNGNNTNNNNNNNNNNNTNNNANNNNGNNCNNNNNCTNNNNANAN
NNNNNNNNNNNNNNANNTNNGNNANNNNNTNNGNNNNNNANGNNNNNCNNNNNTCNANNT
NNCNNCNNNNNNNNCNNNNNTNNNNNCNNTNNCNNNNNANNCGNCNNNNNANNANNNNNN
NNCNNNNNNNNNNNTNNNNNTNNNNNTNNTNNNNNNNGGNNNNNANNNNNCNNCNNNTNG
NNNNNNNNNNNTNNNNNNNANNNNNNNNNGNNNNNNNNNNNNNNGNNNNNNCNNNNNNNT
NNTNNNTNANNNNNANNANGGNNTNNNNNTGNANNNNNNTNNGNCNNNNNTNNCNNCNNT
NNTNNNNNNNNCGNCNNNNNCNNCNNNNNNNNNNNNNNNNNCNNNNNNTNNNNNNNNNNA
NNNNNNNNNNNTNNTNNNNGGNNANNTGNTNNNNNNNNCNNACNNNNCTNNNNNNNNNNN
NNCNNNNNNANNNNNNNCNNANNCNNCNNNGCNATNNNANNTGNNNNCNNCNNTNNANNC
NNNNNCNNANNANNCNNNNNNNNACNANNTNNCNNGNNTNNNCNNNNCNNCNNCNNCNNN
NNNNNANNCNNAATNNNNNNTNNNNNCNNNNNNNNNNNNNCNNNCNNTNNCNNNNNNNNN
NNNNNNNNNNNNGNNNNCNNCNNCNNNNNNNNNNNTGNNNNNNNNNNNNNNNNNNNNNNN
NNNNNNNNNNNNNNNNNNNNTNNNNNNNNNNNNNNCNNANNNNNTNNNNNNNNTNNCNNN
NNTNNANNNNNCNNNNNNNNTNNCNNNNNNNNNNNNNNNNANNNNNNGNNNNNCNNNCTN
NTNNNNNNNNGNNNNCATNNNNANNTCNNNNTNNCNNNNANNNNNNNNGNNNNNNNNNNN
NCNNNNTNNNNTNNTNNCANAGNNNNNNNNNNANNNNANGTNCNNNNCNCNNNNNNNNNN
ANATNNNNNANNNNNNNNNTNCNNNNNNNNNNNANNNNNNNNNNNNNNNNNNCNNNNNNN
NNNNNNNNNCNNNNNNNNNNNANNTNNNNNCTNNANNNNNNNANNNNNNNNTNNCNNNNN
TNNNNNNNNNCNNNNGNNNNNGCNGNNCNNNNCNNGNNNGNNNGNTGNNNNNNNNNNNNN
NNCNNNNNNNNNCNTNNNNNNNNNNNNCNNNTNNNNNCNNNNNNNTCNNNNTNNNTNNNN
NNNTCNNNNNNNNNNNNNNNNANNNNNTNNCNNNNCNNNNNNNNNNNNNANCNNNNNNNN
NNNGNNNNNNNNNNGNNNTNNGNNTNNNNNNNNNGNNNNNTNNNGNNNNNNNNNNNNNNN
NNNTNNNNNNNNNNNNTNANNGNNANNNNNGNNACNACNNTNNNNNNNNNNNNNTNNNNT
NNNACNANNNNNNNNANTNNNNNNCNNNNNGTNNNNNNNCNNNNNNNNNNNATNNNNCNN
ANNNNNTGNGNNCNNNNNNNNACNANNANNNNNCNNNNNNNNNNNCNNTNNNNNNNNNNN
NNNNNNNNNNNNNTNNCNTNNNNNCTNANNTNNCNNTNNANNNNNNNNNNNTNNNNNGNN
NNNNNNCNNNNNNNNANNNNNNNNNNNNNNGNNNNTNNNANNNNNGNNNNNTNNNNNNNN
NNNNNNGNNNNNNNNNNNNNNNNNNNNNNNNNNNNNNNNNNANNNNNNNNNNNNNNNNNN
NNNNNNNNGCNNNNNANNNNNNNNGNNNNCNNNNNGNNANNNNNCNNNNNNNNNNNNNTN
NNNANGANNTTNNNANNNTNNTNGNNNNNNNNTNNCNNCNNNNNNCNNNNNGNNNNNNNN
NNCNNNNNTTNTCNCNNTNNNGNNCNGNCNCNNNCNNNNNTNNTNNNNNNNNNNNCCNCT
NNNGNNANNNNNNNNNNNNNNANTNANNTANNNNNNNTNTTANCNNNGNNNTNNTNNGTN
NCNNNNNCGNANCNNNNNTCNNNNNANNNNNANNNNNNNNNTNNNNNNNNNNNNNCNNNN
NNNNNNGCNNNNNNNNNNNNNNNNNNNNNNNNTNNATANNNNNNNNTGNNNNNNNNNNNN
NNNNNNGTNTNNNCNNNNNNNNNNNNNNNNNNNNAANNNNNNNNTNNNNNNNTNNGNNCN
NANNTNNTNNANNNNNNNNCNNNNNNNNNNNNTNNNNNCNNNNNNNCNNNNNNNNANNNN
NNCNNNNNNNNNNCNNNNNCNNNNNNNNCNNNNNGNNNGNNNNAGNCGNNNNTNNNNNNT
NNNNNNNTNNNNNNNNNGNNNNNNNNGNCNNNNNCNNNNNNNNANNANNNNNCANTCNNN
NNANCNNNNNNNNNNNNNNNNNTNNNNNTNNCNNCNNTNNNNNTNNNNNTANNNNNNNNN
NCGNGNNGTNNNNNNNNNNNNNNNNNNNNNNNNNNNTNNNNNNTNNNNNNNNCNNANNNG
NNNNNNNNNNNNNNNTNNGCNNNNNNNNNNNNNNNNNNNNNNNNACNNNCNCCNNNNNNN
TNNTNNNNNNANNTNNNNNGNNTNNNNNANNNNTNANCNNNNNNNNTNNANNCNNTNNCN
NAGNCNNNNNNNNNNNGNNTGNNNNNNNNNNNNNNNNNNNNNNNNTNNNNNTNNNNNTNN
NNNANNCNNNNNNNNTNNNNNTNNNNNNNNNNNNNNGNNTGNCNNCTNNANNANNNNNNN
NNNNNNNNNGNNNNNTNNNNTNNNNNNNNTNNCNNNNNNANNNNNNNNNNNNNNNNNNNN
TNTNNNNNNNNNNTNCNNNNNNNNANNANNTNNTANCNNNNNANNNNNCNNNNNANNGNN
NNNTNNCNNNGNNNNNNNNNNANNNNNCNNTNNTNNANNNNNTNNTNNNNNTNTCNNCNN
NGNACNANNNNNTANCNNANNTNNCNNNNNTNNCNNCNNCNNNNNCNNCNNNNNNNNCNN
NGNACNNNNCNNNNNNNNANNCNNNNNNNNCNNNNNCNNANNNNNNNNNNNNNNNNNCNN
ANNGNNNNNNNNNNNNNNNCNATNGNNTNNCNNNNNTNNTNNNNNCNNNNNNNNNNNNNN
NTNANNNNAANNGNNNNNNNNGNNNNTNTNNCNNNNCNNATNNNNCNNCNNNNNATNNNN
AGNCNNNNNCNNANNACNANNNNNNNNNNNNNNCNNTNNNNNNNNTNNNNNNNNCNNNNN
CNNAGNNNNCNNCNNANNTNNTNNNGNNGNCNNNNNCNNNNNCGNCNNCNNCNNNNNCNN
NNNGNNCNNCNNNTNNNTTGNNNNNNNCTNNNNNNNNTNNNANNNTNNTNNNNNNNNTNA
CNNCNNNNNCNNNNNNGNNNNNNNTGCNNNANNCNNNNNTNNCGNNNNCNNAGNCNNNNN
TTNCNNNNNTGNTNNTNNCNNNNNNNNNNNCNNCNANNNNNNNNNNNNTNNCTNNNNNNG
NTGNNNNNNNNNCNNNNNNNNNNNNNCTNGTNNNNANNNNNNNNNNNNNNTNNNNNNNNN
NNNNCNNGNNCNNTNNTNNNCNNNNCNNCCNNNNCNNNNNCNNCNNNNNCNNANNTNNNN
NNNNANNTNTANNNNNNNNGNNNNNNNNNNNANNCNNNNNNNNNNNNNNNNNCANNNNAN
NANNCNNCNNTNNCNNCNNNNNANNANNCNNTNNGNNNNNCNTNNNNNNNNNNNNANNTN
NCNNNNNNANNNNNNNNNNCCNNNNANNGNNNNGNNNNNCNNNANNNGNNNNTNNNNNNN
NNNNGNNNNNNNNNNNNNNCNTNNNNNNNNNNNNCCTNNNNGTNNNCCNNNNNNNTNNGN
NNNNNNNNNNANNNCNNNNANNNANCNNNNNNNNNNNNNNNNNNNNNNNNNNNNNNNNNN
NNNCNNNNNNNNNNNNNNNNNTNNNNNNNNNNNTNNNNNNNNNNNNNNNNNNNNCNNNNN
CNNTNNNNNANNNNNCANNNNNNNTNNNNTNNNNNNNNNNNNNNNCCNNNNNNNNNNNNN
ANNCNNNNNNNNANNNNNNNNNNNNNNNNNGCNNNNNNNNTNNNNTNNNNNANNNCNNNN
NNNNNNCNNCNNNNNNNNNNNATNNNNNNGNNNNANNNNTNNTNNCCNACNNNTCNNCNN
NNNNNNTNNNGNNNNCCNNNNTNNNNNTNNNNNNNTNNNANNNNNNNNNNNNNNTNNNNN
NNNNNNNNNNNNNNNNNNCNNNTNNNNCCNNNNCNNNNANNCNNTNNNNNNNNNNNTNNN
NNNNNANNNNNNNNNNNGTNNNNNNNNNNTNATNNNNNTNNGGNTNNNNNNNNNGNNNNC
NNCNNTCNNNNNNNNTNTNNNNNNNNCNNCNNCNNANNCNNGTNNGNCNNCNNCNNNNNN
NNTNNNNNNNNNCNNNNTNNNNNCNNNNNCNNNTNCANTNNNNNACNNNNTNNNNNNNNN
NNGNNNNNNNNNNNNNNNCNNNNNNNTNNNNNNCNTNNTNNNNNNNNNNNNNNNNNAANC
NNNNNNNNACNNNNNNNNNNNNTGCNGNNCNCNNNANNNCNNNNCNNNNNTNNNANCNNT
NNCNNNNTGNNANNNNNCTNANNTNNTNNTCNNNNNNNNNNANNNNNNGNCNNNNNNNNC
NNNNNNNNTNNCNNANNNNNANNNNNNNCNNNNNNCNNNNNCNNNGNNNNCNNTNNCNNN
NNCNNTNNANNNGCNNNNNNCCNNNNNNNATNANNCNNANNAANNNNTNNNNNANNNNCN
NNNNNNNNNNNNNNTNNNNNNNNNTNNNNGNNNNNNNTNNANNNNNNNNNTNANNNNNNN
NNTNNTGNNNNNNNNNNNNNNNNNNGTANANNNNNTNNCNNANNNNNNNNNCNANNNNNT
NNCNNNNNCNNNNNNCNANNTNNANNTNNCGNNNNNNNNNNCNNNNNNNNNNNNANANNN
NNNNCNNNNGNTCNNNNANNNNNNNNGGNGNNCNGTNNGNNANNNNNCNNNCNNNNNNNN
NNCNNTNNNNNNNNNNNNNNNNNNNNCNNNNNCNNTNNANNCNNCCNANNANNNNNNNNT
NNNNNCNNCNNANNCNNNNNCNGTNNANCGNNNNNNNNNNNANNCNNCNNNNNCNNCNNT
GNNNNNNNCNNNNNNNNCNNTNNNNNNNNCNNNNNNNNNNNGNNANNTNNNNNCNACNTA
NNANNNNNNGCNNNNNNGNNTNNNNNCNNCCNCNNNNNCNNCANNNNTNNNNNTNNNNNN
NNNNNANNCNNCNNANNANTCNNCNNCCNANCCNNANNTNNNNNNNGNNNCCNANNNNNG
NNCNNTNNANNANNNNNCNNNNNNNNNNNNCNNNNNNNNNNNNNNNNNTNNNNTNNNNNC
NNNNNNNNNNNCTNNNNNNNNNNACNNNNNNNNGNNNTGNNNNNNNNTNNNNNNNNTNAC
NNNNNNANNNNTNNANNNNNNGTANNTNNNNNNNNCNNCGNCCNANNNNNTNNANNCNNN
NNANNNNTNNNNNNNNNNNNNNNNTNNNNCTNNNNNNNTNNTNNTNNNNNGNNNNNCNNN
NNNNNGNNNNNNNNNNNNANNNNATNNNNCNNCCNANNCCNACNNNNNCNNANCNNNNNN
NNNNNNNNNNNNCNNNNANNCNNNNNNNGNNNNTNNNNNNNNNCNNNNNNNNNNNNNNNN
GNNNNNNNNNNNNNNNNCTCNNNNNNNNNNNNNNNNNNGNNNNNNNNTGNNNNNNNNNNN
NNNNNNNTNNTCNNNNNTNNNNTNGNNNNNNNNNNNNGNNNNNNNNANNNNNANNNNNNT
NNNNGNNNNNNNNNNNNANNNNNNNNNNNNNNNNNNNNNNNNNNANNNNNNNNNNNNNNT
TCNNCNNNCNCTNNNNNGNNNNTNNNNNNTNNCNNNCTATANNNNNNNNNNTNNTNNGNT
TTANCNCNNNCNNNCNNNNNNNNTNNNNANNNNNNGNNNNNNNNGNNNTCNNNNACNNNN
NNNNNNNNNNNNNNANTNNNNNNNNANNNNNTNNCCNCNNNNNNNNNNNACNNATTNNTN
NNNNNNNANNCNNNCNNNNCNNNNNNNNTNNTNNATNNNNCNNNNNNNNTNNNNNNNNNN
NTNNNNNANTNNNNNNTATCCNNNNNGNNNNNNNCGNNNNNNNANCTNNNNTNNNANNCN
NNNNNNNANNTNNNTNNNNNNNNNNNNNNNNNNNCNNNNNNNNNNNNNNTCNNNNNNNNN
NCNNNANTNNTNNGNNCNTNNNNNNNNNNNNNNNCNNNNNCTNCNNGNNANNCNNTNNNN
NNNNNGGNGNNNNNNNNNNNNNNNNTNNNNNNNNNNNNNNANNANNNNNNNNNGNNNNTN
NANNNNNNNNNNNNNNNNNNNNNANNTNANNTNNNNNCNNCNNCNNCNNNNNTNNCANTT
NNGNNNNNNNNNNGNNCNNNNCNNNTNNNNNTNNNNNNNNCNNNNNNNNNNNCNNNNNNN
NNNANNNNNGNGNCNNANNCNTNNNNNNGANTNNANNAGNNNNANNNNNNANNNNNNNNN
NNNNNNNNNNNNNNNNNNNNNNNNNNNNNNNNNNTNNNNNNNNNNNCNNANNNNNCNNNN
NNGNNCNNNNNNNTNNNNNNNNNNNANNNGTNNNNNNNNNCNNNNNACNNNNNNNTNNNN
NTNNCNNNNCNNNNNNNNANNNNNTCNNCNNNNNTNNNACNTNANNNTNNNNNNNCNTNN
NCNNNCNNNNTNCNNCANNNNNCGNCNNNNNNNNNNNNNNCNNTNNANNANNNANNNNNN
NNNNCNNANNCNNTNNNNNNNNCNNTNNANNANNNNNTNNNNNCNNTNNNNNANNNNNCC
NNNNTNNCNNNNNCNNCNNTNNCNNCNNNNNTNNCANANNTNNACNNNNCNNNNNNNNCN
NTNNCNNTNTTNNCNGCNNNNNCGNNGNANNNNNNNNNNNNNNANNNNNANNCNTNTNTN
NNGNCNNGNNNTNCNNCANNNNANNCNNCNNNGNTGNNNGTNNCNNNNNNNNNNNNANNN
NCNNCNNNANNNNNTNCNNCNNCNNNNNNNNANNCNNCGNNGNCGNNNNNNNNNNTNNNN
NNNNNNNNNNNNNNNNNCNNNNNNNNNNNNNNNNNNNNNNTNNCNNNNNNNNTNNTNNCN
NCNNNNNNNNTNNTNNCGNNNNTCNNNNANNNNNNNNNNNNCNNANCNNNGNTNATNNTN
NNNNNNNCNNNNNCCNNNNGNNCNNCNNTNTNNNNNNNNNNNNNNNNNNNNNNNNNNNCN
NNNNANNCNNCNNTNNNNNCNNTNNTNNTNNNNNANNNNNTNNNNNNNNNNNTNNGNNCT
NNNNNCNNNNNNCNNCNNNNNNNNTTGTNNCNNNCNNNNNNNNCNTCNNNNNNNNNNNNN
NCNNTNNTNTNNNTANNNATNNNNNNTATCNCTNCNNCNNNNNNNCNNNCNNGNNNNNAA
CNNNGNNNNNGNNTNNCNNNNNNNNTNNNNNNNNCNNNGNTNNANNNNNNNNNNNNTNNN
NANNNNNNNNNNCNNNNNCCNNNNNNNNNNNNNNNANCNNNNNANNNGNCANCCNNNNNN
NNNNNNTNNNNNNNGCCNNNNNNNNNNNNNNTNCCCNGNNNNNNNNNNNNNNNNNCNNGN
NNNNANNNNNTNNNNNNNNCNNNTNNATCNNNNNCNNTNNCNNNNNANNCTNATNNNNNN
NNNNNNNNNNNNNNNTNNANTNNNNNNNNNNNNNNNNNNNNNNNNCNNNNNNNTTNNNNN
NNNNNNTNNGNTNNNANNNNNGNNNNNNNNCGNNNNNNNTNNGNNNNNTNNNNNNNNGNN
CNNNGNNNNCNNTNNNNNNNNNNNTNNCNNNNNNNCNNANNNNNNNNNNNNNNNNNNNNC
NTCANNTNNTNNNNNNNNTNNTNCNNNANNGNNNNNNNNGNACNNCNNNNNCNNGNNNNN
NNCNNNTGNNNNNNNNNCNGCCNNNNNNNNANNCNNANNTNNNNNANNNNNNNCTNNANN
CNNNNNCNNNNNANNANNNNNNANNNNCNNCNNNNNTNNCNANNNNNNNANNNNNNNCNN
CNNCNNNNANNNGNNTNNNNNNNNNNNNNNNNNNNNTNNNNNGNNNANNNNNNNNNNCNN
NNNTNNNCNTNANNNCNNANNNNNNNNNNNANNTNNNNNNNAANNCNCCNNANNNNNTNN
NNNNNNNNNNNNGNNTNGNNNNNNNNNNANGNNNNNNNNNNNTNNNNNTANNNNNNNNCN
ANNNNTNNNTNNNNNNNNNNNNNNNNNNNNNNNNCANNNNNNNNCNNNNNCANNNNNNNC
NNNCANTCNNNNGNNCNNNNNNCNNNNNNNNNNNNNNNNCNNTNNNTNNNNCNNNNNNNN
AGNCNNNNNNNNCNNNNNNTNNNNANNANNTNTCNNTNNCNNCNNGNNNANNNNNCNNNN
CCNNNNNNNCNNCNNNNNNNNANNNNNNNNNNNNNNNNNCNCNTNNNNNNNNNNNNNANN
NNNNNNNNNNNNTACCNNTNNNNNNNNNNNCNNGNNNNNCNGNNNNNNCANCCNNNACAN
NNNNNNNNNCNNAGNTNNAANGNNTNNTNNNNNNNNNNNTNNGNNCGNNNNNNNANNNTN
ANNNNNCNNGNNTNNCNNTTNTCNNGNNANNNNNNATNNTNNNGNNNNNNNNNNNCNNNN
NGNNNNNNNNNNNNNNNNTNNNNGANNCGNCNNNNNANNNNNNNNNNNNTNNNNCNNNNN
ANNNNNANNCNNCNNCNNNNNCNNANNNNNNNNNNNNNNNNNNNNNNNNNNTNNNNNCNN
NNNANNNNNNNNCNNNNNCNNNNNNNNNNNNGNNNNNNNTNNNNNNNNCNNCNNTTNCNN
TNNTNNNNNNNNANNNANNNNCNTNGNNANTGNCANNGNNNNNCNANNANNNNNCNNCNN
NNNNGNCNNCNNCNNCNNNNNNNNNNNTNNCTNNGNCGTNNNCNNNNNCNNNNNCNNCNN
CNNNTNTNNCNTNNNGNNNNTCTNNGNGGNNCNCNNNCNNNNTNNNNNTCNNNNNNNNNT
NNNNNNNNNCNNANNNGNNNNCNNNGGNNNNCNNGNTNNNNNNANCNNANNCNNTNNNNN
CNNNNNNNNCNNTNNNNNNNNNNNNNNGNNANNNNNNTNNNNNNNNNNCNNNNNCTNNNN
ANNNNNCNNCNNCNNNNNNNNNNNANNANNNNNNNNAGCNTNNNNTNNNNNNNNNCNNNC
TNNNNNCNNNCNNNNNNNCNNCNNNNNNNNNNNNNNNNNNNTNNNNNNNNCNNNNNNNNN
NNNNNNANNNNNNNNNNNANNNNNNNNNNNNCNGNNNNNNNNNNNNNNTNNNNNNNNANN
NGNCNNNNNCNNNNNTNNNNCCNNCNNNNNNNNNNNNNNTNNCCNNNNCNNTNNCNNCNN
CNNNNNGCNNNNNNNNNCGNNCGNNACNANCNNNNNCNNNTNNCNNNNNNNNNNNCNGNN
NNNNNNNNNNCNNNTNNNNTNNNNNNNNNNNNNNNNNNNGNNNNNNNACNACTNNCNNNN
NNNNNNNNNNNNNNNNNNNNNGCNNNNNNNNNANNNNNNNNNNNNNNNNNNNNNNNNTNN
NNNNNNNNNNNNNNNCNCNNNNNNNNNNNNTNNNNANNNANNNNNNNNCNTATNNNTNTN
ANNNNTNTNNNNNNTCNNNNTNNNTCANNNNNNNANTNGCNNCNTNNNNNNNNNNNNCNN
NCNNNNNNNNCTNNNNNNNNNCNNNNNTANNNNGNCNNNNGNNNNNNTTANNTACNNNNN
GGNTNANGNNNNNNACNNNNNNGNNATANANNNNNNNNNNNTNNNTNNNANNNNNAATNN
TNNGCNNCNNNNNNNTNANNANNTNNNNGNCCTCTNTNNNNNTANNNNATACNNATNANN
NNNGACTGNNNNNAGTNNNNNNTGNCNNNTCCATTNNTNANNNTNTANNTNTTNTNTNTT
CCTNNNNNTTNNNNNANNNNNNNAATTNCNNNNNNGCNNNNNNNNNGNNNNNNNNNAGGN
NNNGNTCNNNCNNNNNNNNNCGNNNNNNNAANCCNNNNNNNNCGNNNNNNNANNNNCNNN
NCNNNGNNNNNNNNNNNNNNNNNNNNNNNNNNTNNTCNNNNNCNGTNCNNNNNNNNNTNN
NNNNNNNNNNNNNNNNNNNN
>SAMN02843055    
NNNNNNNNNNNNNNNNNNNNNNNTNNNNNNNNNNNNNNCNNNNNNNNNNNNNNNNNTNNN
NNNNNNNNNNNNNNNNNNNNNNNNNNNNNNNNNNGNNAANNNNNNTNNNNNNNANNNNCT
NTNNNNNNNNNNNNNNNNNNNNTCNNNNNNNCNNGNNNNNNGANNGNNATNGANNNTACN
NNCNNNNNNCNNNNNNNNNNAATNNTNNNNNNNNNNNNNNNNTNNANANNNNTNNNNNNN
NNNANNNTCTNNNNNCNCNNNNNNNNNNNNNNNNNNNNNNNNCNNNNNNANNTNNNTNNN
GCNNNNNNNNNNNNNTNNANNNNNNNNANCNNNNNCNNNNNNNNNNNNNNNNNNNNNNNN
NNNGNNNNNNNNNNNNNNNNCCNNNNNNNNNNNNNNANANNNCNNNNNNNNNNNNNNNNN
NNNNNNNNNNNNNNNNNNNNNNNNNCNNNNNNNCNNNNNNNNNNNNANNNNNNNNNNNNN
NNNNNNNNNNNNANCNNANNNNNNNNNNNNNNNNGGNNANNNNNNNTNNNNNNNNCNNNC
NNNNNNNANNNNNCCNNNNNNNNACGNNNNNNNNNNNNANNNNNNNNNNNNNNNNNNNNN
NNNNNNNNNNNNNNNNNNNNNNNNNGNNNNNNNNNNNNNGTNNNNTNNNNNANGNNNNNN
NNNNNNNNNNNNNNNNNNCNNGNTNNNNNNNNNNNNNNANNCNNNNNNNNNNNNNNCNNN
NNNCNNNNNNNNNNNNNNNANNNNNNNGGGNNNNNNNCNNNCTNNGNTNNNNNNNNCNNN
NANNNNNANNNNNNNNNNNNNNNNNNNNNNCCCNNNAANNNNNNNCGNNNNNNNGNNNNN
NCNNNNNNNNNNNNNNNNNNNNNNNNNNNNNNNNNNNCNNNNNNNNNNNNNNTNNNNNNN
NNNNNNTATNCNNNNNNGTNNNNCTANNANCNNNTNNNNNNNNNNNNNNNTNNGNNNNNN
TTTNTNTNNTTNNNNNNNNNNNNNNNNNANNNNNGNNNNNNNCCNANAANNNTCNNNNAT
TNNNNNNNNNANNNTNNNNNNNNNNNNNNNNNNNNCNNNNNNNNNNNNNNNANNNNNNNN
NNNGTNNNNNNGNNNNANNNNANNNNNNNNNNNNNNNNNNANNNNNNNAANGNGNNNNNN
NNNNNNNNNTNCTNNNNNNNNNGNGNNNCNNGCNNGNNNNNNNTNNNNNNNNNNATNNNN
NNNNGANNNNTNNNCNNNNNNCNANNNANNGNNNNNNNNGNNNNNTTNNNNNANNNANNA
NNCNNNNNNNGNNNNNNNNNNNNNNNNNNNNNNNNNNGNGNNTNNNNNNCNNNNNNNNNG
CNNNNNNTNNNNNNNNGNNNNCNNNNNGNNNNNNNNNNNNCNNNNNNNNNNNNNNNCNNN
NNNNNNNNNNNNNNNNNNNNNNNNNNNNNNNNNNNNNNNNNNNNNNNNNNNNNNNNNNNN
NNNNNNNNNNNNNNNNNNGNCNNNNNNNNNNNNNACCCTNNCGNNNANNCNNCCNNGNNA
GNNNNNNNNNNNNNNNNTNANNNNNNNNNNNNNNNNNNNNNNNNNNNNNNNNNGTNNNNN
NNNNNNNNGNNNNNNNNNNNNNNNNNCNNNNNNNNNNNNNNANTNNNNNTNTNNNNNNNN
NNNNNNNNCNNCNNGNNNNNNNNNNNNNNNNNNNNNNNTNNNNTNNNNNNNNNNANNNTN
NNTNNNNNNNNNNCNNNNNNNNNNNNNNNNNNNNNNNNNNNNNNNNNNNNCNNNNNNNNN
NNNNNNNNNNNNNNNNNNNNNNNNNNNNNNNNNNNNNNNNNNNNNNNCNTNNNNNNNNNN
NNNNNNNNNNNNNNNNNNNNNNNANNNNNNANCNNNNNNNNGNNNNNNNGANNNNNNNNN
NNNNANTNNNCCNNNCNNNNGCNNNNNNNNNNNNNNNNNNNANNNNNNNNCTNNNNNNNN
NNNNNNNNNNNNNNNNNNNNNNNNNNNNNNNNACNNNNCNNNNNNNNNNNNNNNNNNNNN
NNTNNNNNANNNNNNNNNNNNNNNNNNNNNNNNNNNNTNNNNNNNNNNNNNNCNNNNNNN
GNTNNNNNNNNNNNNNNNNTNNNNNNNNNNNNNNNNNNNNNNNNNNANCNNNNNNNNNNN
TNNNNNNNNNNNNNNNNNTNNNNNNNTNNNNNANNNCNNNNNNNNNGCNNNNNNNNNCTN
NNNNCNCNNNNNGTCNNNNNNNNNNNNNCNNCNANNNNCNNNNNNNNGNNNNTNCNNNNN
NCNNNNNNNNNNNGNNNNNNTANNNNNNNNNNNNNNNNNNNNNNNNNNNNNNNNNNNNNN
NNNANNNNGCNNNNNNNCNNNNNNNNTCNNNNNCNNNNNTNNCNNNNNNNNNNNNNTNNN
NNNNNNNNNNNNNNNNNNNNNNNNNNNNNNNNNTCCNGNNCNNNNNNNNNNNNNNNNNNN
NTNNNNNNTNNNNNNNNNNNNTNNTNNNNNTNNCCGCNCNNNGGNTTTANNNNNNNNNNN
NNNNNNNNNNNGNNNNNNNNNNNCCNGNNNNNNNGNGGNANNNNNNNNNNNNNNNNNNNN
NNNNNNNNNNNGNNNNNNNNNNCCNNNNNNANNNNANNNGNNNNNNNNNTNNNNNNATAN
NNANNNNNNCCNNNNNNNGNNNNNNNNNNNNNNNNTNNNNNNGNNNNNTNNNNNNTNNNN
NNNGNNNNNNNNNNNNNNNNNNNNNNNNNNNNNNNNNNNCNNNNGNNNNNNNNTNNNNNN
NNNNNNNNNNCGNNACNNNTNNNNNTNNNNNNNNNNNNNNNNNNNNNNTCANNNNTCNNN
NNNGNNNNTNNNNNNNNNNNNNNNNNNNNNNNNNNNNNNCNTNNTGNNNNNNCNNNCNNN
NNCNNANNNNNNNNNNNNNNNNNNNNNNNNNNNNNCGNNNNNNNNNNNNNNNNCNNNNTN
NNNNNNNNNGNNNNNNNNNNNNTNNNNATNTNNNNCANNNNNNNNGNNNNNNNNNNNNNA
GNNCNANTNTNNNNNNNNCNNNNNNNNNNNNNNNNNNNTNNNNNNNCNNNNNNNNNNNNN
NNNNNNNNNNNTNNNNCNNNNNNNNNNNNNNGNNNNNNNNNNCNNNNNNNNNANNNNNNN
NNNNNTNNNNNATCNNNNNANNNNNNNNNNNNCNNNNNNNNNNNNNNCNNNNNNNNCANN
TNNANACNANTTANTNNCANCCNNNNGNNCGNANNNNNCNNTNCNNNNNNNNNNNNNNNN
GNNCNNNGCTATNNANNNNNCNNANNNNNTNNANNTNNCGNNNNTNNANNTGNCNNNCNT
NNANNCANNNNCNNNNCNNNNNNNNNTNNNNTTNNNNNANNNNNNNNNNNNNNTNNANNN
NNNGNNNNNNNNNNTNNCNNNNCANNTNNCANNNNTTNNNGNCNANNNTNNNNCNNGNNN
ANTNNNNNANNANNANNCTNNNNNNNTNNCNNCANANNNNNNNNAGNCCNNNNNANACNN
NNCNTNNNNNNNNNNGNCNNANNNNNCANTNNNNNNNNANNCNNNNNTNNCNNNNNANNA
NNCNNANNNNNCNNNNNCNNANGNNNANNANNANNNNNNNNCNNANNCNNNNNANNGCNN
GNANNTNNNNNGTNNNNNNTANNCCNANNANNTNNGNNNNNNNNCNNCNNCNNANNNNNN
NCTANNNNNNNNNNNNTNNNGTNNNNCNNNNNNNNNNNGNNNNNNNNNNNNNNNNNNNNN
NNNNNNNNACNNNNNNNNNNNNNCNNNNNTNNNNNTNNNNNNNCTNNNNNNNNNNNNNNG
NNNNNNNNNNNCNNCNNNNNNNNANNNNNNNNNNNANNNNNTNNNNNCNNCNNNNNNNNN
NNGNNCNNNNNTNNTNNCNNNNNNNNTNNCTNTNNNGNNNNNNNNNNNNNANNNNNNNNC
NNCNNNNNANNCNNNNNNNNNNNNNNCNNANNCNNTTNNNNNNNNNNNNNNNNANNGNNC
NNNNNNNNCNNNNNNNNNNNNNGNNNNNNCNACNNTNGNNNTNGCNNTNNNNNNCNNNNN
NNCTNACNNNNNNNNNNTNNNCNANNNNNGNNANNNNNNNNGNNNNNGNNNNNCNNNNNC
CNANNCNNNNNTACNNNNNNNNNNNNANNNNNNACNNNNNNNNNNNNNNNNNNNNNNNNN
NNNNNNNNNNNNNNNNNNNNNNNNNNNNTNNNNNNNNNNNNNNNNNNNNNCNNNNNNNNN
CNNNNNNNCTNCTANNNNTNNNNNNCTNNTNGNNNNCNNANNTNCNNNAANTTNNNTNNN
NNNNNNNNNNNNNTNNNNNNNNNGNNNNNNNNNNNNNNNNNNNTNNNNNTNTNTNNTNNN
NGNNNNNNNNNNCNNNNNTNNNNNTNTTNNTNNTCNNNTNNNCANTNTNNNNNNANNTNN
NNNNGNNNNNNNCNNTNNTNNNNNACNNCNNGNNNNNANNNNGNNTNNANNNNNTNNANN
CNNCNNCNNCNNCNNCNNNNNNNNNNNNNNCNACCNNNNNNNTNNNNNNNNNNNNNNNNN
NNNTNNNTNGNNTNNNNNNNNNNNNNNNNNNNNNNNANNNNNNNNNGNNNNNNNTNNNNN
NNNNNNNNNNNNNNNNNNNNNNNNNNNNNNNNNNNNTNNCNNNANNNNCNNANNNNNTNN
NNNGNNANNNCNANNTNNNNNNNNANNANNNNNCNNNNNNNNNNNCNNNGNNNNNNNNNN
ANNNNNGNNCNNCNNNNNNNNNNNNNNNCNTNNNCNNNNGNNNNNNNNNNNNNNNNNANN
NNNNNNTNNNNNTNNNNNNNTNNTNNNNNNNNNTNNNNNNNNCNNNNNNNNANNCCNNNN
NGTTTNNNNNNNNNNNNNNNNANNNNNNNNGNNNNNANNCNNANNNNNNNNNNNANNNNN
CNNANNNNNNNNANNNNNCGNTCNTNTNNNNNNANNNNNNNNNNNANNANNNNNTNNCNN
CNNNNNNNNNTNGCNNNNNTNNNTTNNNNNTNTCNTNNNNNNTNNCANCNNANNTNCCNN
NNNNNNNNNNNNTNNNNNCNNNNNNNTNCNGNNNNNNNNNNNCNNNNNNNNNNNANCNNN
NANTNNNNNCGNNNNNNNNNNTNNNNNTNNNCNANNNNNANNNNNNNNNNNTNNCNNNNN
TNNGNNTNTNNNNNNNNNNNNNNTCNNNNNANNGNNNNNNNNNNNTNNCNGNNNCNNTCN
NNNCNNTNNNNNNNNNNNNNNNGNTNNANNNNNCNNNNNTTNNNNNATNNNNNNNNNGNN
TNNNNNNNNNCNNNNANNNNNTNNNTNCNNNNNCNNNNNNNNNNNNNNNNNNNANNNTCN
CNNTNTNNNNNNNNTNNNTTNTNNNNNNNNNNNNNTCNNNTNNNNTNNCNNNATACNNNN
NNNNNNNNNNNNNNNNNNNNNGTNNNNNNNGGNNNNNNNNNNNNNNNNNNNNNNNNNNNN
NNNNNNNNNNNNNNNNNNNNNNNTNNNNNNNNNNNNNTNNNNNNNNNNNNNNNNCNNNNN
NNNNNNNNNNNNNNNNNNNNNNNNNNNNNANNNNNNNNNNNNNNNNNCNNNNNNNNNNNN
NNNNANNNNNNNNNNNCNNNNNNNNNNNNNNNNACNNNNNNGCNNNNTNNNNNNNNNNNN
NNNNTNNCNNNNNANNNNNNNNNNNNCNNNNNNNNNNNNNNNNNNNNNNNNNNNNNNNNN
NTNNNNNNNNNNNNNNNNGNNNAANTTNNNNNNNNGGNNNNNNNNNNNNNNNNNNNNNNN
NNNNANNNNNNNNNNNNNNNNNNNNNNNNNTGNNNNNNNNNNTNNNNCNNNNNNNNNNNN
NNCNNNCNNNTCNNNNNCNNCNNTNNNNNTNNTNNTNNCNNNNNTCNNCNNNNNNNTNNT
NNGNNCNNTNNANNANNANNANNTCNNNNCCNTCNANNTNNCNNTNNATNANNCNNANNN
NNNNNNNNGNNCNGAGNNNNNNNNNNNNNCNNNNNNGNTNNNNNCGNANANNNNNNTNNN
NNNNNCNNNNNCNNNNTANNANNANNCNNNNNTNNNNNNNNCNNTNNCNNNNNTNNNNNC
NNNNNANNTGNTNNNNNCNNNNNANNNNNTNNCNGNNNANNTNNTNNNNNNNNNNNNNNC
CNCNNTNNNNNNTNCCNACNANNNNNCNNNNNCTNNNTNGNTNNANNNNNNGNANNNNNN
NNNNNANNCGNNNNCNNTNNCNNNNNANNNNNNNNNNNNNNTNNANNANNTNNNNNANNT
CNAANNNNTNNCNNTTNNNNCNNNNNNNNANNTNNNNNNNNTTNNNNANNNNNCNNCNNC
NNNNNNNNNNNTNNCNNNNNNNNGNNCNNNGNNNNGNNNNNANNNNNNANCNNTCNGNNC
NNNNNANNCGNNNNNNNTNNCNNNGNACNNNNNCNANNCNNGNNCNNNNNANNNNNNNNC
NNCNNCNNNNNGCNATNNNNNNNCNGNNNNNNNNNNNNANNCNNNNNCNNNNNGNNNNNN
NNNNNANNCNNTNNTCNNNNTNNNNNNTNNNNNNNNNNCNNNNNNNNNNNCGNNNNNNNN
NNNNNNNNCTNANNTNNGNNTNNNNNNNNNNNTNNNANNNNGNNCNNNNNCTNNNNANAN
NNNNNNNNNNNNNNANNTNNGNNANNNNNTNNGNNNNNNANGNNNNNCNNNNNTCNANNT
NNCNNCNNNNNNNNCNNNNNTNNNNNCNNTNNCNNNNNANNCGNCNNNNNANNANNNNNN
NNCNNNNNNNNNNNTNNNNNTNNNNNTNNTNNNNNNNGGNNNNNANNNNNCNNCNNNTNG
NNNNNNNNNNNTNNNNNNNANNNNNNNNNGNNNNNNNNNNNNNNGNNNNNNCNNNNNNNT
NNTNNNTNANNNNNANNANGGNNTNNNNNTGNANNNNNNTNNGNCNNNNNTNNCNNCNNT
NNTNNNNNNNNCGNCNNNNNCNNCNNNNNNNNNNNNNNNNNCNNNNNNTNNNNNNNNNNA
NNNNNNNNNNNTNNTNNNNGGNNANNTGNTNNNNNNNNCNNACNNNNCTNNNNNNNNNNN
NNCNNNNNNANNNNNNNCNNANNCNNCNNNGCNATNNNANNTGNNNNCNNCNNTNNANNC
NNNNNCNNANNANNCNNNNNNNNACNANNTNNCNNGNNTNNNCNNNNCNNCNNCNNCNNN
NNNNNANNCNNAATNNNNNNTNNNNNCNNNNNNNNNNNNNCNNNCNNTNNCNNNNNNNNN
NNNNNNNNNNNNGNNNNCNNCNNCNNNNNNNNNNNTGNNNNNNNNNNNNNNNNNNNNNNN
NNNNNNNNNNNNNNNNNNNNTNNNNNNNNNNNNNNCNNANNNNNTNNNNNNNNTNNCNNN
NNTNNANNNNNCNNNNNNNNTNNCNNNNNNNNNNNNNNNNANNNNNNGNNNNNCNNNCTN
NTNNNNNNNNGNNNNCATNNNNANNTCNNNNTNNCNNNNANNNNNNNNGNNNNNNNNNNN
NCNNNNTNNNNTNNTNNCANAGNNNNNNNNNNANNNNANGTNCNNNNCNCNNNNNNNNNN
ANATNNNNNANNNNNNNNNTNCNNNNNNNNNNNANNNNNNNNNNNNNNNNNNCNNNNNNN
NNNNNNNNNCNNNNNNNNNNNANNTNNNNNCTNNANNNNNNNANNNNNNNNTNNCNNNNN
TNNNNNNNNNCNNNNGNNNNNGCNGNNCNNNNCNNGNNNGNNNGNTGNNNNNNNNNNNNN
NNCNNNNNNNNNCNTNNNNNNNNNNNNCNNNTNNNNNCNNNNNNNTCNNNNTNNNTNNNN
NNNTCNNNNNNNNNNNNNNNNANNNNNTNNCNNNNCNNNNNNNNNNNNNANCNNNNNNNN
NNNGNNNNNNNNNNGNNNTNNGNNTNNNNNNNNNGNNNNNTNNNGNNNNNNNNNNNNNNN
NNNTNNNNNNNNNNNNTNANNGNNANNNNNGNNACNACNNTNNNNNNNNNNNNNTNNNNT
NNNACNANNNNNNNNANTNNNNNNCNNNNNGTNNNNNNNCNNNNNNNNNNNATNNNNCNN
ANNNNNTGNGNNCNNNNNNNNACNANNANNNNNCNNNNNNNNNNNCNNTNNNNNNNNNNN
NNNNNNNNNNNNNTNNCNTNNNNNCTNANNTNNCNNTNNANNNNNNNNNNNTNNNNNGNN
NNNNNNCNNNNNNNNANNNNNNNNNNNNNNGNNNNTNNNANNNNNGNNNNNTNNNNNNNN
NNNNNNGNNNNNNNNNNNNNNNNNNNNNNNNNNNNNNNNNNANNNNNNNNNNNNNNNNNN
NNNNNNNNGCNNNNNANNNNNNNNGNNNNCNNNNNGNNANNNNNCNNNNNNNNNNNNNTN
NNNANGANNTTNNNANNNTNNTNGNNNNNNNNTNNCNNCNNNNNNCNNNNNGNNNNNNNN
NNCNNNNNTTNTCNCNNTNNNGNNCNGNCNCNNNCNNNNNTNNTNNNNNNNNNNNCCNCT
NNNGNNANNNNNNNNNNNNNNANTNANNTANNNNNNNTNTTANCNNNGNNNTNNTNNGTN
NCNNNNNCGNANCNNNNNTCNNNNNANNNNNANNNNNNNNNTNNNNNNNNNNNNNCNNNN
NNNNNNGCNNNNNNNNNNNNNNNNNNNNNNNNTNNATANNNNNNNNTGNNNNNNNNNNNN
NNNNNNGTNTNNNCNNNNNNNNNNNNNNNNNNNNAANNNNNNNNTNNNNNNNTNNGNNCN
NANNTNNTNNANNNNNNNNCNNNNNNNNNNNNTNNNNNCNNNNNNNCNNNNNNNNANNNN
NNCNNNNNNNNNNCNNNNNCNNNNNNNNCNNNNNGNNNGNNNNAGNCGNNNNTNNNNNNT
NNNNNNNTNNNNNNNNNGNNNNNNNNGNCNNNNNCNNNNNNNNANNANNNNNCANTCNNN
NNANCNNNNNNNNNNNNNNNNNTNNNNNTNNCNNCNNTNNNNNTNNNNNTANNNNNNNNN
NCGNGNNGTNNNNNNNNNNNNNNNNNNNNNNNNNNNTNNNNNNTNNNNNNNNCNNANNNG
NNNNNNNNNNNNNNNTNNGCNNNNNNNNNNNNNNNNNNNNNNNNACNNNCNCCNNNNNNN
TNNTNNNNNNANNTNNNNNGNNTNNNNNANNNNTNANCNNNNNNNNTNNANNCNNTNNCN
NAGNCNNNNNNNNNNNGNNTGNNNNNNNNNNNNNNNNNNNNNNNNTNNNNNTNNNNNTNN
NNNANNCNNNNNNNNTNNNNNTNNNNNNNNNNNNNNGNNTGNCNNCTNNANNANNNNNNN
NNNNNNNNNGNNNNNTNNNNTNNNNNNNNTNNCNNNNNNANNNNNNNNNNNNNNNNNNNN
TNTNNNNNNNNNNTNCNNNNNNNNANNANNTNNTANCNNNNNANNNNNCNNNNNANNGNN
NNNTNNCNNNGNNNNNNNNNNANNNNNCNNTNNTNNANNNNNTNNTNNNNNTNTCNNCNN
NGNACNANNNNNTANCNNANNTNNCNNNNNTNNCNNCNNCNNNNNCNNCNNNNNNNNCNN
NGNACNNNNCNNNNNNNNANNCNNNNNNNNCNNNNNCNNANNNNNNNNNNNNNNNNNCNN
ANNGNNNNNNNNNNNNNNNCNATNGNNTNNCNNNNNTNNTNNNNNCNNNNNNNNNNNNNN
NTNANNNNAANNGNNNNNNNNGNNNNTNTNNCNNNNCNNATNNNNCNNCNNNNNATNNNN
AGNCNNNNNCNNANNACNANNNNNNNNNNNNNNCNNTNNNNNNNNTNNNNNNNNCNNNNN
CNNAGNNNNCNNCNNANNTNNTNNNGNNGNCNNNNNCNNNNNCGNCNNCNNCNNNNNCNN
NNNGNNCNNCNNNTNNNTTGNNNNNNNCTNNNNNNNNTNNNANNNTNNTNNNNNNNNTNA
CNNCNNNNNCNNNNNNGNNNNNNNTGCNNNANNCNNNNNTNNCGNNNNCNNAGNCNNNNN
TTNCNNNNNTGNTNNTNNCNNNNNNNNNNNCNNCNANNNNNNNNNNNNTNNCTNNNNNNG
NTGNNNNNNNNNCNNNNNNNNNNNNNCTNGTNNNNANNNNNNNNNNNNNNTNNNNNNNNN
NNNNCNNGNNCNNTNNTNNNCNNNNCNNCCNNNNCNNNNNCNNCNNNNNCNNANNTNNNN
NNNNANNTNTANNNNNNNNGNNNNNNNNNNNANNCNNNNNNNNNNNNNNNNNCANNNNAN
NANNCNNCNNTNNCNNCNNNNNANNANNCNNTNNGNNNNNCNTNNNNNNNNNNNNANNTN
NCNNNNNNANNNNNNNNNNCCNNNNANNGNNNNGNNNNNCNNNANNNGNNNNTNNNNNNN
NNNNGNNNNNNNNNNNNNNCNTNNNNNNNNNNNNCCTNNNNGTNNNCCNNNNNNNTNNGN
NNNNNNNNNNANNNCNNNNANNNANCNNNNNNNNNNNNNNNNNNNNNNNNNNNNNNNNNN
NNNCNNNNNNNNNNNNNNNNNTNNNNNNNNNNNCNNNNNNNNNNNNNNNNNNNNCNNNNN
CNNTNNNNNANNNNNCANNNNNNNTNNNNTNNNNNNNNNNNNNNNCCNNNNNNNNNNNNN
ANNCNNNNNNNNANNNNNNNNNNNNNNNNNGCNNNNNNNNTNNNNTNNNNNANNNCNNNN
NNNNNNCNNCNNNNNNNNNNNATNNNNNNGNNNNANNNNTNNTNNCCNACNNNTCNNCNN
NNNNNNTNNNGNNNNCCNNNNTNNNNNTNNNNNNNTNNNANNNNNNNNNNNNNNTNNNNN
NNNNNNNNNNNNNNNNNNCNNNTNNNNCCNNNNCNNNNANNCNNTNNNNNNNNNNNTNNN
NNNNNANNNNNNNNNNNGTNNNNNNNNNNTNATNNNNNTNNGGNTNNNNNNNNNGNNNNC
NNCNNTCNNNNNNNNTNTNNNNNNNNCNNCNNCNNANNCNNGTNNGNCNNCNNCNNNNNN
NNTNNNNNNNNNCNNNNTNNNNNCNNNNNCNNNTNCANTNNNNNACNNNNTNNNNNNNNN
NNGNNNNNNNNNNNNNNNCNNNNNNNTNNNNNNCNTNNTNNNNNNNNNNNNNNNNNAANC
NNNNNNNNACNNNNNNNNNNNNTGCNGNNCNCNNNANNNCNNNNCNNNNNTNNNANCNNT
NNCNNNNTGNNANNNNNCTNANNTNNTNNTCNNNNNNNNNNANNNNNNGNCNNNNNNNNC
NNNNNNNNTNNCNNANNNNNANNNNNNNCNNNNNNCNNNNNCNNNGNNNNCNNTNNCNNN
NNCNNTNNANNNGCNNNNNNCCNNNNNNNATNANNCNNANNAANNNNTNNNNNANNNNCN
NNNNNNNNNNNNNNTNNNNNNNNNTNNNNGNNNNNNNTNNANNNNNNNNNTNANNNNNNN
NNTNNTGNNNNNNNNNNNNNNNNNNGTANANNNNNTNNCNNANNNNNNNNNCNANNNNNT
NNCNNNNNCNNNNNNCNANNTNNANNTNNCGNNNNNNNNNNCNNNNNNNNNNNNANANNN
NNNNCNNNNGNTCNNNNANNNNNNNNGGNGNNCNGTNNGNNANNNNNCNNNCNNNNNNNN
NNCNNTNNNNNNNNNNNNNNNNNNNNCNNNNNCNNTNNANNCNNCCNANNANNNNNNNNT
NNNNNCNNCNNANNCNNNNNCNGTNNANCGNNNNNNNNNNNANNCNNCNNNNNCNNCNNT
GNNNNNNNCNNNNNNNNCNNTNNNNNNNNCNNNNNNNNNNNGNNANNTNNNNNCNACNTA
NNANNNNNNGCNNNNNNGNNTNNNNNCNNCCNCNNNNNCNNCANNNNTNNNNNTNNNNNN
NNNNNANNCNNCNNANNANTCNNCNNCCNANCCNNANNTNNNNNNNGNNNCCNANNNNNG
NNCNNTNNANNANNNNNCNNNNNNNNNNNNCNNNNNNNNNNNNNNNNNTNNNNTNNNNNC
NNNNNNNNNNNCTNNNNNNNNNNACNNNNNNNNGNNNTGNNNNNNNNTNNNNNNNNTNAC
NNNNNNANNNNTNNANNNNNNGTANNTNNNNNNNNCNNCGNCCNANNNNNTNNANNCNNN
NNANNNNTNNNNNNNNNNNNNNNNTNNNNCTNNNNNNNTNNTNNTNNNNNGNNNNNCNNN
NNNNNGNNNNNNNNNNNNANNNNATNNNNCNNCCNANNCCNACNNNNNCNNANCNNNNNN
NNNNNNNNNNNNCNNNNANNTNNNNNNNGNNNNTNNNNNNNNNCNNNNNNNNNNNNNNNN
GNNNNNNNNNNNNNNNNCTCNNNNNNNNNNNNNNNNNNGNNNNNNNNTGNNNNNNNNNNN
NNNNNNNTNNTCNNNNNTNNNNTNGNNNNNNNNNNNNGNNNNNNNNANNNNNANNNNNNT
NNNNGNNNNNNNNNNNNANNNNNNNNNNNNNNNNNNNNNNNNNNANNNNNNNNNNNNNNT
TCNNCNNNCNCTNNNNNGNNNNTNNNNNNTNNCNNNCTATANNNNNNNNNNTNNTNNGNT
TTANCNCNNNCNNNCNNNNNNNNTNNNNANNNNNNGNNNNNNNNGNNNTCNNNNACNNNN
NNNNNNNNNNNNNNANTNNNNNNNNANNNNNTNNCCNCNNNNNNNNNNNACNNATTNNTN
NNNNNNNANNCNNNCNNNNCNNNNNNNNTNNTNNATNNNNCNNNNNNNNTNNNNNNNNNN
NTNNNNNANTNNNNNNTACCCNNNNNGNNNNNNNCGNNNNNNNANCTNNNNTNNNANNCN
NNNNNNNANNTNNNTNNNNNNNNNNNNNNNNNNNCNNNNNNNNNNNNNNTCNNNNNNNNN
NCNNNANTNNTNNGNNCNTNNNNNNNNNNNNNNNCNNNNNCTNCNNGNNANNCNNTNNNN
NNNNNGGNGNNNNNNNNNNNNNNNNTNNNNNNNNNNNNNNANNANNNNNNNNNGNNNNTN
NANNNNNNNNNNNNNNNNNNNNNANNTNANNTNNNNNCNNCNNCNNCNNNNNTNNCANTT
NNGNNNNNNNNNNGNNCNNNNCNNNTNNNNNTNNNNNNNNCNNNNNNNNNNNCNNNNNNN
NNNANNNNNGNGNCNNANNCNTNNNNNNGANTNNANNAGNNNNANNNNNNANNNNNNNNN
NNNNNNNNNNNNNNNNNNNNNNNNNNNNNNNNNNTNNNNNNNNNNNCNNANNNNNCNNNN
NNGNNCNNNNNNNTNNNNNNNNNNNANNNGTNNNNNNNNNCNNNNNACNNNNNNNTNNNN
NTNNCNNNNCNNNNNNNNANNNNNACNNCNNNNNTNNNACNTNANNNTNNNNNNNCNTNN
NCNNNCNNNNTNCNNCANNNNNCGNCNNNNNNNNNNNNNNCNNTNNANNANNNANNNNNN
NNNNCNNANNCNNTNNNNNNNNCNNTNNANNANNNNNTNNNNNCNNTNNNNNANNNNNCC
NNNNTNNCNNNNNCNNCNNTNNCNNCNNNNNTNNCANANNTNNACNNNNCNNNNNNNNCN
NTNNCNNTNTTNNCNGCNNNNNCGNNGNANNNNNNNNNNNNNNANNNNNANNCNTNTNTN
NNGNCNNGNNNTNCNNCANNNNANNCNNCNNNGNTGNNNGTNNCNNNNNNNNNNNNANNN
NCNNCNNNANNNNNTNCNNCNNCNNNNNNNNANNCNNCGNNGNCGNNNNNNNNNNTNNNN
NNNNNNNNNNNNNNNNNCNNNNNNNNNNNNNNNNNNNNNNTNNCNNNNNNNNTNNCNNCN
NCNNNNNNNNTNNTNNCGNNNNTCNNNNANNNNNNNNNNNNCNNANCNNNGNTNATNNTN
NNNNNNNCNNNNNCCNNNNGNNCNNCNNTNTNNNNNNNNNNNNNNNNNNNNNNNNNNNCN
NNNNANNCNNCNNTNNNNNCNNTNNTNNTNNNNNANNNNNTNNNNNNNNNNNTNNGNNCT
NNNNNCNNNNNNCNNCNNNNNNNNTTGTNNCNNNCNNNNNNNNCNTCNNNNNNNNNNNNN
NCNNTNNTNTNNNTANNNATNNNNNNTATCNCTNCNNCNNNNNNNCNNNCNNGNNNNNAA
CNNNGNNNNNGNNTNNCNNNNNNNNTNNNNNNNNCNNNGNTNNANNNNNNNNNNNNTNNN
NANNNNNNNNNNCNNNNNCCNNNNNNNNNNNNNNNANCNNNNNANNNGNCANCCNNNNNN
NNNNNNTNNNNNNNGCCNNNNNNNNNNNNNNTNCCCNGNNNNNNNNNNNNNNNNNCNNGN
NNNNANNNNNTNNNNNNNNCNNNTNNATCNNNNNCNNTNNCNNNNNANNCTNATNNNNNN
NNNNNNNNNNNNNNNTNNANTNNNNNNNNNNNNNNNNNNNNNNNNCNNNNNNNTTNNNNN
NNNNNNTNNGNTNNNANNNNNGNNNNNNNNCGNNNNNNNTNNGNNNNNTNNNNNNNNGNN
CNNNGNNNNCNNTNNNNNNNNNNNCNNCNNNNNNNCNNANNNNNNNNNNNNNNNNNNNNC
NTCANNTNNTNNNNNNNNTNNTNCNNNANNGNNNNNNNNGNACNNCNNNNNCNNGNNNNN
NNCNNNTGNNNNNNNNNCNGCCNNNNNNNNANNCNNANNTNNNNNANNNNNNNCTNNANN
CNNNNNCNNNNNANNANNNNNNANNNNCNNCNNNNNTNNCNANNNNNNNANNNNNNNCNN
CNNCNNNNANNNGNNTNNNNNNNNNNNNNNNNNNNNTNNNNNGNNNANNNNNNNNNNCNN
NNNTNNNCNTNANNNCNNANNNNNNNNNNNANNTNNNNNNNAANNCNCCNNANNNNNTNN
NNNNNNNNNNNNGNNTNGNNNNNNNNNNANGNNNNNNNNNNNTNNNNNTANNNNNNNNCN
ANNNNTNNNTNNNNNNNNNNNNNNNNNNNNNNNNCANNNNNNNNCNNNNNCANNNNNNNC
NNNCANTCNNNNGNNCNNNNNNCNNNNNNNNNNNNNNNNCNNTNNNTNNNNCNNNNNNNN
AGNCNNNNNNNNCNNNNNNTNNNNANNANNTNTCNNTNNCNNCNNGNNNANNNNNCNNNN
CCNNNNNNNCNNCNNNNNNNNANNNNNNNNNNNNNNNNNCNCNTNNNNNNNNNNNNNANN
NNNNNNNNNNNNTACCNNTNNNNNNNNNNNCNNGNNNNNCNGNNNNNNCANCCNNNACAN
NNNNNNNNNCNNAGNTNNAANGNNTNNTNNNNNNNNNNNTNNGNNCGNNNNNNNANNNTN
ANNNNNCNNGNNTNNCNNTTNTCNNGNNANNNNNNATNNTNNNGNNNNNNNNNNNCNNNN
NGNNNNNNNNNNNNNNNNTNNNNGANNCGNCNNNNNANNNNNNNNNNNNTNNNNCNNNNN
ANNNNNANNCNNCNNCNNNNNCNNANNNNNNNNNNNNNNNNNNNNNNNNNNTNNNNNCNN
NNNANNNNNNNNCNNNNNCNNNNNNNNNNNNGNNNNNNNTNNNNNNNNCNNCNNTTNCNN
TNNTNNNNNNNNANNNANNNNCNTNGNNANTGNCANNGNNNNNCNANNANNNNNCNNCNN
NNNNGNCNNCNNCNNCNNNNNNNNNNNTNNCTNNGNCGTNNNCNNNNNCNNNNNCNNCNN
CNNNTNTNNCNTNNNGNNNNTCTNNGNGGNNCNCNNNCNNNNTNNNNNTCNNNNNNNNNT
NNNNNNNNNCNNANNNGNNNNCNNNGGNNNNCNNGNTNNNNNNANCNNANNCNNTNNNNN
CNNNNNNNNCNNTNNNNNNNNNNNNNNGNNANNNNNNTNNNNNNNNNNCNNNNNCTNNNN
ANNNNNCNNCNNCNNNNNNNNNNNANNANNNNNNNNAGCNTNNNNTNNNNNNNNNCNNNC
TNNNNNCNNNCNNNNNNNCNNCNNNNNNNNNNNNNNNNNNNTNNNNNNNNCNNNNNNNNN
NNNNNNANNNNNNNNNNNANNNNNNNNNNNNCNGNNNNNNNNNNNNNNTNNNNNNNNANN
NGNCNNNNNCNNNNNTNNNNCCNNCNNNNNNNNNNNNNNTNNCCNNNNCNNTNNCNNCNN
CNNNNNGCNNNNNNNNNCGNNCGNNACNANCNNNNNCNNNTNNCNNNNNNNNNNNCNGNN
NNNNNNNNNNCNNNTNNNNTNNNNNNNNNNNNNNNNNNNGNNNNNNNACNACTNNCNNNN
NNNNNNNNNNNNNNNNNNNNNGCNNNNNNNNNANNNNNNNNNNNNNNNNNNNNNNNNTNN
NNNNNNNNNNNNNNNCNCNNNNNNNNNNNNTNNNNANNNANNNNNNNNCNTATNNNTNTN
ANNNNTNTNNNNNNTCNNNNTNNNTCANNNNNNNANTNGCNNCNTNNNNNNNNNNNNCNN
NCNNNNNNNNCTNNNNNNNNNCNNNNNTANNNNGNCNNNNGNNNNNNTTANNTACNNNNN
GGNTNANGNNNNNNACNNNNNNGNNATANANNNNNNNNNNNTNNNTNNNANNNNNAATNN
TNNGCNNCNNNNNNNTNANNANNTNNNNGNCCTCTNTNNNNNTANNNNATACNNATNANN
NNNGACTGNNNNNAGTNNNNNNTGNCNNNTTCATTNNTNANNNTNTANNTNTTNTNTNTT
CCTNNNNNTTNNNNNANNNNNNNAATTNCNNNNNNGCNNNNNNNNNGNNNNNNNNNAGGN
NNNGNTCNNNCNNNNNNNNNCGNNNNNNNAANCCNNNNNNNNCGNNNNNNNANNNNTNNN
NCNNNGNNNNNNNNNNNNNNNNNNNNNNNNNNTNNTCNNNNNCNGTNCNNNNNNNNNTNN
NNNNNNNNNNNNNNNNNNNN
>SAMN04545541    
NNNNNNNNNNNNNNNNNNNNNNNTNNNNNNNNNNNNNNCNNNNNNNNNNNNNNNNNTNNN
NNNNNNNNNNNNNNNNNNNNNNNNNNNNNNNNNNGNNAANNNNNNTNNNNNNNANNNNCT
NTNNNNNNNNNNNNNNNNNNNNTCNNNNNNNCNNGNNNNNNGANNANNGTNGANNNTACN
NNCNNNNNNCNNNNNNNNNNAATNNTNNNNNNNNNNNNNNNNTNNANANNNNTNNNNNNN
NNNANNNTCTNNNNNCNCNNNNNNNNNNNNNNNNNNNNNNNNCNNNNNNANNANNNTNNN
GCNNNNNNNNNNNNNTNNANNNNNNNNANCNNNNNCNNNNNNNNNNNNNNNNNNNNNNNN
NNNCNNNNNNNNNNNNNNNNCCNNNNNNNNNNNNNNANANNNCNNNNNNNNNNNNNNNNN
NNNNNNNNNNNNNNNNNNNNNNNNNCNNNNNNNCNNNNNNNNNNNNANNNNNNNNNNNNN
NNNNNNNNNNNNANCNNANNNNNNNNNNNNNNNNGGNNANNNNNNNTNNNNNNNNCNNNC
NNNNNNNANNNNNCCNNNNNNNNACGNNNNNNNNNNNNANNNNNNNNNNNNNNNNNNNNN
NNNNNNNNNNNNNNNNNNNNNNNNNGNNNNNNNNNNNNNGTNNNNTNNNNNANGNNNNNN
NNNNNNNNNNNNNNNNNNCNNGNTNNNNNNNNNNNNNNANNCNNNNNNNNNNNNNNCNNN
NNNCNNNNNNNNNNNNNNNANNNNNNNGGGNNNNNNNCNNNCTNNGNTNNNNNNNNCNNN
NANNNNNANNNNNNNNNNNNNNNNNNNNNNCCCNNNAANNNNNNNCGNNNNNNNGNNNNN
NCNNNNNNNNNNNNNNNNNNNNNNNNNNNNNNNNNNNCNNNNNNNNNNNNNNTNNNNNNN
NNNNNNTATNCNNNNNNGTNNNNCTANNANCNNNTNNNNNNNNNNNNNNNTNNGNNNNNN
TTTNTNTNNTTNNNNNNNNNNNNNNNNNANNNNNGNNNNNNNCCNANAANNNTCNNNNAT
TNNNNNNNNNANNNTNNNNNNNNNNNNNNNNNNNNCNNNNNNNNNNNNNNNANNNNNNNN
NNNGTNNNNNNGNNNNANNNNANNNNNNNNNNNNNNNNNNANNNNNNNAANGNGNNNNNN
NNNNNNNNNTNCTNNNNNNNNNGNGNNNCNNGCNNGNNNNNNNTNNNNNNNNNNATNNNN
NNNNGANNNNTNNNCNNNNNNCNANNNANNGNNNNNNNNGNNNNNTTNNNNNANNNANNA
NNCNNNNNNNGNNNNNNNNNNNNNNNNNNNNNNNNNNGNGNNTNNNNNNCNNNNNNNNNG
CNNNNNNTNNNNNNNNGNNNNCNNNNNGNNNNNNNNNNNNCNNNNNNNNNNNNNNNCNNN
NNNNNNNNNNNNNNNNNNNNNNNNNNNNNNNNNNNNNNNNNNNNNNNNNNNNNNNNNNNN
NNNNNNNNNNNNNNNNNNGNCNNNNNNNNNNNNNACCCTNNCGNNNANNCNNCCNNGNNA
GNNNNNNNNNNNNNNNNTNANNNNNNNNNNNNNNNNNNNNNNNNNNNNNNNNNGTNNNNN
NNNNNNNNGNNNNNNNNNNNNNNNNNCNNNNNNNNNNNNNNANTNNNNNTNTNNNNNNNN
NNNNNNNNCNNCNNGNNNNNNNNNNNNNNNNNNNNNNNTNNNNTNNNNNNNNNNANNNTN
NNTNNNNNNNNNNCNNNNNNNNNNNNNNNNNNNNNNNNNNNNNNNNNNNNCNNNNNNNNN
NNNNNNNNNNNNNNNNNNNNNNNNNNNNNNNNNNNNNNNNNNNNNNNCNTNNNNNNNNNN
NNNNNNNNNNNNNNNNNNNNNNNANNNNNNANCNNNNNNNNGNNNNNNNGANNNNNNNNN
NNNNANTNNNCCNNNCNNNNGCNNNNNNNNNNNNNNNNNNNANNNNNNNNCTNNNNNNNN
NNNNNNNNNNNNNNNNNNNNNNNNNNNNNNNNACNNNNCNNNNNNNNNNNNNNNNNNNNN
NNTNNNNNANNNNNNNNNNNNNNNNNNNNNNNNNNNNTNNNNNNNNNNNNNNCNNNNNNN
GNTNNNNNNNNNNNNNNNNTNNNNNNNNNNNNNNNNNNNNNNNNNNANCNNNNNNNNNNN
TNNNNNNNNNNNNNNNNNTNNNNNNNTNNNNNANNNCNNNNNNNNNGCNNNNNNNNNCTN
NNNNCNCNNNNNGTCNNNNNNNNNNNNNCNNCNANNNNCNNNNNNNNGNNNNTNCNNNNN
NCNNNNNNNNNNNGNNNNNNTANNNNNNNNNNNNNNNNNNNNNNNNNNNNNNNNNNNNNN
NNNANNNNGCNNNNNNNCNNNNNNNNTCNNNNNCNNNNNTNNCNNNNNNNNNNNNNTNNN
NNNNNNNNNNNNNNNNNNNNNNNNNNNNNNNNNTCCNGNNCNNNNNNNNNNNNNNNNNNN
NTNNNNNNTNNNNNNNNNNNNTNNTNNNNNTNNCCGCNCNNNGGNTTTANNNNNNNNNNN
NNNNNNNNNNNGNNNNNNNNNNNCCNGNNNNNNNGNGGNANNNNNNNNNNNNNNNNNNNN
NNNNNNNNNNNGNNNNNNNNNNCCNNNNNNANNNNANNNGNNNNNNNNNTNNNNNNATAN
NNANNNNNNCCNNNNNNNGNNNNNNNNNNNNNNNNTNNNNNNGNNNNNTNNNNNNTNNNN
NNNGNNNNNNNNNNNNNNNNNNNNNNNNNNNNNNNNNNNCNNNNGNNNNNNNNTNNNNNN
NNNNNNNNNNCGNNACNNNTNNNNNTNNNNNNNNNNNNNNNNNNNNNNTCANNNNTCNNN
NNNGNNNNTNNNNNNNNNNNNNNNNNNNNNNNNNNNNNNCNTNNTGNNNNNNCNNNCNNN
NNCNNANNNNNNNNNNNNNNNNNNNNNNNNNNNNNCGNNNNNNNNNNNNNNNNCNNNNTN
NNNNNNNNNGNNNNNNNNNNNNTNNNNATNTNNNNCANNNNNNNNGNNNNNNNNNNNNNA
GNNCNANTNTNNNNNNNNCNNNNNNNNNNNNNNNNNNNTNNNNNNNCNNNNNNNNNNNNN
NNNNNNNNNNNTNNNNCNNNNNNNNNNNNNNGNNNNNNNNNNCNNNNNNNNNANNNNNNN
NNNNNTNNNNNATCNNNNNANNNNNNNNNNNNCNNNNNNNNNNNNNNCNNNNNNNNCANN
TNNANACNANTTANTNNCANCCNNNNGNNCGNANNNNNCNNTNCNNNNNNNNNNNNNNNN
GNNCNNNGCTATNNANNNNNCNNANNNNNTNNANNTNNCGNNNNTNNANNTGNCNNNCNT
NNANNCANNNNCNNNNCNNNNNNNNNTNNNNTTNNNNNANNNNNNNNNNNNNNTNNANNN
NNNGNNNNNNNNNNTNNCNNNNCANNTNNCANNNNTTNNNGNCNANNNTNNNNCNNGNNN
ANTNNNNNANNANNANNCTNNNNNNNTNNCNNCANANNNNNNNNAGNCCNNNNNANACNN
NNCNTNNNNNNNNNNGNCNNANNNNNCANTNNNNNNNNANNCNNNNNTNNCNNNNNANNA
NNCNNANNNNNCNNNNNCNNANGNNNANNANNANNNNNNNNCNNANNCNNNNNANNGCNN
GNANNTNNNNNGTNNNNNNTANNCCNANNANNTNNGNNNNNNNNCNNCNNCNNANNNNNN
NCTANNNNNNNNNNNNTNNNGTNNNNCNNNNNNNNNNNGNNNNNNNNNNNNNNNNNNNNN
NNNNNNNNACNNNNNNNNNNNNNCNNNNNTNNNNNTNNNNNNNCTNNNNNNNNNNNNNNG
NNNNNNNNNNNCNNCNNNNNNNNANNNNNNNNNNNANNNNNTNNNNNCNNCNNNNNNNNN
NNGNNCNNNNNTNNTNNCNNNNNNNNTNNCTNTNNNGNNNNNNNNNNNNNANNNNNNNNC
NNCNNNNNANNCNNNNNNNNNNNNNNCNNANNCNNTTNNNNNNNNNNNNNNNNANNGNNC
NNNNNNNNCNNNNNNNNNNNNNGNNNNNNCNACNNTNGNNNTNGCNNTNNNNNNCNNNNN
NNCTNACNNNNNNNNNNTNNNCNANNNNNGNNANNNNNNNNGNNNNNGNNNNNCNNNNNC
CNANNCNNNNNTACNNNNNNNNNNNNANNNNNNACNNNNNNNNNNNNNNNNNNNNNNNNN
NNNNNNNNNNNNNNNNNNNNNNNNNNNNTNNNNNNNNNNNNNNNNNNNNNCNNNNNNNNN
CNNNNNNNCTNCTANNNNTNNNNNNCTNNTNGNNNNCNNANNTNCNNNAANTTNNNTNNN
NNNNNNNNNNNNNTNNNNNNNNNGNNNNNNNNNNNNNNNNNNNTNNNNNTNTNTNNTNNN
NGNNNNNNNNNNCNNNNNTNNNNNTNTTNNTNNTCNNNTNNNCANTNTNNNNNNANNTNN
NNNNGNNNNNNNCNNTNNTNNNNNACNNCNNGNNNNNANNNNGNNTNNANNNNNTNNANN
CNNCNNCNNCNNCNNCNNNNNNNNNNNNNNCNACCNNNNNNNTNNNNNNNNNNNNNNNNN
NNNTNNNTNGNNTNNNNNNNNNNNNNNNNNNNNNNNANNNNNNNNNGNNNNNNNTNNNNN
NNNNNNNNNNNNNNNNNNNNNNNNNNNNNNNNNNNNTNNCNNNANNNNCNNANNNNNTNN
NNNGNNANNNCNANNTNNNNNNNNANNANNNNNCNNNNNNNNNNNCNNNGNNNNNNNNNN
ANNNNNGNNCNNCNNNNNNNNNNNNNNNCNTNNNCNNNNGNNNNNNNNNNNNNNNNNANN
NNNNNNTNNNNNTNNNNNNNTNNTNNNNNNNNNTNNNNNNNNCNNNNNNNNANNCCNNNN
NGTTTNNNNNNNNNNNNNNNNANNNNNNNNGNNNNNANNCNNANNNNNNNNNNNANNNNN
CNNANNNNNNNNANNNNNCGNTCNTNTNNNNNNANNNNNNNNNNNANNANNNNNTNNCNN
CNNNNNNNNNTNGCNNNNNTNNNTTNNNNNTNTCNTNNNNNNTNNCANCNNANNTNCCNN
NNNNNNNNNNNNTNNNNNCNNNNNNNCNCNGNNNNNNNNNNNCNNNNNNNNNNNANCNNN
NANTNNNNNCGNNNNNNNNNNTNNNNNTNNNCNANNNNNANNNNNNNNNNNTNNCNNNNN
TNNGNNTNTNNNNNNNNNNNNNNTCNNNNNANNGNNNNNNNNNNNTNNCNGNNNCNNTCN
NNNCNNTNNNNNNNNNNNNNNNGNTNNANNNNNCNNNNNTTNNNNNATNNNNNNNNNGNN
TNNNNNNNNNCNNNNANNNNNTNNNTNCNNNNNCNNNNNNNNNNNNNNNNNNNANNNTCN
CNNTNTNNNNNNNNTNNNTTNTNNNNNNNNNNNNNTCNNNTNNNNTNNCNNNATACNNNN
NNNNNNNNNNNNNNNNNNNNNGTNNNNNNNGGNNNNNNNNNNNNNNNNNNNNNNNNNNNN
NNNNNNNNNNNNNNNNNNNNNNNTNNNNNNNNNNNNNTNNNNNNNNNNNNNNNNCNNNNN
NNNNNNNNNNNNNNNNNNNNNNNNNNNNNANNNNNNNNNNNNNNNNNCNNNNNNNNNNNN
NNNNANNNNNNNNNNNCNNNNNNNNNNNNNNNNACNNNNNNGCNNNNTNNNNNNNNNNNN
NNNNTNNCNNNNNANNNNNNNNNNNNCNNNNNNNNNNNNNNNNNNNNNNNNNNNNNNNNN
NTNNNNNNNNNNNNNNNNGNNNAANTTNNNNNNNNGGNNNNNNNNNNNNNNNNNNNNNNN
NNNNANNNNNNNNNNNNNNNNNNNNNNNNNTGNNNNNNNNNNTNNNNCNNNNNNNNNNNN
NNCNNNCNNNTCNNNNNCNNCNNTNNNNNTNNTNNTNNCNNNNNTCNNCNNNNNNNTNNT
NNGNNCNNTNNANNANNANNANNTCNNNNCCNTCNANNTNNCNNTNNATNANNCNNANNN
NNNNNNNNGNNCNGAGNNNNNNNNNNNNNCNNNNNNGNTNNNNNCGNANANNNNNNTNNN
NNNNNCNNNNNCNNNNTANNANNANNCNNNNNTNNNNNNNNCNNTNNCNNNNNTNNNNNC
NNNNNANNTGNTNNNNNCNNNNNANNNNNTNNCNGNNNANNTNNTNNNNNNNNNNNNNNC
CNCNNTNNNNNNTNCCNACNANNNNNCNNNNNCTNNNTNGNTNNANNNNNNGNANNNNNN
NNNNNANNCGNNNNCNNTNNCNNNNNANNNNNNNNNNNNNNTNNANNANNTNNNNNANNT
CNGANNNNTNNCNNTTNNNNCNNNNNNNNANNTNNNNNNNNTTNNNNANNNNNCNNCNNC
NNNNNNNNNNNTNNCNNNNNNNNGNNCNNNGNNNNGNNNNNANNNNNNANCNNTCNGNNC
NNNNNANNCGNNNNNNNTNNCNNNGNACNNNNNCNANNCNNGNNCNNNNNANNNNNNNNC
NNCNNCNNNNNGCNATNNNNNNNCNGNNNNNNNNNNNNANNCNNNNNCNNNNNGNNNNNN
NNNNNANNCNNTNNTCNNNNTNNNNNNTNNNNNNNNNNCNNNNNNNNNNNCGNNNNNNNN
NNNNNNNNCTNANNTNNGNNTNNNNNNNNNNNTNNNANNNNGNNCNNNNNCTNNNNANAN
NNNNNNNNNNNNNNANNTNNGNNANNNNNTNNGNNNNNNANGNNNNNCNNNNNTCNANNT
NNCNNCNNNNNNNNCNNNNNTNNNNNCNNTNNCNNNNNANNCGNCNNNNNANNANNNNNN
NNCNNNNNNNNNNNTNNNNNTNNNNNTNNTNNNNNNNGGNNNNNANNNNNCNNCNNNTNG
NNNNNNNNNNNTNNNNNNNANNNNNNNNNGNNNNNNNNNNNNNNGNNNNNNCNNNNNNNT
NNTNNNTNANNNNNANNANGGNNTNNNNNTGNANNNNNNTNNGNCNNNNNTNNCNNCNNT
NNTNNNNNNNNCGNCNNNNNCNNCNNNNNNNNNNNNNNNNNCNNNNNNTNNNNNNNNNNA
NNNNNNNNNNNTNNTNNNNGGNNANNTGNTNNNNNNNNCNNACNNNNCTNNNNNNNNNNN
NNCNNNNNNANNNNNNNCNNANNCNNCNNNGCNATNNNANNTGNNNNCNNCNNTNNANNC
NNNNNCNNANNANNCNNNNNNNNACNANNTNNCNNGNNTNNNCNNNNCNNCNNCNNCNNN
NNNNNANNCNNAATNNNNNNTNNNNNCNNNNNNNNNNNNNCNNNCNNTNNCNNNNNNNNN
NNNNNNNNNNNNGNNNNCNNCNNCNNNNNNNNNNNTGNNNNNNNNNNNNNNNNNNNNNNN
NNNNNNNNNNNNNNNNNNNNTNNNNNNNNNNNNNNCNNANNNNNTNNNNNNNNTNNCNNN
NNTNNANNNNNCNNNNNNNNTNNCNNNNNNNNNNNNNNNNANNNNNNGNNNNNCNNNCTN
NTNNNNNNNNGNNNNCATNNNNANNTCNNNNTNNCNNNNANNNNNNNNGNNNNNNNNNNN
NCNNNNTNNNNTNNTNNCANAGNNNNNNNNNNANNNNANGTNCNNNNCNCNNNNNNNNNN
ANATNNNNNANNNNNNNNNTNCNNNNNNNNNNNANNNNNNNNNNNNNNNNNNCNNNNNNN
NNNNNNNNNCNNNNNNNNNNNANNTNNNNNCTNNANNNNNNNANNNNNNNNTNNCNNNNN
TNNNNNNNNNCNNNNGNNNNNGCNGNNCNNNNCNNGNNNGNNNANTGNNNNNNNNNNNNN
NNCNNNNNNNNNCNTNNNNNNNNNNNNCNNNTNNNNNCNNNNNNNTCNNNNTNNNTNNNN
NNNTCNNNNNNNNNNNNNNNNANNNNNTNNCNNNNCNNNNNNNNNNNNNANCNNNNNNNN
NNNGNNNNNNNNNNGNNNTNNGNNTNNNNNNNNNGNNNNNTNNNGNNNNNNNNNNNNNNN
NNNTNNNNNNNNNNNNTNANNGNNANNNNNGNNACNACNNTNNNNNNNNNNNNNTNNNNT
NNNACNANNNNNNNNANTNNNNNNCNNNNNGTNNNNNNNCNNNNNNNNNNNATNNNNCNN
ANNNNNTGNGNNCNNNNNNNNACNANNANNNNNCNNNNNNNNNNNCNNTNNNNNNNNNNN
NNNNNNNNNNNNNTNNCNTNNNNNCTNANNTNNCNNTNNANNNNNNNNNNNTNNNNNGNN
NNNNNNCNNNNNNNNANNNNNNNNNNNNNNGNNNNTNNNANNNNNGNNNNNTNNNNNNNN
NNNNNNGNNNNNNNNNNNNNNNNNNNNNNNNNNNNNNNNNNANNNNNNNNNNNNNNNNNN
NNNNNNNNGCNNNNNANNNNNNNNGNNNNCNNNNNGNNANNNNNCNNNNNNNNNNNNNTN
NNNANGANNTTNNNANNNTNNTNGNNNNNNNNTNNCNNCNNNNNNCNNNNNGNNNNNNNN
NNCNNNNNTTNTCNCNNTNNNGNNCNGNCNCNNNCNNNNNTNNTNNNNNNNNNNNCCNCT
NNNGNNANNNNNNNNNNNNNNANTNANNTANNNNNNNTNTTANCNNNGNNNTNNTNNGTN
NCNNNNNCGNANCNNNNNTCNNNNNANNNNNANNNNNNNNNTNNNNNNNNNNNNNCNNNN
NNNNNNGCNNNNNNNNNNNNNNNNNNNNNNNNTNNATANNNNNNNNTGNNNNNNNNNNNN
NNNNNNGTNTNNNCNNNNNNNNNNNNNNNNNNNNAANNNNNNNNTNNNNNNNTNNGNNCN
NANNTNNTNNANNNNNNNNCNNNNNNNNNNNNTNNNNNCNNNNNNNCNNNNNNNNANNNN
NNCNNNNNNNNNNCNNNNNCNNNNNNNNCNNNNNGNNNGNNNNAGNCGNNNNTNNNNNNT
NNNNNNNTNNNNNNNNNGNNNNNNNNGNCNNNNNCNNNNNNNNANNANNNNNCANTCNNN
NNANCNNNNNNNNNNNNNNNNNTNNNNNTNNCNNCNNTNNNNNTNNNNNTANNNNNNNNN
NCGNGNNGTNNNNNNNNNNNNNNNNNNNNNNNNNNNTNNNNNNTNNNNNNNNCNNANNNG
NNNNNNNNNNNNNNNTNNGCNNNNNNNNNNNNNNNNNNNNNNNNACNNNCNCCNNNNNNN
TNNTNNNNNNANNTNNNNNGNNTNNNNNANNNNTNANCNNNNNNNNTNNANNCNNTNNCN
NAGNCNNNNNNNNNNNGNNTGNNNNNNNNNNNNNNNNNNNNNNNNTNNNNNTNNNNNTNN
NNNANNCNNNNNNNNTNNNNNTNNNNNNNNNNNNNNGNNTGNCNNCTNNANNANNNNNNN
NNNNNNNNNGNNNNNTNNNNTNNNNNNNNTNNCNNNNNNANNNNNNNNNNNNNNNNNNNN
TNTNNNNNNNNNNTNCNNNNNNNNANNANNTNNTANCNNNNNANNNNNCNNNNNANNGNN
NNNTNNCNNNGNNNNNNNNNNANNNNNCNNTNNTNNANNNNNTNNTNNNNNTNTCNNCNN
NGNACNANNNNNTANCNNANNTNNCNNNNNTNNCNNCNNCNNNNNCNNCNNNNNNNNCNN
NGNACNNNNCNNNNNNNNANNCNNNNNNNNCNNNNNCNNANNNNNNNNNNNNNNNNNCNN
ANNGNNNNNNNNNNNNNNNCNATNGNNTNNCNNNNNTNNTNNNNNCNNNNNNNNNNNNNN
NTNANNNNAANNGNNNNNNNNGNNNNTNTNNCNNNNCNNATNNNNCNNCNNNNNATNNNN
AGNCNNNNNCNNANNACNANNNNNNNNNNNNNNCNNTNNNNNNNNTNNNNNNNNCNNNNN
CNNAGNNNNCNNCNNANNTNNTNNNGNNGNCNNNNNCNNNNNCGNCNNCNNCNNNNNCNN
NNNGNNCNNCNNNTNNNTTGNNNNNNNCTNNNNNNNNTNNNANNNTNNTNNNNNNNNTNA
CNNCNNNNNCNNNNNNGNNNNNNNTGCNNNANNCNNNNNTNNCGNNNNCNNAGNCNNNNN
TTNCNNNNNTGNTNNTNNCNNNNNNNNNNNCNNCNANNNNNNNNNNNNTNNCTNNNNNNG
NTGNNNNNNNNNCNNNNNNNNNNNNNCTNGTNNNNANNNNNNNNNNNNNNTNNNNNNNNN
NNNNCNNGNNCNNTNNTNNNCNNNNCNNCCNNNNCNNNNNCNNCNNNNNCNNANNTNNNN
NNNNANNTNTANNNNNNNNGNNNNNNNNNNNANNCNNNNNNNNNNNNNNNNNCANNNNAN
NANNCNNCNNTNNCNNCNNNNNANNANNCNNTNNGNNNNNCNTNNNNNNNNNNNNANNTN
NCNNNNNNANNNNNNNNNNCCNNNNANNGNNNNGNNNNNCNNNANNNGNNNNTNNNNNNN
NNNNGNNNNNNNNNNNNNNCNTNNNNNNNNNNNNCCTNNNNGTNNNCCNNNNNNNTNNGN
NNNNNNNNNNANNNCNNNNANNNANCNNNNNNNNNNNNNNNNNNNNNNNNNNNNNNNNNN
NNNCNNNNNNNNNNNNNNNNNTNNNNNNNNNNNTNNNNNNNNNNNNNNNNNNNNCNNNNN
CNNTNNNNNANNNNNCANNNNNNNTNNNNTNNNNNNNNNNNNNNNCCNNNNNNNNNNNNN
ANNCNNNNNNNNANNNNNNNNNNNNNNNNNGCNNNNNNNNTNNNNTNNNNNANNNCNNNN
NNNNNNCNNCNNNNNNNNNNNATNNNNNNGNNNNANNNNTNNTNNCCNACNNNTCNNCNN
NNNNNNTNNNGNNNNCCNNNNTNNNNNTNNNNNNNTNNNANNNNNNNNNNNNNNTNNNNN
NNNNNNNNNNNNNNNNNNCNNNTNNNNCCNNNNCNNNNANNCNNTNNNNNNNNNNNTNNN
NNNNNANNNNNNNNNNNGTNNNNNNNNNNTNATNNNNNTNNGGNTNNNNNNNNNGNNNNC
NNCNNTCNNNNNNNNTNTNNNNNNNNCNNCNNCNNANNCNNGTNNGNCNNCNNCNNNNNN
NNTNNNNNNNNNCNNNNTNNNNNCNNNNNCNNNTNCANTNNNNNACNNNNTNNNNNNNNN
NNGNNNNNNNNNNNNNNNCNNNNNNNTNNNNNNCNTNNTNNNNNNNNNNNNNNNNNAANC
NNNNNNNNACNNNNNNNNNNNNTGCNGNNCNCNNNANNNCNNNNCNNNNNTNNNANCNNT
NNCNNNNTGNNANNNNNCTNANNTNNTNNTCNNNNNNNNNNANNNNNNGNCNNNNNNNNC
NNNNNNNNTNNCNNANNNNNANNNNNNNCNNNNNNCNNNNNCNNNGNNNNCNNTNNCNNN
NNCNNTNNANNNGCNNNNNNCCNNNNNNNATNANNCNNANNAANNNNTNNNNNANNNNCN
NNNNNNNNNNNNNNTNNNNNNNNNTNNNNGNNNNNNNTNNANNNNNNNNNTNANNNNNNN
NNTNNTGNNNNNNNNNNNNNNNNNNGTANANNNNNTNNCNNANNNNNNNNNCNANNNNNT
NNCNNNNNCNNNNNNCNANNTNNANNTNNCGNNNNNNNNNNCNNNNNNNNNNNNANANNN
NNNNCNNNNGNTCNNNNANNNNNNNNGGNGNNCNGTNNGNNANNNNNCNNNCNNNNNNNN
NNCNNTNNNNNNNNNNNNNNNNNNNNCNNNNNCNNTNNANNCNNCCNANNANNNNNNNNT
NNNNNCNNCNNANNCNNNNNCNGTNNANCGNNNNNNNNNNNANNCNNCNNNNNCNNCNNT
GNNNNNNNCNNNNNNNNCNNTNNNNNNNNCNNNNNNNNNNNGNNANNTNNNNNCNACNTA
NNANNNNNNGCNNNNNNGNNTNNNNNCNNCCNCNNNNNCNNCANNNNTNNNNNTNNNNNN
NNNNNANNCNNCNNANNANTCNNCNNCCNANCCNNANNTNNNNNNNGNNNCCNANNNNNG
NNCNNTNNANNANNNNNCNNNNNNNNNNNNCNNNNNNNNNNNNNNNNNTNNNNCNNNNNC
NNNNNNNNNNNCTNNNNNNNNNNACNNNNNNNNGNNNTGNNNNNNNNTNNNNNNNNTNAC
NNNNNNANNNNTNNANNNNNNGTANNTNNNNNNNNCNNCGNCCNANNNNNTNNANNCNNN
NNANNNNTNNNNNNNNNNNNNNNNTNNNNCTNNNNNNNTNNTNNTNNNNNGNNNNNCNNN
NNNNNGNNNNNNNNNNNNANNNNATNNNNCNNCCNANNCCNACNNNNNCNNANCNNNNNN
NNNNNNNNNNNNCNNNNANNTNNNNNNNGNNNNTNNNNNNNNNCNNNNNNNNNNNNNNNN
GNNNNNNNNNNNNNNNNCTCNNNNNNNNNNNNNNNNNNGNNNNNNNNTGNNNNNNNNNNN
NNNNNNNTNNTCNNNNNTNNNNTNGNNNNNNNNNNNNGNNNNNNNNANNNNNANNNNNNT
NNNNGNNNNNNNNNNNNANNNNNNNNNNNNNNNNNNNNNNNNNNANNNNNNNNNNNNNNT
TCNNCNNNCNCTNNNNNGNNNNTNNNNNNTNNCNNNCTATANNNNNNNNNNTNNTNNGNT
TTANCNCNNNCNNNCNNNNNNNNTNNNNANNNNNNGNNNNNNNNGNNNTCNNNNACNNNN
NNNNNNNNNNNNNNANTNNNNNNNNANNNNNTNNCCNCNNNNNNNNNNNACNNATTNNTN
NNNNNNNANNCNNNCNNNNCNNNNNNNNTNNTNNATNNNNCNNNNNNNNTNNNNNNNNNN
NTNNNNNANTNNNNNNTATCCNNNNNGNNNNNNNCGNNNNNNNANCTNNNNTNNNANNCN
NNNNNNNANNTNNNTNNNNNNNNNNNNNNNNNNNCNNNNNNNNNNNNNNTCNNNNNNNNN
NCNNNANTNNTNNGNNCNTNNNNNNNNNNNNNNNCNNNNNCTNCNNGNNANNCNNTNNNN
NNNNNGGNGNNNNNNNNNNNNNNNNTNNNNNNNNNNNNNNANNANNNNNNNNNGNNNNTN
NANNNNNNNNNNNNNNNNNNNNNANNTNANNTNNNNNCNNCNNCNNCNNNNNTNNCANTT
NNGNNNNNNNNNNGNNCNNNNCNNNTNNNNNTNNNNNNNNCNNNNNNNNNNNCNNNNNNN
NNNANNNNNGNGNCNNANNCNTNNNNNNGANTNNANNAGNNNNANNNNNNANNNNNNNNN
NNNNNNNNNNNNNNNNNNNNNNNNNNNNNNNNNNTNNNNNNNNNNNCNNANNNNNCNNNN
NNGNNCNNNNNNNTNNNNNNNNNNNANNNGTNNNNNNNNNCNNNNNACNNNNNNNTNNNN
NTNNCNNNNCNNNNNNNNANNNNNACNNCNNNNNTNNNACNTNANNNTNNNNNNNCNTNN
NCNNNCNNNNTNCNNCANNNNNCGNCNNNNNNNNNNNNNNCNNTNNANNANNNANNNNNN
NNNNCNNANNCNNTNNNNNNNNCNNTNNANNANNNNNTNNNNNCNNTNNNNNANNNNNCC
NNNNTNNCNNNNNCNNCNNTNNCNNCNNNNNTNNCANANNTNNACNNNNCNNNNNNNNCN
NTNNCNNTNTTNNCNGCNNNNNCGNNGNANNNNNNNNNNNNNNANNNNNANNCNTNTNTN
NNGNCNNGNNNTNCNNCANNNNANNCNNCNNNGNTGNNNGTNNCNNNNNNNNNNNNANNN
NCNNCNNNANNNNNTNCNNCNNCNNNNNNNNANNCNNCGNNGNCGNNNNNNNNNNTNNNN
NNNNNNNNNNNNNNNNNCNNNNNNNNNNNNNNNNNNNNNNTNNCNNNNNNNNTNNCNNCN
NCNNNNNNNNTNNTNNCGNNNNTCNNNNANNNNNNNNNNNNCNNANCNNNGNTNATNNTN
NNNNNNNCNNNNNCCNNNNGNNCNNCNNTNTNNNNNNNNNNNNNNNNNNNNNNNNNNNCN
NNNNANNCNNCNNTNNNNNCNNTNNTNNTNNNNNANNNNNTNNNNNNNNNNNTNNGNNCT
NNNNNCNNNNNNCNNCNNNNNNNNTTGTNNCNNNCNNNNNNNNCNTCNNNNNNNNNNNNN
NCNNTNNTNTNNNTANNNATNNNNNNTATCNCTNCNNCNNNNNNNCNNNCNNGNNNNNAA
CNNNGNNNNNGNNTNNCNNNNNNNNTNNNNNNNNCNNNGNTNNANNNNNNNNNNNNTNNN
NANNNNNNNNNNCNNNNNCCNNNNNNNNNNNNNNNANCNNNNNANNNGNCANCCNNNNNN
NNNNNNTNNNNNNNGCCNNNNNNNNNNNNNNTNCCCNGNNNNNNNNNNNNNNNNNCNNGN
NNNNANNNNNTNNNNNNNNCNNNTNNATCNNNNNCNNTNNCNNNNNANNCTNATNNNNNN
NNNNNNNNNNNNNNNTNNANTNNNNNNNNNNNNNNNNNNNNNNNNCNNNNNNNTTNNNNN
NNNNNNTNNGNTNNNANNNNNGNNNNNNNNCGNNNNNNNTNNGNNNNNTNNNNNNNNGNN
CNNNGNNNNCNNTNNNNNNNNNNNCNNCNNNNNNNCNNANNNNNNNNNNNNNNNNNNNNC
NTCANNTNNTNNNNNNNNTNNTNCNNNANNGNNNNNNNNGNACNNCNNNNNCNNGNNNNN
NNCNNNTGNNNNNNNNNCNGCCNNNNNNNNANNCNNANNTNNNNNANNNNNNNCTNNANN
CNNNNNCNNNNNANNANNNNNNANNNNCNNCNNNNNTNNCNANNNNNNNANNNNNNNCNN
CNNCNNNNANNNGNNTNNNNNNNNNNNNNNNNNNNNTNNNNNGNNNANNNNNNNNNNCNN
NNNTNNNCNTNANNNCNNANNNNNNNNNNNANNTNNNNNNNAANNCNCCNNANNNNNTNN
NNNNNNNNNNNNGNNTNGNNNNNNNNNNANGNNNNNNNNNNNTNNNNNTANNNNNNNNCN
ANNNNTNNNTNNNNNNNNNNNNNNNNNNNNNNNNCANNNNNNNNCNNNNNCANNNNNNNC
NNNCANTCNNNNGNNCNNNNNNCNNNNNNNNNNNNNNNNCNNTNNNTNNNNCNNNNNNNN
AGNCNNNNNNNNCNNNNNNTNNNNANNANNTNTCNNTNNCNNCNNGNNNANNNNNCNNNN
CCNNNNNNNCNNCNNNNNNNNANNNNNNNNNNNNNNNNNCNCNTNNNNNNNNNNNNNANN
NNNNNNNNNNNNTACCNNTNNNNNNNNNNNCNNGNNNNNCNGNNNNNNCANCCNNNACAN
NNNNNNNNNCNNAGNTNNAANGNNTNNTNNNNNNNNNNNTNNGNNCGNNNNNNNANNNTN
ANNNNNCNNGNNTNNCNNTTNTCNNGNNANNNNNNATNNTNNNGNNNNNNNNNNNCNNNN
NGNNNNNNNNNNNNNNNNTNNNNGANNCGNCNNNNNANNNNNNNNNNNNTNNNNCNNNNN
ANNNNNANNCNNCNNCNNNNNCNNANNNNNNNNNNNNNNNNNNNNNNNNNNTNNNNNCNN
NNNANNNNNNNNCNNNNNCNNNNNNNNNNNNGNNNNNNNTNNNNNNNNCNNCNNTTNCNN
TNNTNNNNNNNNANNNANNNNCNTNGNNANTGNCANNGNNNNNCNANNANNNNNCNNCNN
NNNNGNCNNCNNCNNCNNNNNNNNNNNTNNCTNNGNCGTNNNCNNNNNCNNNNNCNNCNN
CNNNTNTNNCNTNNNGNNNNTCTNNGNGGNNCNCNNNCNNNNTNNNNNTCNNNNNNNNNT
NNNNNNNNNCNNANNNGNNNNCNNNGGNNNNCNNGNTNNNNNNANCNNANNCNNTNNNNN
CNNNNNNNNCNNTNNNNNNNNNNNNNNGNNANNNNNNTNNNNNNNNNNCNNNNNCTNNNN
ANNNNNCNNCNNCNNNNNNNNNNNANNANNNNNNNNAGCNTNNNNTNNNNNNNNNCNNNC
TNNNNNCNNNCNNNNNNNCNNCNNNNNNNNNNNNNNNNNNNTNNNNNNNNCNNNNNNNNN
NNNNNNANNNNNNNNNNNANNNNNNNNNNNNCNGNNNNNNNNNNNNNNTNNNNNNNNANN
NGNCNNNNNCNNNNNTNNNNCCNNCNNNNNNNNNNNNNNTNNCCNNNNCNNTNNCNNCNN
CNNNNNGCNNNNNNNNNCGNNCGNNACNANCNNNNNCNNNTNNCNNNNNNNNNNNCNGNN
NNNNNNNNNNCNNNTNNNNTNNNNNNNNNNNNNNNNNNNGNNNNNNNACNACTNNCNNNN
NNNNNNNNNNNNNNNNNNNNNGCNNNNNNNNNANNNNNNNNNNNNNNNNNNNNNNNNTNN
NNNNNNNNNNNNNNNCNCNNNNNNNNNNNNTNNNNANNNANNNNNNNNCNTATNNNTNTN
ANNNNTNTNNNNNNTCNNNNTNNNTCANNNNNNNANTNGCNNCNTNNNNNNNNNNNNCNN
NCNNNNNNNNCTNNNNNNNNNCNNNNNTANNNNGNCNNNNGNNNNNNTTANNTACNNNNN
GGNTNANGNNNNNNACNNNNNNGNNATANANNNNNNNNNNNTNNNTNNNANNNNNAATNN
TNNACNNCNNNNNNNTNANNANNTNNNNGNCTTCTNTNNNNNTANNNNATACNNATNANN
NNNGACTGNNNNNAGTNNNNNNTGNCNNNTTCATCNNTNANNNTNTANNTNTTNTNTNTT
CCTNNNNNTTNNNNNANNNNNNNAATTNCNNNNNNGCNNNNNNNNNGNNNNNNNNNAGGN
NNNGNTCNNNCNNNNNNNNNCGNNNNNNNAANCCNNNNNNNNCGNNNNNNNANNNNCNNN
NCNNNGNNNNNNNNNNNNNNNNNNNNNNNNNNTNNTCNNNNNCNGTNCNNNNNNNNNTNN
NNNNNNNNNNNNNNNNNNNN
>SAMN04545542    
NNNNNNNNNNNNNNNNNNNNNNNTNNNNNNNNNNNNNNCNNNNNNNNNNNNNNNNNTNNN
NNNNNNNNNNNNNNNNNNNNNNNNNNNNNNNNNNGNNAANNNNNNTNNNNNNNANNNNCT
NTNNNNNNNNNNNNNNNNNNNNTCNNNNNNNCNNGNNNNNNGANNANNGTNGANNNTACN
NNCNNNNNNCNNNNNNNNNNAATNNTNNNNNNNNNNNNNNNNTNNANANNNNTNNNNNNN
NNNANNNTCTNNNNNCNCNNNNNNNNNNNNNNNNNNNNNNNNCNNNNNNANNTNNNTNNN
GCNNNNNNNNNNNNNTNNANNNNNNNNANCNNNNNCNNNNNNNNNNNNNNNNNNNNNNNN
NNNCNNNNNNNNNNNNNNNNCCNNNNNNNNNNNNNNANANNNCNNNNNNNNNNNNNNNNN
NNNNNNNNNNNNNNNNNNNNNNNNNCNNNNNNNCNNNNNNNNNNNNANNNNNNNNNNNNN
NNNNNNNNNNNNANCNNANNNNNNNNNNNNNNNNGGNNANNNNNNNTNNNNNNNNCNNNC
NNNNNNNANNNNNCCNNNNNNNNACGNNNNNNNNNNNNANNNNNNNNNNNNNNNNNNNNN
NNNNNNNNNNNNNNNNNNNNNNNNNGNNNNNNNNNNNNNGTNNNNTNNNNNANGNNNNNN
NNNNNNNNNNNNNNNNNNCNNGNTNNNNNNNNNNNNNNANNCNNNNNNNNNNNNNNCNNN
NNNCNNNNNNNNNNNNNNNANNNNNNNGGGNNNNNNNCNNNCTNNGNTNNNNNNNNCNNN
NANNNNNANNNNNNNNNNNNNNNNNNNNNNCCCNNNAANNNNNNNCGNNNNNNNGNNNNN
NCNNNNNNNNNNNNNNNNNNNNNNNNNNNNNNNNNNNCNNNNNNNNNNNNNNTNNNNNNN
NNNNNNTATNCNNNNNNGTNNNNCTANNANCNNNTNNNNNNNNNNNNNNNTNNGNNNNNN
TTTNTNTNNTTNNNNNNNNNNNNNNNNNANNNNNGNNNNNNNCCNANAANNNTCNNNNAT
TNNNNNNNNNANNNTNNNNNNNNNNNNNNNNNNNNCNNNNNNNNNNNNNNNANNNNNNNN
NNNGTNNNNNNGNNNNANNNNANNNNNNNNNNNNNNNNNNANNNNNNNAANGNGNNNNNN
NNNNNNNNNTNCTNNNNNNNNNGNGNNNCNNGCNNGNNNNNNNTNNNNNNNNNNATNNNN
NNNNGANNNNTNNNCNNNNNNCNANNNANNGNNNNNNNNGNNNNNTTNNNNNANNNANNA
NNCNNNNNNNGNNNNNNNNNNNNNNNNNNNNNNNNNNGNGNNTNNNNNNCNNNNNNNNNG
CNNNNNNTNNNNNNNNGNNNNCNNNNNGNNNNNNNNNNNNCNNNNNNNNNNNNNNNCNNN
NNNNNNNNNNNNNNNNNNNNNNNNNNNNNNNNNNNNNNNNNNNNNNNNNNNNNNNNNNNN
NNNNNNNNNNNNNNNNNNGNCNNNNNNNNNNNNNACCCTNNCGNNNANNCNNCCNNGNNA
GNNNNNNNNNNNNNNNNTNTNNNNNNNNNNNNNNNNNNNNNNNNNNNNNNNNNGTNNNNN
NNNNNNNNGNNNNNNNNNNNNNNNNNCNNNNNNNNNNNNNNANTNNNNNTNTNNNNNNNN
NNNNNNNNCNNCNNGNNNNNNNNNNNNNNNNNNNNNNNTNNNNTNNNNNNNNNNANNNTN
NNTNNNNNNNNNNCNNNNNNNNNNNNNNNNNNNNNNNNNNNNNNNNNNNNCNNNNNNNNN
NNNNNNNNNNNNNNNNNNNNNNNNNNNNNNNNNNNNNNNNNNNNNNNCNTNNNNNNNNNN
NNNNNNNNNNNNNNNNNNNNNNNANNNNNNANCNNNNNNNNGNNNNNNNGANNNNNNNNN
NNNNANTNNNCCNNNCNNNNGCNNNNNNNNNNNNNNNNNNNANNNNNNNNCTNNNNNNNN
NNNNNNNNNNNNNNNNNNNNNNNNNNNNNNNNACNNNNCNNNNNNNNNNNNNNNNNNNNN
NNTNNNNNANNNNNNNNNNNNNNNNNNNNNNNNNNNNTNNNNNNNNNNNNNNCNNNNNNN
GNTNNNNNNNNNNNNNNNNTNNNNNNNNNNNNNNNNNNNNNNNNNNANCNNNNNNNNNNN
TNNNNNNNNNNNNNNNNNTNNNNNNNTNNNNNANNNCNNNNNNNNNGCNNNNNNNNNCTN
NNNNCNCNNNNNGTCNNNNNNNNNNNNNCNNCNANNNNCNNNNNNNNGNNNNTNCNNNNN
NCNNNNNNNNNNNGNNNNNNTANNNNNNNNNNNNNNNNNNNNNNNNNNNNNNNNNNNNNN
NNNANNNNGCNNNNNNNCNNNNNNNNTCNNNNNCNNNNNTNNCNNNNNNNNNNNNNTNNN
NNNNNNNNNNNNNNNNNNNNNNNNNNNNNNNNNTCCNGNNCNNNNNNNNNNNNNNNNNNN
NTNNNNNNTNNNNNNNNNNNNTNNTNNNNNTNNCCGCNCNNNGGNTTTANNNNNNNNNNN
NNNNNNNNNNNGNNNNNNNNNNNCCNGNNNNNNNGNGGNANNNNNNNNNNNNNNNNNNNN
NNNNNNNNNNNGNNNNNNNNNNCCNNNNNNANNNNANNNGNNNNNNNNNTNNNNNNATAN
NNANNNNNNCCNNNNNNNGNNNNNNNNNNNNNNNNTNNNNNNGNNNNNTNNNNNNTNNNN
NNNGNNNNNNNNNNNNNNNNNNNNNNNNNNNNNNNNNNNCNNNNGNNNNNNNNTNNNNNN
NNNNNNNNNNCGNNACNNNTNNNNNTNNNNNNNNNNNNNNNNNNNNNNTCANNNNTCNNN
NNNGNNNNTNNNNNNNNNNNNNNNNNNNNNNNNNNNNNNCNTNNTGNNNNNNCNNNCNNN
NNCNNANNNNNNNNNNNNNNNNNNNNNNNNNNNNNCGNNNNNNNNNNNNNNNNCNNNNTN
NNNNNNNNNGNNNNNNNNNNNNTNNNNATNTNNNNCANNNNNNNNGNNNNNNNNNNNNNA
GNNCNANTNTNNNNNNNNCNNNNNNNNNNNNNNNNNNNTNNNNNNNCNNNNNNNNNNNNN
NNNNNNNNNNNTNNNNCNNNNNNNNNNNNNNGNNNNNNNNNNCNNNNNNNNNANNNNNNN
NNNNNTNNNNNATCNNNNNANNNNNNNNNNNNCNNNNNNNNNNNNNNCNNNNNNNNCANN
TNNANACNANTTANTNNCANCCNNNNGNNCGNANNNNNCNNTNCNNNNNNNNNNNNNNNN
GNNCNNNGCTATNNANNNNNCNNANNNNNTNNANNTNNCGNNNNTNNANNTGNCNNNCNT
NNANNCANNNNCNNNNCNNNNNNNNNTNNNNTTNNNNNANNNNNNNNNNNNNNTNNANNN
NNNGNNNNNNNNNNTNNCNNNNCANNTNNCANNNNTTNNNGNCNANNNTNNNNCNNGNNN
ANTNNNNNANNANNANNCTNNNNNNNTNNCNNCANANNNNNNNNAGNCCNNNNNANACNN
NNCNTNNNNNNNNNNGNCNNANNNNNCANTNNNNNNNNANNCNNNNNTNNCNNNNNANNA
NNCNNANNNNNCNNNNNCNNANGNNNANNANNANNNNNNNNCNNANNCNNNNNANNGCNN
GNANNTNNNNNGTNNNNNNTANNCCNANNANNTNNGNNNNNNNNCNNCNNCNNANNNNNN
NCTANNNNNNNNNNNNTNNNGTNNNNCNNNNNNNNNNNGNNNNNNNNNNNNNNNNNNNNN
NNNNNNNNACNNNNNNNNNNNNNCNNNNNTNNNNNTNNNNNNNCTNNNNNNNNNNNNNNG
NNNNNNNNNNNCNNCNNNNNNNNANNNNNNNNNNNANNNNNTNNNNNCNNCNNNNNNNNN
NNGNNCNNNNNTNNTNNCNNNNNNNNTNNCTNTNNNGNNNNNNNNNNNNNANNNNNNNNC
NNCNNNNNANNCNNNNNNNNNNNNNNCNNANNCNNTTNNNNNNNNNNNNNNNNANNGNNC
NNNNNNNNCNNNNNNNNNNNNNGNNNNNNCNACNNTNGNNNTNGCNNTNNNNNNCNNNNN
NNCTNACNNNNNNNNNNTNNNCNANNNNNGNNANNNNNNNNGNNNNNGNNNNNCNNNNNC
CNANNCNNNNNTACNNNNNNNNNNNNANNNNNNACNNNNNNNNNNNNNNNNNNNNNNNNN
NNNNNNNNNNNNNNNNNNNNNNNNNNNNTNNNNNNNNNNNNNNNNNNNNNCNNNNNNNNN
CNNNNNNNCTNCTANNNNTNNNNNNCTNNTNGNNNNCNNANNTNCNNNAANTTNNNTNNN
NNNNNNNNNNNNNTNNNNNNNNNGNNNNNNNNNNNNNNNNNNNTNNNNNTNTNTNNTNNN
NGNNNNNNNNNNCNNNNNTNNNNNTNTTNNTNNTCNNNTNNNCANTNTNNNNNNANNTNN
NNNNGNNNNNNNCNNTNNTNNNNNACNNCNNGNNNNNANNNNGNNTNNANNNNNTNNANN
CNNCNNCNNCNNCNNCNNNNNNNNNNNNNNCNACCNNNNNNNTNNNNNNNNNNNNNNNNN
NNNTNNNTNGNNTNNNNNNNNNNNNNNNNNNNNNNNANNNNNNNNNGNNNNNNNTNNNNN
NNNNNNNNNNNNNNNNNNNNNNNNNNNNNNNNNNNNTNNCNNNANNNNCNNANNNNNTNN
NNNGNNANNNCNANNTNNNNNNNNANNANNNNNCNNNNNNNNNNNCNNNGNNNNNNNNNN
ANNNNNGNNCNNCNNNNNNNNNNNNNNNCNTNNNCNNNNGNNNNNNNNNNNNNNNNNANN
NNNNNNTNNNNNTNNNNNNNTNNTNNNNNNNNNTNNNNNNNNCNNNNNNNNANNCCNNNN
NGTTTNNNNNNNNNNNNNNNNANNNNNNNNGNNNNNANNCNNANNNNNNNNNNNANNNNN
CNNANNNNNNNNANNNNNCGNTCNTNTNNNNNNANNNNNNNNNNNANNANNNNNTNNCNN
CNNNNNNNNNTNGCNNNNNTNNNTTNNNNNTNTCNTNNNNNNTNNCANCNNANNTNCCNN
NNNNNNNNNNNNTNNNNNCNNNNNNNCNCNGNNNNNNNNNNNCNNNNNNNNNNNANCNNN
NANTNNNNNCGNNNNNNNNNNTNNNNNTNNNCNANNNNNANNNNNNNNNNNTNNCNNNNN
TNNGNNTNTNNNNNNNNNNNNNNTCNNNNNANNGNNNNNNNNNNNTNNCNGNNNCNNTCN
NNNCNNTNNNNNNNNNNNNNNNGNTNNANNNNNCNNNNNTTNNNNNATNNNNNNNNNGNN
TNNNNNNNNNCNNNNANNNNNTNNNTNCNNNNNCNNNNNNNNNNNNNNNNNNNANNNTCN
CNNTNTNNNNNNNNTNNNTTNTNNNNNNNNNNNNNTCNNNTNNNNTNNCNNNATACNNNN
NNNNNNNNNNNNNNNNNNNNNGTNNNNNNNGGNNNNNNNNNNNNNNNNNNNNNNNNNNNN
NNNNNNNNNNNNNNNNNNNNNNNTNNNNNNNNNNNNNTNNNNNNNNNNNNNNNNCNNNNN
NNNNNNNNNNNNNNNNNNNNNNNNNNNNNANNNNNNNNNNNNNNNNNCNNNNNNNNNNNN
NNNNANNNNNNNNNNNCNNNNNNNNNNNNNNNNACNNNNNNGCNNNNTNNNNNNNNNNNN
NNNNTNNCNNNNNANNNNNNNNNNNNCNNNNNNNNNNNNNNNNNNNNNNNNNNNNNNNNN
NTNNNNNNNNNNNNNNNNGNNNAANTTNNNNNNNNGGNNNNNNNNNNNNNNNNNNNNNNN
NNNNANNNNNNNNNNNNNNNNNNNNNNNNNTGNNNNNNNNNNTNNNNCNNNNNNNNNNNN
NNCNNNCNNNTCNNNNNCNNCNNTNNNNNTNNTNNTNNCNNNNNTCNNCNNNNNNNTNNT
NNGNNCNNTNNANNANNANNANNTCNNNNCCNTCNANNTNNCNNTNNATNANNCNNANNN
NNNNNNNNGNNCNGAGNNNNNNNNNNNNNCNNNNNNGNTNNNNNCGNANANNNNNNTNNN
NNNNNCNNNNNCNNNNTANNANNANNCNNNNNTNNNNNNNNCNNTNNCNNNNNTNNNNNC
NNNNNANNTGNTNNNNNCNNNNNANNNNNTNNCNGNNNANNTNNTNNNNNNNNNNNNNNC
CNCNNTNNNNNNTNCCNACNANNNNNCNNNNNCTNNNTNGNTNNANNNNNNGNANNNNNN
NNNNNANNCGNNNNCNNTNNCNNNNNANNNNNNNNNNNNNNTNNANNANNTNNNNNANNT
CNAANNNNTNNCNNTTNNNNCNNNNNNNNANNTNNNNNNNNTTNNNNANNNNNCNNCNNC
NNNNNNNNNNNTNNCNNNNNNNNGNNCNNNGNNNNGNNNNNANNNNNNANCNNTCNGNNC
NNNNNANNCGNNNNNNNTNNCNNNGNACNNNNNCNANNCNNGNNCNNNNNANNNNNNNNC
NNCNNCNNNNNGCNATNNNNNNNCNGNNNNNNNNNNNNANNCNNNNNCNNNNNGNNNNNN
NNNNNANNCNNTNNTCNNNNTNNNNNNTNNNNNNNNNNCNNNNNNNNNNNCGNNNNNNNN
NNNNNNNNCTNANNTNNGNNTNNNNNNNNNNNTNNNANNNNGNNCNNNNNCTNNNNANAN
NNNNNNNNNNNNNNANNTNNGNNANNNNNTNNGNNNNNNANGNNNNNCNNNNNTCNANNT
NNCNNCNNNNNNNNCNNNNNTNNNNNCNNTNNCNNNNNANNCGNCNNNNNANNANNNNNN
NNCNNNNNNNNNNNTNNNNNTNNNNNTNNTNNNNNNNGGNNNNNANNNNNCNNCNNNTNG
NNNNNNNNNNNTNNNNNNNANNNNNNNNNGNNNNNNNNNNNNNNGNNNNNNCNNNNNNNT
NNTNNNTNANNNNNANNANGGNNTNNNNNTGNANNNNNNTNNGNCNNNNNTNNCNNCNNT
NNTNNNNNNNNCGNCNNNNNCNNCNNNNNNNNNNNNNNNNNCNNNNNNTNNNNNNNNNNA
NNNNNNNNNNNTNNTNNNNGGNNANNTGNTNNNNNNNNCNNACNNNNCTNNNNNNNNNNN
NNCNNNNNNANNNNNNNCNNANNCNNCNNNGCNATNNNANNTGNNNNCNNCNNTNNANNC
NNNNNCNNANNANNCNNNNNNNNACNANNTNNCNNGNNTNNNCNNNNCNNCNNCNNCNNN
NNNNNANNCNNAATNNNNNNTNNNNNCNNNNNNNNNNNNNCNNNCNNTNNCNNNNNNNNN
NNNNNNNNNNNNGNNNNCNNCNNCNNNNNNNNNNNTGNNNNNNNNNNNNNNNNNNNNNNN
NNNNNNNNNNNNNNNNNNNNTNNNNNNNNNNNNNNCNNANNNNNTNNNNNNNNTNNCNNN
NNTNNANNNNNCNNNNNNNNTNNCNNNNNNNNNNNNNNNNANNNNNNGNNNNNCNNNCTN
NTNNNNNNNNGNNNNCATNNNNANNTCNNNNTNNCNNNNANNNNNNNNGNNNNNNNNNNN
NCNNNNTNNNNTNNTNNCANAGNNNNNNNNNNANNNNANGTNCNNNNCNCNNNNNNNNNN
ANATNNNNNANNNNNNNNNTNCNNNNNNNNNNNANNNNNNNNNNNNNNNNNNCNNNNNNN
NNNNNNNNNCNNNNNNNNNNNANNTNNNNNCTNNANNNNNNNANNNNNNNNTNNCNNNNN
TNNNNNNNNNCNNNNGNNNNNGCNGNNCNNNNCNNGNNNGNNNGNTGNNNNNNNNNNNNN
NNCNNNNNNNNNCNTNNNNNNNNNNNNCNNNTNNNNNCNNNNNNNTCNNNNTNNNTNNNN
NNNTCNNNNNNNNNNNNNNNNANNNNNTNNCNNNNCNNNNNNNNNNNNNANCNNNNNNNN
NNNGNNNNNNNNNNGNNNTNNGNNTNNNNNNNNNGNNNNNTNNNGNNNNNNNNNNNNNNN
NNNTNNNNNNNNNNNNTNANNGNNANNNNNGNNACNACNNTNNNNNNNNNNNNNTNNNNT
NNNACNANNNNNNNNANTNNNNNNCNNNNNGTNNNNNNNCNNNNNNNNNNNATNNNNCNN
ANNNNNTGNGNNCNNNNNNNNACNANNANNNNNCNNNNNNNNNNNCNNTNNNNNNNNNNN
NNNNNNNNNNNNNTNNCNTNNNNNCTNANNTNNCNNTNNANNNNNNNNNNNTNNNNNGNN
NNNNNNCNNNNNNNNANNNNNNNNNNNNNNGNNNNTNNNANNNNNGNNNNNTNNNNNNNN
NNNNNNGNNNNNNNNNNNNNNNNNNNNNNNNNNNNNNNNNNANNNNNNNNNNNNNNNNNN
NNNNNNNNGCNNNNNANNNNNNNNGNNNNCNNNNNGNNANNNNNCNNNNNNNNNNNNNTN
NNNANGANNTTNNNANNNTNNTNGNNNNNNNNTNNCNNCNNNNNNCNNNNNGNNNNNNNN
NNCNNNNNTTNTCNCNNTNNNGNNCNGNCNCNNNCNNNNNTNNTNNNNNNNNNNNCCNCT
NNNGNNANNNNNNNNNNNNNNANTNANNTANNNNNNNTNTTANCNNNGNNNTNNTNNGTN
NCNNNNNCGNANCNNNNNTCNNNNNANNNNNANNNNNNNNNTNNNNNNNNNNNNNCNNNN
NNNNNNGCNNNNNNNNNNNNNNNNNNNNNNNNTNNATANNNNNNNNTGNNNNNNNNNNNN
NNNNNNGTNTNNNCNNNNNNNNNNNNNNNNNNNNAANNNNNNNNTNNNNNNNTNNGNNCN
NANNTNNTNNANNNNNNNNCNNNNNNNNNNNNTNNNNNCNNNNNNNCNNNNNNNNANNNN
NNCNNNNNNNNNNCNNNNNCNNNNNNNNCNNNNNGNNNGNNNNAGNCGNNNNTNNNNNNT
NNNNNNNTNNNNNNNNNGNNNNNNNNGNCNNNNNCNNNNNNNNANNANNNNNCANTCNNN
NNANCNNNNNNNNNNNNNNNNNTNNNNNTNNCNNCNNTNNNNNTNNNNNTANNNNNNNNN
NCGNGNNGTNNNNNNNNNNNNNNNNNNNNNNNNNNNTNNNNNNTNNNNNNNNCNNANNNG
NNNNNNNNNNNNNNNTNNGCNNNNNNNNNNNNNNNNNNNNNNNNACNNNCNCCNNNNNNN
TNNTNNNNNNANNTNNNNNGNNTNNNNNANNNNTNANCNNNNNNNNTNNANNCNNTNNCN
NAGNCNNNNNNNNNNNGNNTGNNNNNNNNNNNNNNNNNNNNNNNNTNNNNNTNNNNNTNN
NNNANNCNNNNNNNNTNNNNNTNNNNNNNNNNNNNNGNNTGNCNNCTNNANNANNNNNNN
NNNNNNNNNGNNNNNTNNNNTNNNNNNNNTNNCNNNNNNANNNNNNNNNNNNNNNNNNNN
TNTNNNNNNNNNNTNCNNNNNNNNANNANNTNNTANCNNNNNANNNNNCNNNNNANNGNN
NNNTNNCNNNGNNNNNNNNNNANNNNNCNNTNNTNNANNNNNTNNTNNNNNTNTCNNCNN
NGNACNANNNNNTANCNNANNTNNCNNNNNTNNCNNCNNCNNNNNCNNCNNNNNNNNCNN
NGNACNNNNCNNNNNNNNANNCNNNNNNNNCNNNNNCNNANNNNNNNNNNNNNNNNNCNN
ANNGNNNNNNNNNNNNNNNCNATNGNNTNNCNNNNNTNNTNNNNNCNNNNNNNNNNNNNN
NTNANNNNAANNGNNNNNNNNGNNNNTNTNNCNNNNCNNATNNNNCNNCNNNNNATNNNN
AGNCNNNNNCNNANNACNANNNNNNNNNNNNNNCNNTNNNNNNNNTNNNNNNNNCNNNNN
CNNAGNNNNCNNCNNANNTNNTNNNGNNGNCNNNNNCNNNNNCGNCNNCNNCNNNNNCNN
NNNGNNCNNCNNNTNNNTTGNNNNNNNCTNNNNNNNNTNNNANNNTNNTNNNNNNNNTNA
CNNCNNNNNCNNNNNNGNNNNNNNTGCNNNANNCNNNNNTNNCGNNNNCNNAGNCNNNNN
TTNCNNNNNTGNTNNTNNCNNNNNNNNNNNCNNCNANNNNNNNNNNNNTNNCTNNNNNNG
NTGNNNNNNNNNCNNNNNNNNNNNNNCTNGTNNNNANNNNNNNNNNNNNNTNNNNNNNNN
NNNNCNNGNNCNNTNNTNNNCNNNNCNNCCNNNNCNNNNNCNNCNNNNNCNNANNTNNNN
NNNNANNTNTANNNNNNNNGNNNNNNNNNNNANNCNNNNNNNNNNNNNNNNNCANNNNAN
NANNCNNCNNTNNCNNCNNNNNANNANNCNNTNNGNNNNNCNTNNNNNNNNNNNNANNTN
NCNNNNNNANNNNNNNNNNCCNNNNANNGNNNNGNNNNNCNNNANNNGNNNNTNNNNNNN
NNNNGNNNNNNNNNNNNNNCNTNNNNNNNNNNNNCCTNNNNGTNNNCCNNNNNNNTNNGN
NNNNNNNNNNANNNCNNNNANNNANCNNNNNNNNNNNNNNNNNNNNNNNNNNNNNNNNNN
NNNCNNNNNNNNNNNNNNNNNTNNNNNNNNNNNTNNNNNNNNNNNNNNNNNNNNTNNNNN
CNNTNNNNNANNNNNCANNNNNNNTNNNNTNNNNNNNNNNNNNNNCCNNNNNNNNNNNNN
ANNCNNNNNNNNANNNNNNNNNNNNNNNNNGCNNNNNNNNTNNNNTNNNNNANNNCNNNN
NNNNNNCNNCNNNNNNNNNNNATNNNNNNGNNNNANNNNTNNTNNCCNACNNNTCNNCNN
NNNNNNTNNNGNNNNCCNNNNTNNNNNTNNNNNNNTNNNANNNNNNNNNNNNNNTNNNNN
NNNNNNNNNNNNNNNNNNCNNNTNNNNCCNNNNCNNNNANNCNNTNNNNNNNNNNNTNNN
NNNNNANNNNNNNNNNNGTNNNNNNNNNNTNATNNNNNTNNGGNTNNNNNNNNNGNNNNC
NNCNNTCNNNNNNNNTNTNNNNNNNNCNNCNNCNNANNCNNGTNNGNCNNCNNCNNNNNN
NNTNNNNNNNNNCNNNNTNNNNNCNNNNNCNNNTNCANTNNNNNACNNNNTNNNNNNNNN
NNGNNNNNNNNNNNNNNNCNNNNNNNTNNNNNNCNTNNTNNNNNNNNNNNNNNNNNAANC
NNNNNNNNACNNNNNNNNNNNNTGCNGNNCNCNNNANNNCNNNNCNNNNNTNNNANCNNT
NNCNNNNTGNNANNNNNCTNANNTNNTNNTCNNNNNNNNNNANNNNNNGNCNNNNNNNNC
NNNNNNNNTNNCNNANNNNNANNNNNNNCNNNNNNCNNNNNCNNNGNNNNCNNTNNCNNN
NNCNNTNNANNNGCNNNNNNCCNNNNNNNATNANNCNNANNAANNNNTNNNNNANNNNCN
NNNNNNNNNNNNNNTNNNNNNNNNTNNNNGNNNNNNNTNNANNNNNNNNNTNANNNNNNN
NNTNNTGNNNNNNNNNNNNNNNNNNGTANANNNNNTNNCNNANNNNNNNNNCNANNNNNT
NNCNNNNNCNNNNNNCNANNTNNANNTNNCGNNNNNNNNNNCNNNNNNNNNNNNANANNN
NNNNCNNNNGNTCNNNNANNNNNNNNGGNGNNCNGTNNGNNANNNNNCNNNCNNNNNNNN
NNCNNTNNNNNNNNNNNNNNNNNNNNCNNNNNCNNTNNANNCNNCCNANNANNNNNNNNT
NNNNNCNNCNNANNCNNNNNCNGTNNANCGNNNNNNNNNNNANNCNNCNNNNNCNNCNNT
GNNNNNNNCNNNNNNNNCNNTNNNNNNNNCNNNNNNNNNNNGNNANNTNNNNNCNACNTA
NNANNNNNNGCNNNNNNGNNTNNNNNCNNCCNCNNNNNCNNCANNNNTNNNNNTNNNNNN
NNNNNANNCNNCNNANNANTCNNCNNCCNANCCNNANNTNNNNNNNGNNNCCNANNNNNG
NNCNNTNNANNANNNNNCNNNNNNNNNNNNCNNNNNNNNNNNNNNNNNTNNNNTNNNNNC
NNNNNNNNNNNCTNNNNNNNNNNACNNNNNNNNGNNNTGNNNNNNNNTNNNNNNNNTNAC
NNNNNNANNNNTNNANNNNNNGTANNTNNNNNNNNCNNCGNCCNANNNNNTNNANNCNNN
NNANNNNTNNNNNNNNNNNNNNNNTNNNNCTNNNNNNNTNNTNNTNNNNNGNNNNNCNNN
NNNNNGNNNNNNNNNNNNANNNNATNNNNCNNCCNANNCCNACNNNNNCNNANCNNNNNN
NNNNNNNNNNNNCNNNNANNTNNNNNNNGNNNNTNNNNNNNNNCNNNNNNNNNNNNNNNN
GNNNNNNNNNNNNNNNNCTCNNNNNNNNNNNNNNNNNNGNNNNNNNNTGNNNNNNNNNNN
NNNNNNNTNNTCNNNNNTNNNNTNGNNNNNNNNNNNNGNNNNNNNNANNNNNANNNNNNT
NNNNGNNNNNNNNNNNNANNNNNNNNNNNNNNNNNNNNNNNNNNANNNNNNNNNNNNNNT
TCNNCNNNCNCTNNNNNGNNNNTNNNNNNTNNCNNNCTATANNNNNNNNNNTNNTNNGNT
TTANCNCNNNCNNNCNNNNNNNNTNNNNANNNNNNGNNNNNNNNGNNNTCNNNNACNNNN
NNNNNNNNNNNNNNANTNNNNNNNNANNNNNTNNCCNCNNNNNNNNNNNACNNATTNNTN
NNNNNNNANNCNNNCNNNNCNNNNNNNNTNNTNNATNNNNCNNNNNNNNTNNNNNNNNNN
NTNNNNNANTNNNNNNTATCCNNNNNGNNNNNNNCGNNNNNNNANCTNNNNTNNNANNCN
NNNNNNNANNTNNNTNNNNNNNNNNNNNNNNNNNCNNNNNNNNNNNNNNTCNNNNNNNNN
NCNNNANTNNTNNGNNCNTNNNNNNNNNNNNNNNCNNNNNCTNCNNGNNANNCNNTNNNN
NNNNNGGNGNNNNNNNNNNNNNNNNTNNNNNNNNNNNNNNANNANNNNNNNNNGNNNNTN
NANNNNNNNNNNNNNNNNNNNNNANNTNANNTNNNNNCNNCNNCNNCNNNNNTNNCANTT
NNGNNNNNNNNNNGNNCNNNNCNNNTNNNNNTNNNNNNNNCNNNNNNNNNNNCNNNNNNN
NNNANNNNNGNGNCNNANNCNTNNNNNNGANTNNANNAGNNNNANNNNNNANNNNNNNNN
NNNNNNNNNNNNNNNNNNNNNNNNNNNNNNNNNNTNNNNNNNNNNNCNNANNNNNCNNNN
NNGNNCNNNNNNNTNNNNNNNNNNNANNNGTNNNNNNNNNCNNNNNACNNNNNNNTNNNN
NTNNCNNNNCNNNNNNNNANNNNNACNNCNNNNNTNNNACNTNANNNTNNNNNNNCNTNN
NCNNNCNNNNTNCNNCANNNNNCGNCNNNNNNNNNNNNNNCNNTNNANNANNNANNNNNN
NNNNCNNANNCNNTNNNNNNNNCNNTNNANNANNNNNTNNNNNCNNTNNNNNANNNNNCC
NNNNTNNCNNNNNCNNCNNTNNCNNCNNNNNTNNCANANNTNNACNNNNCNNNNNNNNCN
NTNNCNNTNTTNNCNGCNNNNNCGNNGNANNNNNNNNNNNNNNANNNNNANNCNTNTNTN
NNGNCNNGNNNTNCNNCANNNNANNCNNCNNNGNTGNNNGTNNCNNNNNNNNNNNNANNN
NCNNCNNNANNNNNTNCNNCNNCNNNNNNNNANNCNNCGNNGNCGNNNNNNNNNNTNNNN
NNNNNNNNNNNNNNNNNCNNNNNNNNNNNNNNNNNNNNNNTNNCNNNNNNNNTNNCNNCN
NCNNNNNNNNTNNTNNCGNNNNTCNNNNANNNNNNNNNNNNCNNANCNNNGNTNATNNTN
NNNNNNNCNNNNNCCNNNNGNNCNNCNNTNTNNNNNNNNNNNNNNNNNNNNNNNNNNNCN
NNNNANNCNNCNNTNNNNNCNNTNNTNNTNNNNNANNNNNTNNNNNNNNNNNTNNGNNCT
NNNNNCNNNNNNCNNCNNNNNNNNTTGTNNCNNNCNNNNNNNNCNCCNNNNNNNNNNNNN
NCNNTNNTNTNNNTANNNATNNNNNNTATCNCTNCNNCNNNNNNNCNNNCNNGNNNNNAA
CNNNGNNNNNGNNTNNCNNNNNNNNTNNNNNNNNCNNNGNTNNANNNNNNNNNNNNTNNN
NANNNNNNNNNNCNNNNNCCNNNNNNNNNNNNNNNANCNNNNNANNNGNCANCCNNNNNN
NNNNNNTNNNNNNNGCCNNNNNNNNNNNNNNTNCCCNGNNNNNNNNNNNNNNNNNCNNGN
NNNNANNNNNTNNNNNNNNCNNNTNNATCNNNNNCNNTNNCNNNNNANNCTNATNNNNNN
NNNNNNNNNNNNNNNTNNANTNNNNNNNNNNNNNNNNNNNNNNNNCNNNNNNNTTNNNNN
NNNNNNTNNGNTNNNANNNNNGNNNNNNNNCGNNNNNNNTNNGNNNNNTNNNNNNNNGNN
CNNNGNNNNCNNTNNNNNNNNNNNCNNCNNNNNNNCNNANNNNNNNNNNNNNNNNNNNNC
NTCANNTNNTNNNNNNNNTNNTNCNNNANNGNNNNNNNNGNACNNCNNNNNCNNGNNNNN
NNCNNNTGNNNNNNNNNCNGCCNNNNNNNNANNCNNANNTNNNNNANNNNNNNCTNNANN
CNNNNNCNNNNNANNANNNNNNANNNNCNNCNNNNNTNNCNANNNNNNNANNNNNNNCNN
CNNCNNNNANNNGNNTNNNNNNNNNNNNNNNNNNNNTNNNNNGNNNANNNNNNNNNNCNN
NNNTNNNCNTNANNNCNNANNNNNNNNNNNANNTNNNNNNNAANNCNCCNNANNNNNTNN
NNNNNNNNNNNNGNNTNGNNNNNNNNNNANGNNNNNNNNNNNTNNNNNTANNNNNNNNCN
ANNNNTNNNTNNNNNNNNNNNNNNNNNNNNNNNNCANNNNNNNNCNNNNNCANNNNNNNC
NNNCANTCNNNNGNNCNNNNNNCNNNNNNNNNNNNNNNNCNNTNNNTNNNNCNNNNNNNN
AGNCNNNNNNNNCNNNNNNTNNNNANNANNTNTCNNTNNCNNCNNGNNNANNNNNCNNNN
CCNNNNNNNCNNCNNNNNNNNANNNNNNNNNNNNNNNNNCNCNTNNNNNNNNNNNNNANN
NNNNNNNNNNNNTACCNNTNNNNNNNNNNNCNNGNNNNNCNGNNNNNNCANCCNNNACAN
NNNNNNNNNCNNAGNTNNAANGNNTNNTNNNNNNNNNNNTNNGNNCGNNNNNNNANNNTN
ANNNNNCNNGNNTNNCNNTTNTCNNGNNANNNNNNATNNTNNNGNNNNNNNNNNNCNNNN
NGNNNNNNNNNNNNNNNNTNNNNGANNCGNCNNNNNANNNNNNNNNNNNTNNNNCNNNNN
ANNNNNANNCNNCNNCNNNNNCNNANNNNNNNNNNNNNNNNNNNNNNNNNNTNNNNNCNN
NNNANNNNNNNNCNNNNNCNNNNNNNNNNNNGNNNNNNNTNNNNNNNNCNNCNNTTNCNN
TNNTNNNNNNNNANNNANNNNCNTNGNNANTGNCANNGNNNNNCNANNANNNNNCNNCNN
NNNNGNCNNCNNCNNCNNNNNNNNNNNTNNCTNNGNCGTNNNCNNNNNCNNNNNCNNCNN
CNNNTNTNNCNTNNNGNNNNTCTNNGNGGNNCNCNNNCNNNNTNNNNNTCNNNNNNNNNT
NNNNNNNNNCNNANNNGNNNNCNNNGGNNNNCNNGNTNNNNNNANCNNANNCNNTNNNNN
CNNNNNNNNCNNTNNNNNNNNNNNNNNGNNANNNNNNTNNNNNNNNNNCNNNNNCTNNNN
ANNNNNCNNCNNCNNNNNNNNNNNANNANNNNNNNNAGCNTNNNNTNNNNNNNNNCNNNC
TNNNNNCNNNCNNNNNNNCNNCNNNNNNNNNNNNNNNNNNNCNNNNNNNNCNNNNNNNNN
NNNNNNANNNNNNNNNNNANNNNNNNNNNNNCNGNNNNNNNNNNNNNNTNNNNNNNNANN
NGNCNNNNNCNNNNNTNNNNCCNNCNNNNNNNNNNNNNNTNNCCNNNNCNNTNNCNNCNN
CNNNNNGCNNNNNNNNNCGNNCGNNACNANCNNNNNCNNNTNNCNNNNNNNNNNNCNGNN
NNNNNNNNNNCNNNTNNNNTNNNNNNNNNNNNNNNNNNNGNNNNNNNACNACTNNCNNNN
NNNNNNNNNNNNNNNNNNNNNGCNNNNNNNNNANNNNNNNNNNNNNNNNNNNNNNNNTNN
NNNNNNNNNNNNNNNCNCNNNNNNNNNNNNTNNNNANNNANNNNNNNNCNTATNNNTNTN
ANNNNTNTNNNNNNTCNNNNTNNNTCANNNNNNNANTNGCNNCNTNNNNNNNNNNNNCNN
NCNNNNNNNNCTNNNNNNNNNCNNNNNTANNNNGNCNNNNGNNNNNNTTANNTACNNNNN
GGNTNANGNNNNNNACNNNNNNGNNATANANNNNNNNNNNNTNNNTNNNANNNNNAATNN
TNNGCNNCNNNNNNNTNANNANNTNNNNGNCTTCTNTNNNNNTANNNNATACNNATNANN
NNNGACTGNNNNNAGTNNNNNNTGNCNNNTTCATCNNTNANNNCNTANNTNTTNTNTNTT
CCTNNNNNTTNNNNNANNNNNNNAATTNCNNNNNNGCNNNNNNNNNGNNNNNNNNNAGGN
NNNGNTCNNNCNNNNNNNNNCGNNNNNNNAANCCNNNNNNNNCGNNNNNNNANNNNCNNN
NCNNNGNNNNNNNNNNNNNNNNNNNNNNNNNNTNNTCNNNNNTNGTNCNNNNNNNNNTNN
NNNNNNNNNNNNNNNNNNNN
>SAMN04545543    
NNNNNNNNNNNNNNNNNNNNNNNTNNNNNNNNNNNNNNCNNNNNNNNNNNNNNNNNTNNN
NNNNNNNNNNNNNNNNNNNNNNNNNNNNNNNNNNGNNAANNNNNNTNNNNNNNANNNNCT
NTNNNNNNNNNNNNNNNNNNNNTCNNNNNNNCNNGNNNNNNGANNANNGTNGANNNTACN
NNCNNNNNNCNNNNNNNNNNAATNNTNNNNNNNNNNNNNNNNTNNANANNNNTNNNNNNN
NNNANNNTCTNNNNNCNCNNNNNNNNNNNNNNNNNNNNNNNNCNNNNNNANNTNNNTNNN
GCNNNNNNNNNNNNNTNNANNNNNNNNANCNNNNNCNNNNNNNNNNNNNNNNNNNNNNNN
NNNCNNNNNNNNNNNNNNNNCCNNNNNNNNNNNNNNANANNNCNNNNNNNNNNNNNNNNN
NNNNNNNNNNNNNNNNNNNNNNNNNCNNNNNNNCNNNNNNNNNNNNANNNNNNNNNNNNN
NNNNNNNNNNNNANCNNANNNNNNNNNNNNNNNNGGNNANNNNNNNTNNNNNNNNCNNNC
NNNNNNNANNNNNCCNNNNNNNNACGNNNNNNNNNNNNANNNNNNNNNNNNNNNNNNNNN
NNNNNNNNNNNNNNNNNNNNNNNNNGNNNNNNNNNNNNNGTNNNNTNNNNNANGNNNNNN
NNNNNNNNNNNNNNNNNNCNNGNTNNNNNNNNNNNNNNANNCNNNNNNNNNNNNNNCNNN
NNNCNNNNNNNNNNNNNNNANNNNNNNGGGNNNNNNNCNNNCTNNGNTNNNNNNNNCNNN
[truncated: 15,532,201 more chars]
