# Supplementary material for: Recovery of mitogenomes from whole genome sequences to infer maternal diversity in 1883 modern taurine and indicine cattle
Source: Sci Rep. 2022 Apr 4;12:5582. doi: 10.1038/s41598-022-09427-y (PMC8980051; doi:10.1038/s41598-022-09427-y)
Supplement: Supplementary file 6 — Supplementary Tables. [file 41598_2022_9427_MOESM6_ESM.txt]

ID	Breed	Sex
SAMEA5064546	NorwegianRed	M
SAMEA5064547	NorwegianRed	M
SAMN05803884	AngusLowline	F
SAMN05803885	AngusLowline	F
SAMN02843079	Angus	M
SAMN02843101	Angus	M
SAMN02142989	Angus	M
SAMN02843142	Angus	M
SAMN02843143	Angus	M
SAMN02841106	Angus	M
SAMN02839607	Angus	M
SAMN02843131	Angus	M
SAMN02142990	Angus	M
SAMN02841116	Angus	M
SAMN02843144	Angus	M
SAMN02843145	Angus	M
SAMN02842717	Angus	M
SAMN02842718	Angus	M
SAMN02843054	Angus	M
SAMN02843055	Angus	M
SAMN04545541	Ankole	U
SAMN04545542	Ankole	U
SAMN04545543	Ankole	U
SAMN04545544	Ankole	U
SAMN04545545	Ankole	U
SAMN04545546	Ankole	U
SAMN04545547	Ankole	U
SAMN04545548	Ankole	U
SAMN04545549	Ankole	U
SAMN13389915	BelgianBlueLimousin	F
SAMN02843115	Crossbreed	M
SAMN02843116	Crossbreed	M
SAMN02843117	Crossbreed	M
SAMN02843118	Crossbreed	M
SAMN02843119	Crossbreed	M
SAMN02842697	Crossbreed	M
SAMN02843146	Crossbreed	M
SAMN02842713	Crossbreed	M
SAMN02843104	Crossbreed	M
SAMN02841104	Crossbreed	M
SAMN02843105	Crossbreed	M
SAMN02842698	Crossbreed	M
SAMN02842699	Crossbreed	M
SAMN02843106	Crossbreed	M
SAMN02842703	Composite	M
SAMN02843107	Crossbreed	M
SAMN10940705	Beefmaster	M
SRS1468771	Boran	U
SRS1335347	Boran	U
SRS1338703	Boran	U
SRS1429391	Boran	U
SRS1346805	Boran	U
SRS1429491	Boran	U
SRS1437860	Boran	U
SRS1727978	Boran	U
SRS1468768	Boran	U
SAMEA4644752	Shorthorn	F
SAMEA4644757	BrownSwiss	F
SAMEA4644727	BrownSwiss	F
SAMEA32997418	BrownSwiss	F
SAMEA32981668	BrownSwiss	F
SAMEA4644734	OriginalBraunvieh	F
SAMEA5714976	BrownSwiss	F
SAMEA6163185	BrownSwiss	F
SAMEA6163192	BrownSwiss	F
SAMEA6163191	BrownSwiss	F
SAMEA4644764	OriginalBraunvieh	F
SAMEA5714974	OriginalBraunvieh	F
SAMEA5159847	BrownSwiss	F
SAMEA5159886	OriginalBraunvieh	F
SAMEA4644728	BrownSwiss	F
SAMEA32982418	BrownSwiss	F
SAMEA4644749	OriginalBraunvieh	F
SAMEA4644750	OriginalBraunvieh	F
SAMEA4644762	BrownSwiss	F
SAMEA4644739	BrownSwiss	F
SAMEA4644755	BrownSwiss	F
SAMEA6163195	BrownSwiss	F
SAMEA4644763	BrownSwiss	F
SAMEA4644766	BrownSwiss	F
SAMEA6163189	BrownSwiss	F
SAMEA5714979	BrownSwiss	F
SAMEA4644769	BrownSwiss	F
SAMEA4644754	BrownSwiss	F
SAMEA5159853	BrownSwiss	F
SAMEA6163187	BrownSwiss	F
SAMEA6163193	BrownSwiss	F
SAMEA4644765	BrownSwiss	F
SAMEA4644768	OriginalBraunvieh	F
SAMEA5714971	BrownSwiss	F
SAMEA4644741	OriginalBraunvieh	M
SAMEA4644743	BrownSwiss	M
SAMEA4644758	BrownSwiss	F
SAMEA4644740	OriginalBraunvieh	M
SAMEA4644742	BrownSwiss	M
SAMEA5159870	BrownSwiss	M
SAMEA4644730	OriginalBraunvieh	M
SAMEA5159837	OriginalBraunvieh	M
SAMEA5159843	OriginalBraunvieh	M
SAMEA5714972	OriginalBraunvieh	M
SAMEA5714975	OriginalBraunvieh	M
SAMEA5159863	BrownSwiss	M
SAMEA5159866	BrownSwiss	M
SAMN02842706	Charolais	M
SAMN02843056	Charolais	M
SAMN02843058	Charolais	M
SAMN02842700	Charolais	M
SAMN02839609	Charolais	M
SAMEA4730270	Charolais	F
SAMEA4730269	Charolais	F
SAMN02142994	Charolais	M
SAMN02142995	Charolais	M
SAMEA33668668	Chianina	F
SAMEA32999668	Chianina	M
SAMEA32998168	Chianina	U
SAMN09087152	Angus	M
SAMN09087153	Angus	M
SAMN09087154	Angus	M
SAMN09087155	Angus	M
SAMN09087156	Angus	M
SAMN09087157	Angus	M
SAMN09087158	Angus	M
SAMN09087159	Angus	M
SAMN09087160	Angus	M
SAMN09087161	Angus	M
SAMN09087162	Angus	M
SAMN09087163	Angus	M
SAMN09087164	Angus	M
SAMN09087165	Angus	M
SAMN09087166	Angus	M
SAMN09087167	Angus	M
SAMN09087168	Angus	M
SAMN09087169	Angus	M
SAMN09087170	Angus	M
SAMN09087171	Angus	M
SAMN09087172	Angus	M
SAMN09087173	Angus	M
SAMN09087174	Angus	M
SAMN09087175	Angus	M
SAMN09087176	Angus	M
SAMN09087177	Angus	M
SAMN09087178	Angus	M
SAMN09087179	Angus	M
SAMN09087180	Angus	M
SAMN09087181	Angus	M
SAMN09087182	Angus	M
SAMN09087183	Angus	M
SAMN09087184	Angus	M
SAMN09087185	Angus	M
SAMN09087186	Angus	M
SAMN09087187	Angus	M
SAMN09087188	Angus	M
SAMN09087189	Angus	M
SAMN09087190	Angus	M
SAMN09087191	Angus	M
SAMN09087192	Angus	M
SAMN09087193	Angus	M
SAMN09087194	Angus	M
SAMN09087195	Angus	M
SAMN09087196	Angus	M
SAMN09087198	Angus	M
SAMN09087199	Angus	M
SAMN05803888	Dexter	F
SAMN05803883	Dexter	M
SAMEA5714968	Evol?ne	F
SAMEA5714969	Evol?ne	F
SAMN05803879	GallowayBelted	F
SAMN05803880	GallowayBelted	F
SAMN02843059	Gelbvieh	M
SAMN02843062	Gelbvieh	M
SAMN02839600	Gelbvieh	M
SAMN02843070	Gelbvieh	M
SAMN02839601	Gelbvieh	M
SAMN02843075	Gelbvieh	M
SAMN02843088	Gelbvieh	M
SAMN02843071	Gelbvieh	M
SAMN02843076	Gelbvieh	M
SAMN02843077	Gelbvieh	M
SAMN02843089	Gelbvieh	M
SAMN02843072	Gelbvieh	M
SAMN05803881	HerefordMiniature	F
SAMN05803882	HerefordMiniature	F
SAMN02843111	Hereford	M
SAMN02843113	Hereford	M
SAMN02839605	Hereford	M
SAMN02841111	Hereford	M
SAMN02841112	Hereford	M
SAMN02841113	Hereford	M
SAMN02839606	Hereford	M
SAMN02842709	Hereford	M
SAMN02842710	Hereford	M
SAMN02841114	Hereford	M
SAMN02843093	Hereford	M
SAMN09519615	Holstein	M
SAMEA4447823	Holstein	F
SAMEA4447814	Holstein	F
SAMN08612438	Holstein	F
SAMEA4447787	Holstein	F
SAMEA4447792	Holstein	M
SAMN02842711	Holstein	M
SAMN02841109	Holstein	M
SAMN02843160	Holstein	M
SAMN02843139	Holstein	M
SAMN02843162	Holstein	M
SAMN02843124	Holstein	M
SAMEA19871668	Holstein	F
SAMEA4644737	Holstein	F
SAMEA3113485	Holstein	F
SAMEA4644729	Holstein	F
SAMEA4644732	Holstein	F
SAMEA4644731	Holstein	F
SAMEA19325668	Holstein	F
SAMEA4644746	Holstein	M
SAMEA4644753	Holstein	M
SAMEA3682653	Holstein	M
SAMEA4644738	Holstein	M
SAMEA5159857	Holstein	M
SAMEA4644748	Holstein	M
SAMEA5159855	Holstein	M
SAMEA19874668	Holstein	M
SAMEA32990668	Holstein	F
SAMEA5159859	Holstein	F
SAMEA32992168	Holstein	F
SAMEA5159860	Holstein	F
SAMEA4644733	Holstein	F
SAMEA3706816	Holstein	F
SAMEA5714977	Holstein	F
SAMEA5714978	Holstein	F
SAMN11479477	Holstein	F
SAMEA3390147	Holstein	M
SAMEA33000418	Holstein	F
SAMEA32983168	Holstein	F
SAMEA32984668	Holstein	F
SAMEA3706814	Holstein	F
SAMEA4644759	Holstein	F
SAMEA4644751	Holstein	F
SAMEA3706830	Holstein	M
SAMEA3390164	Holstein	M
SAMN02843110	Holstein	M
SAMN02842719	Crossbreed	M
SAMN02842720	Crossbreed	M
SAMN02843057	Crossbreed	M
SAMEA2358281�	IranAdmixed	F
SAMN08612491	Jersey	M
SAMN08612497	Jersey	M
SAMN08612474	Jersey	M
SAMN08612535	Jersey	M
SAMEA5159763	Limousin	F
SAMEA32985418	Limousin	M
SAMEA3869561	Montbeliarde	F
SAMEA3390165	Montbeliarde	M
SAMEA3390176	Montbeliarde	M
SAMEA3390180	Montbeliarde	M
SRS1512380	NDama	U
SRS1512399	NDama	U
SRS1512404	NDama	U
SRS1512405	NDama	U
SRS1512406	NDama	U
SRS1512407	NDama	U
SRS1512417	NDama	U
SRS1512418	NDama	U
SRS1512498	NDama	U
SRS1512514	NDama	U
SAMEA3390188	Normande	M
SAMEA3390189	Normande	M
SAMEA33001168	Normande	F
SRS1512518	Ogaden	U
SRS1512519	Ogaden	U
SRS1512520	Ogaden	U
SRS1512521	Ogaden	U
SRS1512522	Ogaden	U
SRS1512523	Ogaden	U
SRS1512524	Ogaden	U
SRS1512525	Ogaden	U
SRS1512526	Ogaden	U
SAMEA5159836	Piedmontese	F
SAMEA19324918	Piedmontese	F
SAMEA5159845	Pinzgauer	F
SAMN02843147	AngusRed	M
SAMN02839613	AngusRed	M
SAMN02843148	AngusRed	M
SAMN02842702	AngusRed	M
SAMN02839614	AngusRed	M
SAMN02843149	AngusRed	M
SAMEA4644767	Holstein	F
SAMEA5160021	Holstein	M
SAMEA4644726	Holstein	M
SAMEA32987668	Romagnola	F
SAMEA32988418	Romagnola	F
SAMEA32989168	Romagnola	M
SAMD00013606	JapaneseNative	U
SAMD00013607	JapaneseNative	U
SAMD00013608	JapaneseNative	U
SAMD00013609	JapaneseNative	U
SAMD00013610	JapaneseNative	U
SAMD00013611	JapaneseNative	U
SAMD00013612	JapaneseNative	U
SAMD00013613	JapaneseNative	U
SAMD00013963	JapaneseNative	U
SAMN02225724	Hanwoo	U
SAMN02225725	Hanwoo	U
SAMN02225726	Hanwoo	U
SAMN02225727	Hanwoo	U
SAMN02225728	Hanwoo	U
SAMN02225729	Hanwoo	U
SAMN02225730	Hanwoo	U
SAMN02225731	Hanwoo	U
SAMN02225732	Hanwoo	U
SAMN02225733	Hanwoo	U
SAMN02225736	Holstein	U
SAMN02225737	Holstein	U
SAMN02225738	Holstein	U
SAMN02225739	Holstein	U
SAMN02225740	Holstein	U
SAMN02225741	Holstein	U
SAMN02225742	Holstein	U
SAMN02225743	Holstein	U
SAMN02225744	Hanwoo	U
SAMN02225745	Hanwoo	U
SAMN02225746	Hanwoo	U
SAMN02225747	Hanwoo	U
SAMN02225748	Hanwoo	U
SAMN02225750	Hanwoo	U
SAMN02225751	Hanwoo	U
SAMN02225752	Hanwoo	U
SAMN02225753	Hanwoo	U
SAMN02225754	Hanwoo	U
SAMN02225755	Hanwoo	U
SAMN04576207	Cloned-polledDairyBull	5
SAMN04576211	Cloned-polledDairyBull	5
SAMN04576212	Holstein	U
SAMN04576214	Holstein	U
SAMN10598549	Crossbreed(HO62.5%;MO25%;JE12.5%)	M
SAMN10598550	HolsteinHereford	F
SAMN10598551	HolsteinHereford	M
SAMN10598552	HolsteinHereford	M
SAMN10598553	HolsteinHereford	M
SAMN10598554	HolsteinHereford	M
SAMN10598555	HolsteinHereford	M
SAMN10598556	Hereford	F
SAMN10598557	Hereford	F
SAMN10598558	Hereford	F
SAMN10598559	Hereford	F
SAMN10598560	Hereford	F
SAMN10598561	Hereford	F
SAMN10598562	Hereford	F
SAMN10598563	Hereford	F
SAMN10598564	Hereford	M
SAMN10598565	Hereford	F
SAMN10598566	Hereford	F
SAMN10598567	Hereford	F
SAMN10598571	HolsteinHereford	M
SAMN10598572	HolsteinHereford	F
SAMN10598573	Hereford	F
SAMN10598574	Hereford	F
SAMN10598575	HolsteinHereford	M
SAMN10598576	Hereford	F
SAMEA5714970	ScottishHighland	F
SAMEA19873918	ScottishHighland	F
SAMEA5159831	ScottishHighland	F
SAMEA5159829	ScottishHighland	M
SAMN10182839	Simmental	M
SAMEA3706826	Simmental	F
SAMEA19869418	Simmental	F
SAMEA5159856	Holstein	F
SAMEA5159762	SwissFleckvieh	F
SAMEA5159858	Holstein	F
SAMEA5160153	Simmental	F
SAMEA19868668	Simmental	F
SAMEA4644747	Holstein	M
SAMEA19870168	Simmental	M
SAMEA4644744	Simmental	M
SAMEA4644745	Simmental	M
SAMEA33004918	Simmental	F
SAMEA33669418	Simmental	F
SAMEA5159889	TyroleanGrey	F
SAMEA5159888	TyroleanGrey	F
SAMEA5159887	TyroleanGrey	M
SAMEA3682652	TyroleanGrey	F
SAMEA5159846	Tuxer	F
SAMEA2065753	UgandaAdmixed	F
SAMEA2065739	UgandaAdmixed	F
SAMEA2065606	UgandaAdmixed	F
SAMEA2065754	UgandaAdmixed	F
SAMEA2065605	UgandaAdmixed	F
SAMEA2065752	UgandaAdmixed	F
SAMEA2065747	UgandaAdmixed	F
SAMEA2065743	UgandaAdmixed	F
SAMEA2065741	UgandaAdmixed	F
SAMEA2065936	UgandaAdmixed	F
SAMEA2065748	UgandaAdmixed	F
SAMEA2065749�	UgandaAdmixed	F
SAMEA2065937	UgandaAdmixed	F
SAMEA2065745�	UgandaAdmixed	F
SAMEA2065736	UgandaAdmixed	F
SAMEA2065746	UgandaAdmixed	F
SAMEA2065750	UgandaAdmixed	F
SAMEA2065742	UgandaAdmixed	F
SAMEA2065751	UgandaAdmixed	F
SAMEA2065737	UgandaAdmixed	F
SAMEA2065740	UgandaAdmixed	F
SAMEA2065738	UgandaAdmixed	F
SAMEA2065735	UgandaAdmixed	M
SAMEA2065744	UgandaAdmixed	M
SAMEA2065938	UgandaAdmixed	M
SAMN06161576	SichuanIndigenous	F
SAMN06282409	HolsteinFriesian	F
SAMN06282410	HolsteinFriesian	F
SAMN06282411	HolsteinFriesian	F
SAMN06282412	HolsteinFriesian	F
SAMN06282413	HolsteinFriesian	F
SAMN06282434	HolsteinFriesian	F
SAMN06698973	Yanbian	F
SAMN06699023	BohaiBlack	F
SAMN06699070	Leiqiong	F
SAMN07622450	Dianzhong	F
SAMN07622451	Dianzhong	F
SAMN07622452	Dianzhong	F
SAMN07622454	Dianzhong	F
SAMN07622455	Dianzhong	F
SAMN07692225	BrownSwiss	F
SAMN10693932	AngusRed	F
SAMN10693934	CharolaisRedAngus	F
SAMN10721579	Sayaguesa	F
SAMN10721582	Podolica	F
SAMN10721583	Maremmana	F
SAMN10721585	Boskarin	F
SAMN08767044	AngusGerman	F
SAMN10108008	Holstein	F
SAMN05939364	Holstein	M
SAMN05942193	Holstein	M
SAMN05945846	Fleckvieh	M
SAMN05945848	Fleckvieh	M
SAMN05199762	LimousinHereford	M
SAMN05199766	LimousinHereford	M
SAMN06698974	ChaidamuYellow	M
SAMN06698975	ChaidamuYellow	M
SAMN06698976	ChaidamuYellow	M
SAMN06698978	ChaidamuYellow	M
SAMN06698979	Mongolian	M
SAMN06698980	Mongolian	M
SAMN06698985	Mongolian	M
SAMN06698987	Kazakh	M
SAMN06698988	Kazakh	M
SAMN06698989	Kazakh	M
SAMN06698991	Kazakh	M
SAMN06698992	Kazakh	M
SAMN06698993	Kazakh	M
SAMN06698994	Kazakh	M
SAMN06699004	Luxi	M
SAMN06699005	Luxi	M
SAMN06699006	Luxi	M
SAMN06699007	Luxi	M
SAMN06699008	Luxi	M
SAMN06699010	Nanyang	M
SAMN06699012	Nanyang	M
SAMN06699013	Nanyang	M
SAMN06699015	JiaxianRed	M
SAMN06699016	JiaxianRed	M
SAMN06699019	BohaiBlack	M
SAMN06699020	BohaiBlack	M
SAMN06699021	BohaiBlack	M
SAMN06699022	BohaiBlack	M
SAMN06699024	Lingnan	M
SAMN06699025	Lingnan	M
SAMN06699027	Lingnan	M
SAMN06699028	Lingnan	M
SAMN06699029	Lingnan	M
SAMN06699030	Lingnan	M
SAMN06699031	Lingnan	M
SAMN06699032	Zaobei	M
SAMN06699033	Zaobei	M
SAMN06699034	Zaobei	M
SAMN06699035	Zaobei	M
SAMN06699036	Zaobei	M
SAMN06699037	Xuanhan	M
SAMN06699038	Xuanhan	M
SAMN06699040	Xuanhan	M
SAMN06699041	Xuanhan	M
SAMN06699042	Weining	M
SAMN06699043	Weining	M
SAMN06699045	Weining	M
SAMN06699046	Weining	M
SAMN06699047	Wannan	M
SAMN06699049	Wannan	M
SAMN06699052	Wandong	M
SAMN06699053	Wandong	M
SAMN06699054	Dabieshan	M
SAMN06699056	Guangfeng	M
SAMN06699057	Guangfeng	M
SAMN06699058	Guangfeng	M
SAMN06699059	Guangfeng	M
SAMN06699060	Jian	M
SAMN06699061	Jian	M
SAMN06699062	Jian	M
SAMN06699063	Jian	M
SAMN06699064	Jinjiang	M
SAMN06699066	Jinjiang	M
SAMN06699067	Jinjiang	M
SAMN07622456	Wenshan	M
SAMN07622464	Wannan	M
SAMN07622465	Wannan	M
SAMN09213440	SanMartinero	M
SAMN09213441	SanMartinero	M
SAMN09213442	CostenoConCuernos	M
SAMEA5064546	NordicRedCattle	M
SAMEA5064547	NordicRedCattle	M
SAMN05217649	Hereford	M
SAMN10693933	AngusRed	U
SAMN10721580	Maronesa	M
SAMN10721581	Limia	M
SAMN10721584	Pajuna	M
SAMN11843850	Holstein	M
SAMN10108011	Holstein	M
SAMN10131223	Tharparkar	M
SAMN10131257	Kangayam	M
SAMN10131258	Vechur	M
SAMN12153485	ScottishHighland	M
SAMN05199780	CharolaisAngus	M
SAMN09213443	CostenoConCuernos	M
SAMEA2358278	IranAdmixed	U
SAMEA2358279	IranAdmixed	U
SAMEA2358280	IranAdmixed	U
SAMEA2358282	IranAdmixed	U
SAMEA2358283	IranAdmixed	U
SAMEA2358284	IranAdmixed	U
SAMEA2358285	IranAdmixed	U
SAMEA2358286	IranAdmixed	U
SAMEA946958	Sahiwal	U
SAMN01163917	Angus	U
SAMN01163918	Nelore	U
SAMN03465694	Hereford	U
SAMN03839032	Hanwoo	U
SAMN04545530	Boran	U
SAMN04545531	Boran	U
SAMN04545532	Boran	U
SAMN04545533	Boran	U
SAMN04545534	Boran	U
SAMN04545535	Boran	U
SAMN04545537	Boran	U
SAMN04545538	Boran	U
SAMN04545539	Boran	U
SAMN04978239	Angus	U
SAMN04978240	Angus	U
SAMN04978241	Angus	U
SAMN04978250	Jersey	U
SAMN04978251	Jersey	U
SAMN04978252	Jersey	U
SAMN04978253	Jersey	U
SAMN04978254	Jersey	U
SAMN04978255	Jersey	U
SAMN04978256	Jersey	U
SAMN04978257	Jersey	U
SAMN04978258	Jersey	U
SAMN04978259	Jersey	U
SAMN05216055	Beefmaster	U
SAMN05216084	TexasLonghorn	U
SAMN05216097	Corriente	U
SAMN05216100	Corriente	U
SAMN05862018	Boran	U
SAMN06282407	HolsteinFriesian	U
SAMN06282408	HolsteinFriesian	U
SAMN06282415	HolsteinFriesian	U
SAMN06282416	HolsteinFriesian	U
SAMN06282417	HolsteinFriesian	U
SAMN06282418	HolsteinFriesian	U
SAMN06282419	HolsteinFriesian	U
SAMN06282420	HolsteinFriesian	U
SAMN06282422	HolsteinFriesian	U
SAMN06282423	HolsteinFriesian	U
SAMN06282424	HolsteinFriesian	U
SAMN06282425	HolsteinFriesian	U
SAMN06282426	HolsteinFriesian	U
SAMN06282427	HolsteinFriesian	U
SAMN06282428	HolsteinFriesian	U
SAMN06282430	HolsteinFriesian	U
SAMN06282431	HolsteinFriesian	U
SAMN06282433	HolsteinFriesian	U
SAMN06282435	HolsteinFriesian	U
SAMN06282436	HolsteinFriesian	U
SAMN06698977	ChaidamuYellow	U
SAMN06698981	Mongolian	U
SAMN06698982	Mongolian	U
SAMN06698983	Mongolian	U
SAMN06698984	Mongolian	U
SAMN06698986	Kazakh	U
SAMN06698990	Kazakh	U
SAMN06699011	Nanyang	U
SAMN06699014	JiaxianRed	U
SAMN06699017	JiaxianRed	U
SAMN06699018	JiaxianRed	U
SAMN06699039	Xuanhan	U
SAMN06699044	Weining	U
SAMN06699048	Wannan	U
SAMN06699050	Wannan	U
SAMN06699051	Wannan	U
SAMN06699055	Dabieshan	U
SAMN06699065	Jinjiang	U
SAMN06699068	Leiqiong	U
SAMN06699069	Leiqiong	U
SAMN07622459	Wenshan	U
SAMN07622460	Wenshan	U
SAMN07622461	Wenshan	U
SAMN08166127	Limonero	M
SAMN08166128	Limonero	M
SAMN08166129	Limonero	M
SAMN08166130	Limonero	M
SAMN08166131	Limonero	M
SAMN08166132	Limonero	M
SAMN08166133	Limonero	M
SAMN08166134	Limonero	M
SAMN08166135	Limonero	M
SAMN08225763	Gir	M
SAMN08242175	ZebuIndian	U
SAMN08724708	U	M
SAMN08724709	U	M
SAMEA19850668	BrownSwiss	F
SAMEA19851418	Holstein	F
SAMEA4560535	Angus	U
SAMEA4560539	HolsteinSimmental	U
SAMEA4560541	BrownSwiss	U
SAMEA4560542	HolsteinSimmental	U
SAMEA4560543	Holstein	U
SAMN02225723	Hanwoo	U
SAMN02225734	Holstein	U
SAMN02225735	Holstein	U
SAMEA4827182	EasternFinncattle	F
SAMEA4827183	EasternFinncattle	F
SAMEA4827184	EasternFinncattle	F
SAMEA4827185	EasternFinncattle	F
SAMEA4827186	EasternFinncattle	F
SAMEA4827188	WesternFinncattle	F
SAMEA4827189	WesternFinncattle	F
SAMEA4827190	WesternFinncattle	F
SAMEA4827191	WesternFinncattle	F
SAMEA4827192	Yakut	M
SAMEA4827193	Yakut	F
SAMEA4827194	Yakut	F
SAMEA4827195	Yakut	F
SAMEA4827196	Yakut	F
SAMEA5577010	TharparkerModern	U
SAMEA5577011	Shaiwal	U
SAMEA4827933	U	F
SAMEA4827934	U	F
SAMEA4827939	U	F
SAMEA4827943	U	F
SAMEA4827944	U	F
SAMEA4827949	U	F
SAMEA4827951	U	F
SAMEA4827952	U	F
SAMEA4827958	U	F
SAMEA4827960	U	F
SAMEA4827969	U	F
SAMEA4827970	U	F
SAMEA4827973	U	F
SAMEA4827975	U	F
SAMEA4827982	U	F
SAMEA4888497	U	U
SAMEA4888498	U	U
SAMEA4888499	U	U
SAMEA4560529	Crossbreed	U
SAMEA4560530	Crossbreed	U
SAMEA4560531	Angus	U
SAMEA4560533	HolsteinSimmental	U
SAMEA4560534	Simmental	U
SAMEA4560537	HolsteinSimmental	U
SAMEA4560540	Holstein	U
SAMN08242323	TibetanCattle	U
SAMN08242330	TibetanCattle	U
SAMEA5946758	Holstein	U
SAMEA5946759	Holstein	U
SAMEA6272095	BrownSwiss	U
SAMEA6272096	BrownSwiss	U
SAMEA6272097	BrownSwiss	U
SAMEA6272098	BrownSwiss	U
SAMEA6272099	BrownSwiss	U
SAMEA6272101	BrownSwiss	U
SAMEA6272104	BrownSwiss	U
SAMEA6272105	BrownSwiss	U
SAMEA6272106	BrownSwiss	U
SAMEA6272108	BrownSwiss	U
SAMEA6272111	BrownSwiss	U
SAMEA6272116	BrownSwiss	U
SAMN03652922	U	U
SAMN03652923	U	U
SAMN03652924	U	U
SAMN03652926	U	U
SAMN03652927	U	U
SAMN03652928	U	U
SAMN03652929	U	U
SAMN03652930	U	U
SAMN03652931	U	U
SAMN03652932	U	U
SAMN03652933	U	U
SAMN03652936	U	U
SAMN03652938	U	U
SAMN03652939	U	U
SAMN03652940	U	U
SAMN03652941	U	U
SAMN03652944	U	U
SAMN03652945	U	U
SAMN03652946	U	U
SAMN03652948	U	U
SAMN03652949	U	U
SAMN03652950	U	U
SAMN03652951	U	U
SAMN03652954	U	U
SAMN03652956	U	U
SAMN03652957	U	U
SAMN03652958	U	U
SAMN03652960	U	U
SAMN03652961	U	U
SAMN03652962	U	U
SAMN03652963	U	U
SAMN03652964	U	U
SAMN03652965	U	U
SAMN03652966	U	U
SAMN03652967	U	U
SAMN03652968	U	U
SAMN03652969	U	U
SAMN03652970	U	U
SAMN03652971	U	U
SAMN03652972	U	U
SAMN03652973	U	U
SAMN03652974	U	U
SAMN03652975	U	U
SAMN03652976	U	U
SAMN03652977	U	U
SAMN03652978	U	U
SAMN03652979	U	U
SAMN03652980	U	U
SAMN03652981	U	U
SAMN03652982	U	U
SAMN03652983	U	U
SAMN03652984	U	U
SAMN03652985	U	U
SAMN03652986	U	U
SAMN03652987	U	U
SAMN03652988	U	U
SAMN03652989	U	U
SAMN03652992	U	U
SAMN03652995	U	U
SAMN03652996	U	U
SAMEA104055783	Crossbreed	M
SAMEA5714973	AngusSimmental	M
SAMEA3706824	SimmentalxAngus	F
SAMEA32992918	LimousinxBrownSwiss	F
SAMEA19872418	PiedmonteseNormande	M
SAMEA5159851	AustralianLowline	F
SAMN19491780	Angus	M
SAMN19491781	Angus	M
BRAAUSF1	Brahman	F
SAMN19491789	Brahman	M
BRAAUSM2	Brahman	M
BRMAUSM1	Brahman	M
BRMAUSM2	Brahman	M
BRMAUSM3	Brahman	M
BRMAUSM4	Brahman	M
BRMAUSM5	Brahman	M
BRMAUSM6	Brahman	M
BRMAUSM7	Brahman	M
BRMAUSM8	Brahman	M
BRMAUSM9	Brahman	M
BRMAUSM10	Brahman	U
BURRUSF1	Buryat	F
BURRUSM2	Buryat	M
HERAGRNZLM1	Hereford	M
HERAGRNZLM2	Hereford	M
HERAGRNZLM3	Hereford	M
HOLCHNF1	Holstein	F
HOLCHNF2	Holstein	F
HOLCHNF3	Holstein	F
HOLCHNF4	Holstein	F
HOLCHNF5	Holstein	F
SAMN19491824	Jersey	F
SAMN19491856	Jersey	M
SAMN19491871	Jersey	M
SAMN19491870	Jersey	M
SAMN19491869	Jersey	M
SAMN19491883	Jersey	M
SAMN05788519	NDama	F
SAMN05788521	Nelore	F
SAMN10940583	Holstein	F
SAMN10940584	Holstein	F
SAMN10940585	Holstein	F
SAMN10940588	Holstein	F
SAMN10940593	Holstein	F
SAMN10940595	Holstein	F
SAMN10940598	Holstein	F
SAMN10940599	Holstein	F
SAMN10940600	Holstein	F
SAMN10940601	Holstein	F
SAMN10940602	Holstein	F
SAMN10940603	Holstein	F
SAMN10940604	Holstein	F
SAMN10940608	Holstein	F
SAMN10940609	Holstein	F
SAMN10940610	Holstein	F
SAMN10940611	Holstein	F
SAMN10940612	Holstein	F
SAMN10940613	Holstein	F
SAMN10940614	Holstein	F
SAMN10940615	Holstein	F
SAMN10940616	Holstein	F
SAMN10940537	Angus	F
SAMN13655854	Simmental	F
SAMN05788526	Romagnola	M
SAMN05788527	Romagnola	M
SAMN05788528	Romagnola	M
SAMN05788529	Romagnola	M
SAMN10940582	Holstein	M
SAMN10940586	Holstein	M
SAMN10940587	Holstein	M
SAMN10940589	Holstein	M
SAMN10940590	Holstein	M
SAMN10940591	Holstein	M
SAMN10940592	Holstein	M
SAMN10940596	Holstein	M
SAMN10940597	Holstein	M
SAMN10940557	Charolais	M
SAMN13655855	Simmental	M
SAMN13655856	Simmental	M
SAMN10940519	Angus	U
SAMN10940828	U	U
SAMN10940829	U	U
SAMN10940830	U	U
SAMN10940831	U	U
SAMN10940832	U	U
SAMN10940833	U	U
SAMN10940834	U	U
SAMN10940835	U	U
SAMN10940836	U	U
SAMN10940837	U	U
SAMN10940838	U	U
SAMN10940839	U	U
SAMN10940840	U	U
SAMN10940841	U	U
SAMN10940842	U	U
SAMN10940843	U	U
SAMN10940844	U	U
SAMN10940845	U	U
SAMN10940846	U	U
SAMN10940847	U	U
SAMN10940848	U	U
SAMN10940849	U	U
SAMN10940850	U	U
SAMN10940851	U	U
SAMN10940852	U	U
SAMN10940853	U	U
SAMN10940854	U	U
SAMN10940855	U	U
SAMN10940856	U	U
SAMN10940857	U	U
SAMN10940858	U	U
SAMN10940859	U	U
SAMN10940860	U	U
SAMN10940861	U	U
SAMN10940862	U	U
SAMN10940863	U	U
SAMN10940864	U	U
SAMN10940865	U	U
SAMN10940866	U	U
SAMN10940867	U	U
SAMN10940868	U	U
XXXAUM11	Composite	M
XXXAUM12	Composite	M
XXXAUM13	Composite	M
XXXAUM14	Composite	M
XXXAUM15	Composite	M
XXXAUM16	Composite	M
XXXAUM17	Composite	M
XXXAUM18	Composite	M
XXXAUM19	Composite	M
XXXAUM20	Composite	M
SAMEA19848418 Holstein F
SAMEA5714967 Eringer m
SAMEA32986918 Holstein F
SAMEA32995168 Holstein F
SAMEA32996668 Holstein F
SAMN10940538 Angus F
SAMN09510408 Holstein F
SAMN09510409 Holstein M
SAMN09510410 Holstein F
SAMN09510411 Holstein M
SAMN09510423 NorwegianRed F
SAMEA4827651 OriginalBraunvieh M
SAMEA19309918 Holstein F
SAMEA19311418 Holstein F
SAMEA19312918 BrownSwiss F
SAMEA19313668 BrownSwiss F
SAMEA19314418 BrownSwiss F
SAMEA19315168 BrownSwiss F
SAMEA19316668 Holstein F
SAMEA19317418 Holstein M
SAMEA19318168 Holstein F
SAMEA19320418 Holstein F
SAMEA19321168 Holstein F
SAMEA19321918 Holstein F
SAMEA19322668 Holstein M
SAMEA19323418 BrownSwiss F
SAMEA19846918 Holstein F
SAMEA19847668 BrownSwiss F
SAMEA19849168 Eringer F
SAMEA19849918 ScottishHighland F
SAMEA19852168 Simmental F
SAMEA19852918 Simmental F
SAMEA19853668 Simmental F
SAMEA19864168 Holstein F
SAMEA19864918 BrownSwiss F
SAMEA19865668 Holstein F
SAMEA19866418 LimousinHolstein F
SAMEA19867168 Holstein F
SAMEA19875418 Simmental F
SAMEA19876168 Romagnola F
SAMEA19876918 Holstein F
SAMEA19877668 Simmental F
SAMEA2357050 TyroleanGrey F
SAMEA2821386 Hereford F
SAMEA2821387 Charolais F
SAMEA3209361 PezzataRossaItaliana F
SAMEA3706827 DanishRedDairy F
SAMEA3706829 DanishRedDairy F
SAMEA4051548 GallowayBelted F
SAMEA4051550 Galloway M
SAMEA4560538 Eringer F
SAMEA5577008 Sikias U
SAMEA5577009 Lagune M
SAMEA5577012 WagyuModern M
SAMEA5577150 ScottishHighland M
SAMEA5577151 SombaTongaleseModern F
SAMEA5577153 Alentejana M
SAMEA5605818 SouthAnatolianRed M
SAMEA6163181 BrownSwiss U
SAMEA6163182 BrownSwiss U
SAMEA6163183 BrownSwiss U
SAMEA6163184 BrownSwiss U
SAMEA6163186 BrownSwiss U
SAMEA6163188 BrownSwiss U
SAMEA6163190 BrownSwiss U
SAMEA6163194 BrownSwiss U
SRX8621600 Yakut F
SRX8621616 Yakut F
SRX8621602 Yakut F
SRX8621603 Yakut F
SRX8621617 Yakut F
SRX8621618 Yakut F
SRX8621604 Yakut F
SRX8621605 Yakut F
SRX8621606 Yakut F
SRX8621607 Yakut F
SRX8621608 Yakut F
SRX8621609 Yakut F
SRX8621619 Yakut F
SRX8621613 Yakut F
SRX8621611 Yakut F
SRX8621614 Yakut F
SRX8621612 Yakut F
SRX8621615 Yakut F
SRX8621601 Yakut M
SRX8621620 Yakut M
U=Unknown
